# Supplementary material for: Gene Size Matters: An Analysis of Gene Length in the Human Genome
Source: Front Genet. 2021 Feb 11;12:559998. doi: 10.3389/fgene.2021.559998 (PMC7905317; doi:10.3389/fgene.2021.559998)
Supplement: Supplementary file 1 [file Table_1.xlsx]

## Sheet: Supplementary Table 1
Supplementary Table 1. Dataset with the highest protein-coding transcript length per Gene, in human
Gene	Transcript ID	Transcript length (bp)	Gene length (bp)	Transcript count	GC content	Transcript type	Exon Counts	Intron Counts	Exon/Intron ratio	CDS Length	CDS/Transcript Length ratio	Number of SNPs (Transcript)	Number of SNPs (Gene)	Protein size (aa)	Mouse dN value	Mouse dS value	dN/dS ratio mouse	Chimp dN value	Chimp dS value	dN/dS ratio Chimp	Gorilla dN value	Gorilla dS value	dN/dS ratio Gorilla	Tau	Tissue with highest exp. Value	Gene expression score	Chromossome location	Synonymous SNPs	Missense SNPs	Nonsense SNPs	Missense/Synonymous ratio	Nonsense/Synonymous ratio
ENSG00000000003	ENST00000612152	3796	4535	5	40.4	protein_coding	7	6	1.16667	390	0.10274	1522	1839	129	0.0399	0.5368	0.0743294	0	0	NA	0.0021	0	NA	0.330379	Ovary	455	X	29	52	1	1.7931	0.0344828
ENSG00000000005	ENST00000373031	1205	1476	2	40.78	protein_coding	7	6	1.16667	954	0.791701	2192	2192	317	0.0173	0.3752	0.0461087	0.0016	0.0031	0.516129	0.0046	0.0107	0.429907	0.915604	Adipose.Tissue	250	X	56	129	5	2.30357	0.0892857
ENSG00000000419	ENST00000371582	1161	1207	6	39.85	protein_coding	10	9	1.11111	864	0.744186	4817	4817	287	NA	NA	NA	0.0029	0.0186	0.155914	0	0	NA	0.108503	Testis	501	20	81	175	10	2.16049	0.123457
ENSG00000000457	ENST00000367771	6308	6883	5	40.14	protein_coding	13	12	1.08333	2067	0.327679	8942	9043	688	0.1121	0.5048	0.222068	0.0054	0.0056	0.964286	0.0054	0.007	0.771429	0.253391	Bladder	383	1	168	399	15	2.375	0.0892857
ENSG00000000460	ENST00000286031	4355	5970	9	39.22	protein_coding	24	23	1.04348	2562	0.588289	11597	39294	853	0.1667	0.4037	0.41293	0.0039	0.0152	0.256579	0.0056	0.0137	0.408759	0.685739	Testis	280	1	220	509	21	2.31364	0.0954545
ENSG00000000938	ENST00000374005	2637	3382	7	52.92	protein_coding	13	12	1.08333	1590	0.602958	4797	4797	529	0.0768	0.7555	0.101655	NA	NA	NA	0.0008	0.0154	0.0519481	0.617487	Blood	466	1	183	269	6	1.46995	0.0327869
ENSG00000000971	ENST00000367429	4127	8145	6	35.2	protein_coding	22	21	1.04762	3696	0.895566	21618	21618	1231	NA	NA	NA	0.0124	0.0214	0.579439	0.0163	0.0379	0.430079	0.376259	Liver	531	1	353	796	24	2.25496	0.0679887
ENSG00000001036	ENST00000002165	2356	2793	3	39.69	protein_coding	7	6	1.16667	1404	0.595925	3266	3266	467	0.0966	0.6708	0.144007	0	0	NA	NA	NA	NA	0.1513	Adrenal.Gland	460	6	128	300	17	2.34375	0.132812
ENSG00000001084	ENST00000229416	3813	8646	15	40.16	protein_coding	16	15	1.06667	1914	0.501967	9384	23245	637	0.0288	0.5331	0.0540236	0.0007	0.0023	0.304348	0.0015	0.0087	0.172414	0.36948	Bladder	429	6	152	291	10	1.91447	0.0657895
ENSG00000001167	ENST00000341376	3811	3811	2	40	protein_coding	10	9	1.11111	1044	0.273944	5226	5226	347	0.0014	0.4016	0.00348606	0	0	NA	0	0	NA	0.336667	Testis	401	6	99	117	6	1.18182	0.0606061
ENSG00000001460	ENST00000374409	2804	8511	12	44.09	protein_coding	9	8	1.125	1005	0.358417	10995	11321	334	0.1951	0.8006	0.243692	0.0032	0.0144	0.222222	0.0047	0.0174	0.270115	0.732065	Testis	342	1	99	229	11	2.31313	0.111111
ENSG00000001461	ENST00000003912	5481	9396	7	44.99	protein_coding	13	12	1.08333	975	0.177887	10691	10691	324	0.1409	0.9227	0.152704	0.0448	0.0946	0.473573	0.0388	0.1012	0.383399	0.479871	Brain	415	1	108	206	7	1.90741	0.0648148
ENSG00000001497	ENST00000374811	2439	5589	5	50.45	protein_coding	14	13	1.07692	2205	0.904059	3395	3402	734	0.1855	0.5605	0.330955	0.0041	0.0064	0.640625	0.003	0.0077	0.38961	0.243447	Testis	462	X	150	238	5	1.58667	0.0333333
ENSG00000001561	ENST00000321037	4644	4644	1	36.05	protein_coding	4	3	1.33333	1362	0.293282	3334	3334	453	0.1056	0.5009	0.210821	0.0009	0	NA	0.0045	0.0069	0.652174	0.333273	Blood.Vessel	417	6	99	258	7	2.60606	0.0707071
ENSG00000001617	ENST00000002829	3607	4826	9	57.74	protein_coding	19	18	1.05556	2358	0.653729	7087	7176	785	0.0204	0.6034	0.0338084	0.0017	0.0071	0.239437	0.0046	0.0244	0.188525	0.338694	Vagina	447	3	270	512	7	1.8963	0.0259259
ENSG00000001626	ENST00000003084	6132	9343	18	36.59	protein_coding	27	26	1.03846	4443	0.72456	36957	48484	1480	0.1307	0.5692	0.229621	0.0017	0.0063	0.269841	0.0027	0.0122	0.221311	0.912884	Pancreas	313	7	410	1398	177	3.40976	0.431707
ENSG00000001629	ENST00000265742	6340	7389	7	36.83	protein_coding	20	19	1.05263	3270	0.515773	29836	29836	1089	0.0322	0.4335	0.0742791	NA	NA	NA	0.0009	0.0206	0.0436893	0.186291	Testis	433	7	241	514	7	2.13278	0.0290456
ENSG00000001630	ENST00000003100	3155	3529	4	38.25	protein_coding	10	9	1.11111	1530	0.484945	4202	4295	509	0.043	0.4479	0.0960036	NA	NA	NA	0.0026	0.0144	0.180556	0.444204	Testis	380	7	129	290	10	2.24806	0.0775194
ENSG00000001631	ENST00000394507	4762	6204	24	36.48	protein_coding	20	19	1.05263	2211	0.464301	9673	9692	736	NA	NA	NA	NA	NA	NA	NA	NA	NA	0.146607	Thyroid	431	7	179	424	27	2.36872	0.150838
ENSG00000002016	ENST00000358495	2710	4190	19	45.17	protein_coding	12	11	1.09091	1257	0.463838	8131	16703	418	0.1823	0.597	0.30536	0.0169	0.0241	0.701245	0.0153	0.0194	0.78866	0.270814	Uterus	383	12	128	280	21	2.1875	0.164062
ENSG00000002330	ENST00000394532	1157	1708	7	53.92	protein_coding	3	2	1.5	507	0.438202	3380	3408	168	0.1272	0.4563	0.278764	0	0	NA	0	0	NA	0.118502	Thyroid	492	11	66	140	8	2.12121	0.121212
ENSG00000002549	ENST00000226299	2213	3785	11	44.17	protein_coding	13	12	1.08333	1560	0.704925	6506	6508	519	0.0478	0.5163	0.0925818	0	0	NA	0	0	NA	0.202847	Lung	496	4	168	333	13	1.98214	0.077381
ENSG00000002586	ENST00000611428	1243	4858	15	47.38	protein_coding	11	10	1.1	483	0.388576	10913	10913	160	NA	NA	NA	0.056	0.081	0.691358	0.0669	0.0856	0.781542	0.147403	Blood.Vessel	581	X	58	129	4	2.22414	0.0689655
ENSG00000002587	ENST00000002596	7160	7435	3	43.92	protein_coding	2	1	2	924	0.12905	7762	7941	307	0.061	1.0306	0.0591888	0.0014	0.0206	0.0679612	0.0027	0.0659	0.0409712	0.775575	Ovary	308	4	126	239	6	1.89683	0.047619
ENSG00000002726	ENST00000493429	3135	3824	7	47.8	protein_coding	7	6	1.16667	2256	0.719617	7459	7459	751	NA	NA	NA	NA	NA	NA	0.0063	0.0315	0.2	0.916031	Small.Intestine	363	7	267	527	28	1.97378	0.104869
ENSG00000002745	ENST00000222462	3150	3264	2	38.61	protein_coding	4	3	1.33333	1098	0.348571	2506	3290	365	0.0461	0.5641	0.0817231	0.0039	0.0205	0.190244	0.0024	0.0352	0.0681818	0.933981	Skin	204	7	125	267	12	2.136	0.096
ENSG00000002746	ENST00000395891	9453	13935	11	42.03	protein_coding	30	29	1.03448	4821	0.509997	86010	86015	1606	0.0631	0.5989	0.10536	0.0064	0.0262	0.244275	0.0196	0.0517	0.37911	0.986317	Brain	227	7	540	947	19	1.7537	0.0351852
ENSG00000002822	ENST00000406869	2991	7230	23	55.65	protein_coding	19	18	1.05556	2157	0.721163	110844	110845	718	0.1053	1.7441	0.060375	0.0023	0.0234	0.0982906	0.0202	0.1195	0.169038	0.376365	Testis	363	7	285	563	25	1.97544	0.0877193
ENSG00000002834	ENST00000433206	4023	7061	9	53.69	protein_coding	6	5	1.2	618	0.153617	10694	10694	205	0.019	0.715	0.0265734	0	0	NA	0.0016	0.0404	0.039604	0.179484	Blood	514	17	80	122	6	1.525	0.075
ENSG00000002919	ENST00000393405	2733	3606	13	48	protein_coding	8	7	1.14286	813	0.297475	3220	4134	270	0.0925	0.6424	0.143991	0.0432	0.0582	0.742268	NA	NA	NA	0.270012	Blood	432	17	68	164	10	2.41176	0.147059
ENSG00000002933	ENST00000484928	1530	3477	11	57.55	protein_coding	7	6	1.16667	708	0.462745	1151	1152	235	0.3714	0.8365	0.443993	NA	NA	NA	0.0102	0.0258	0.395349	0.399956	Liver	550	7	79	153	5	1.93671	0.0632911
ENSG00000003056	ENST00000000412	2450	3585	13	42.37	protein_coding	7	6	1.16667	834	0.340408	1839	1862	277	0.0391	0.4681	0.0835292	0	0	NA	0.0019	0.0133	0.142857	0.13497	Spleen	479	12	67	148	3	2.20896	0.0447761
ENSG00000003096	ENST00000371876	5331	6983	9	36.56	protein_coding	6	5	1.2	1815	0.340461	7040	33513	604	0.0393	0.3958	0.0992926	0.0007	0.0075	0.0933333	0	0	NA	0.690622	Uterus	316	X	121	195	6	1.61157	0.0495868
ENSG00000003137	ENST00000001146	4732	5015	5	59.96	protein_coding	6	5	1.2	1539	0.325232	4746	4746	512	NA	NA	NA	0.0016	0.0349	0.0458453	0.0016	0.0218	0.0733945	0.478021	Adipose.Tissue	391	2	211	346	5	1.63981	0.0236967
ENSG00000003147	ENST00000406470	2440	4883	19	40.3	protein_coding	14	13	1.07692	1452	0.595082	33800	33823	483	0.0591	0.4888	0.120908	0.0046	0.0215	0.213953	0.0039	0.0186	0.209677	0.42977	Testis	407	7	139	316	9	2.27338	0.0647482
ENSG00000003249	ENST00000392973	2689	4791	7	59.39	protein_coding	3	2	1.5	495	0.184083	1494	4036	164	0.2791	1.1046	0.252671	NA	NA	NA	0.0849	0.0813	1.04428	0.554663	Brain	426	16	73	131	7	1.79452	0.0958904
ENSG00000003393	ENST00000264276	6675	10438	12	37.99	protein_coding	34	33	1.0303	4974	0.745169	15908	15916	1657	0.0415	0.4987	0.0832164	0.0009	0.0069	0.130435	0.0226	0.0622	0.363344	0.364667	Brain	410	2	431	956	39	2.2181	0.0904872
ENSG00000003400	ENST00000286186	5928	7598	13	42.31	protein_coding	10	9	1.11111	1569	0.264676	7587	9019	522	NA	NA	NA	0.0669	0.1096	0.610401	0.0639	0.1189	0.537426	0.513368	Spleen	345	2	141	347	15	2.46099	0.106383
ENSG00000003402	ENST00000309955	14612	22479	25	44.35	protein_coding	10	9	1.11111	1443	0.0987544	11776	11777	480	0.2359	0.5891	0.400441	0.0023	0.0019	1.21053	0.005	0.0143	0.34965	0.22638	Lung	448	2	126	196	3	1.55556	0.0238095
ENSG00000003436	ENST00000233156	3859	11714	12	36.6	protein_coding	8	7	1.14286	915	0.237108	16443	19350	304	0.2581	0.7382	0.349634	0.0039	0.0219	0.178082	0.0014	0.0059	0.237288	0.405194	Lung	447	2	75	153	7	2.04	0.0933333
ENSG00000003509	ENST00000002125	2184	3651	13	38.97	protein_coding	10	9	1.11111	1326	0.607143	4240	5251	441	0.0967	0.4933	0.196027	0.0022	0.0106	0.207547	0.005	0.0201	0.248756	0.364818	Testis	421	2	132	352	26	2.66667	0.19697
ENSG00000003756	ENST00000347869	3188	10368	26	44.45	protein_coding	25	24	1.04167	2448	0.76788	6133	6133	815	0.0092	0.3518	0.0261512	0.0045	0.0134	0.335821	0.0011	0.0169	0.0650888	0.168114	Ovary	569	3	217	312	7	1.43779	0.0322581
ENSG00000003987	ENST00000180173	5110	6928	9	40.26	protein_coding	14	13	1.07692	1983	0.388063	31370	31466	660	0.0261	0.5184	0.0503472	0.0021	0.0121	0.173554	0.002	0.0104	0.192308	0.841279	Pituitary	240	8	233	574	23	2.46352	0.0987124
ENSG00000003989	ENST00000470360	7638	7905	6	40.13	protein_coding	14	13	1.07692	2094	0.274156	19421	19468	697	0.0466	0.5298	0.0879577	0.0246	0.0788	0.312183	0.0226	0.1009	0.223984	0.425966	Ovary	450	8	242	558	23	2.30579	0.0950413
ENSG00000004059	ENST00000000233	1032	1825	6	56.14	protein_coding	6	5	1.2	543	0.526163	840	850	180	0	0	NA	0	0	NA	0	0	NA	0.0930422	Skin	575	7	61	60	1	0.983607	0.0163934
ENSG00000004139	ENST00000585482	10277	11105	8	51.55	protein_coding	9	8	1.125	2175	0.211638	5635	7267	724	0.0286	0.8007	0.0357187	0	0	NA	0	0	NA	0.349032	Uterus	344	17	169	369	10	2.18343	0.0591716
ENSG00000004142	ENST00000540200	2670	2670	2	49.87	protein_coding	11	10	1.1	1107	0.414607	2052	2052	368	0.0258	0.4099	0.0629422	0.0027	0.0121	0.22314	0.0027	0.0208	0.129808	0.149978	Muscle	NA	17	92	152	4	1.65217	0.0434783
ENSG00000004399	ENST00000324093	7094	9738	17	58.39	protein_coding	36	35	1.02857	5778	0.814491	12162	12162	1925	0.0395	0.9396	0.0420392	0.0026	0.0176	0.147727	0.0025	0.0254	0.0984252	0.251191	Lung	483	3	766	1224	19	1.59791	0.0248042
ENSG00000004455	ENST00000373449	3586	5727	15	46.32	protein_coding	7	6	1.16667	699	0.194925	6281	14861	232	0.0256	0.5775	0.044329	0.0019	0.0059	0.322034	0.0038	0.0195	0.194872	0.128487	Thyroid	482	1	86	176	7	2.04651	0.0813953
ENSG00000004468	ENST00000226279	5620	6857	5	41.09	protein_coding	8	7	1.14286	903	0.160676	14928	14935	300	0.3067	0.5984	0.512533	0.0052	0.0102	0.509804	0.0045	0.0232	0.193966	0.698225	Spleen	323	4	76	210	12	2.76316	0.157895
ENSG00000004478	ENST00000001008	3715	5163	8	51.53	protein_coding	10	9	1.11111	1380	0.371467	2541	2541	459	0.0527	0.5414	0.0973402	NA	NA	NA	0.0352	0.0847	0.415584	0.109832	Testis	527	12	155	274	9	1.76774	0.0580645
ENSG00000004487	ENST00000400181	3059	5440	6	39.17	protein_coding	21	20	1.05	2631	0.860085	12036	12053	876	0.0118	0.4291	0.0274994	0.0006	0.0076	0.0789474	0.0006	0.016	0.0375	0.266623	Testis	506	1	225	321	13	1.42667	0.0577778
ENSG00000004534	ENST00000443081	4010	7299	20	44.14	protein_coding	21	20	1.05	2976	0.742145	27449	32397	991	0.0551	0.3053	0.180478	0.002	0.0011	1.81818	0.0019	0.0088	0.215909	0.143149	Uterus	544	3	235	553	2	2.35319	0.00851064
ENSG00000004660	ENST00000348335	3563	7424	4	57.17	protein_coding	16	15	1.06667	1518	0.426045	8235	8667	505	0.0322	0.4931	0.0653012	0.0024	0.0146	0.164384	0.0026	0.0209	0.124402	0.380583	Brain	447	17	171	326	1	1.90643	0.00584795
ENSG00000004700	ENST00000444129	3745	3779	8	37.57	protein_coding	15	14	1.07143	1950	0.520694	6619	6628	649	0.084	0.9819	0.0855484	0.0014	0.0189	0.0740741	0.0063	0.0235	0.268085	0.216194	Blood.Vessel	437	12	171	415	34	2.4269	0.19883
ENSG00000004766	ENST00000544910	5736	9559	21	34.82	protein_coding	29	28	1.03571	2805	0.489017	23599	23599	934	0.0185	0.4875	0.0379487	0.0018	0.0088	0.204545	0.0301	0.085	0.354118	0.148763	Uterus	401	7	229	438	14	1.91266	0.0611354
ENSG00000004776	ENST00000004982	1460	1724	3	62.52	protein_coding	3	2	1.5	483	0.330822	682	953	160	0.0615	1.0529	0.0584101	0	0	NA	0	0	NA	0.301667	Muscle	647	19	73	124	3	1.69863	0.0410959
ENSG00000004777	ENST00000378944	4219	5260	13	60.93	protein_coding	21	20	1.05	3372	0.799242	3571	3777	1123	0.0434	0.5474	0.0792839	0.0197	0.0522	0.377395	0.0235	0.0635	0.370079	0.359609	Testis	453	19	420	742	19	1.76667	0.0452381
ENSG00000004779	ENST00000570319	885	1548	5	48.72	protein_coding	4	3	1.33333	471	0.532203	3374	3559	156	0.0701	0.4202	0.166825	0	0	NA	0	0	NA	0.21562	Heart	527	16	52	114	2	2.19231	0.0384615
ENSG00000004799	ENST00000005178	3601	4544	5	36.08	protein_coding	11	10	1.1	1236	0.343238	2717	2717	411	0.0352	0.6217	0.0566189	0.001	0.0159	0.0628931	0.0021	0.0163	0.128834	0.309636	Muscle	603	7	127	284	19	2.23622	0.149606
ENSG00000004809	ENST00000330550	2033	3907	8	41.33	protein_coding	10	9	1.11111	1632	0.802755	10691	10853	543	0.3785	0.6708	0.564252	0.005	0.0244	0.204918	0.0049	0.0283	0.173145	0.99944	Testis	175	6	166	396	25	2.38554	0.150602
ENSG00000004838	ENST00000231749	1774	2889	9	58.49	protein_coding	12	11	1.09091	1323	0.745772	1203	1203	440	0.0565	0.7045	0.0801987	0.001	0.0065	0.153846	0.0077	0.008	0.9625	0.897256	Testis	385	3	114	272	16	2.38596	0.140351
ENSG00000004846	ENST00000404938	5811	9257	6	37.73	protein_coding	28	27	1.03704	3774	0.649458	33314	37793	1257	0.1267	0.5111	0.247897	0.008	0.0252	0.31746	0.0283	0.0417	0.678657	0.978786	Breast	84	7	376	1006	63	2.67553	0.167553
ENSG00000004848	ENST00000379044	2893	3114	5	54.62	protein_coding	5	4	1.25	1689	0.583823	2214	2290	562	0.0149	0.5964	0.0249832	0.0309	0.081	0.381481	NA	NA	NA	0.944382	Ovary	333	X	192	261	11	1.35938	0.0572917
ENSG00000004864	ENST00000416240	3192	3710	8	39.76	protein_coding	18	17	1.05882	2031	0.636278	39472	39472	676	0.0228	0.4485	0.0508361	0	0	NA	0.0008	0.0075	0.106667	0.318821	Liver	414	7	186	423	27	2.27419	0.145161
ENSG00000004866	ENST00000265437	2899	6742	30	39.15	protein_coding	16	15	1.06667	1758	0.606416	49119	50271	585	0.0316	0.4011	0.0787833	0	0	NA	0	0	NA	0.261157	Blood.Vessel	389	7	162	222	6	1.37037	0.037037
ENSG00000004897	ENST00000066544	5830	6824	19	38.66	protein_coding	19	18	1.05556	2475	0.424528	13796	13830	824	0.0132	0.3058	0.0431655	NA	NA	NA	NA	NA	NA	0.208047	Thyroid	437	17	249	513	29	2.06024	0.116466
ENSG00000004939	ENST00000262418	4954	5125	5	55.79	protein_coding	20	19	1.05263	2736	0.552281	4808	4809	911	0.1082	0.7258	0.149077	0.0065	0.0166	0.391566	0.0111	0.0227	0.488987	0.944014	Blood	258	17	317	563	14	1.77603	0.044164
ENSG00000004948	ENST00000649521	3829	4227	8	35.2	protein_coding	15	14	1.07143	1473	0.384696	28687	28696	490	0.152	0.8723	0.174252	0.0694	0.0617	1.1248	0.0716	0.0641	1.117	1	Testis	114	7	143	347	18	2.42657	0.125874
ENSG00000004961	ENST00000380762	2312	2343	3	42.97	protein_coding	7	6	1.16667	807	0.349048	1816	1826	268	0.0825	0.5406	0.152608	0	0	NA	0.0015	0.0069	0.217391	0.204355	Muscle	424	X	53	107	2	2.01887	0.0377358
ENSG00000004975	ENST00000005340	2989	5321	15	55.13	protein_coding	15	14	1.07143	2211	0.739712	2753	2753	736	0.0155	0.645	0.024031	0	0	NA	0.0006	0.0204	0.0294118	0.210727	Ovary	471	17	273	569	12	2.08425	0.043956
ENSG00000005001	ENST00000161006	1383	2384	8	59.35	protein_coding	6	5	1.2	954	0.689805	1496	1496	317	0.1458	0.7968	0.182982	0.1118	0.259	0.43166	0.1173	0.2579	0.454827	0.665978	Salivary.Gland	371	16	107	215	9	2.00935	0.0841121
ENSG00000005007	ENST00000262803	5348	8600	13	55.16	protein_coding	24	23	1.04348	3357	0.627711	8571	8571	1118	0.0053	0.9007	0.00588431	0	0	NA	0.0076	0.0444	0.171171	0.131175	Testis	498	19	424	413	6	0.974057	0.0141509
ENSG00000005020	ENST00000345317	3839	5361	9	36.94	protein_coding	13	12	1.08333	1080	0.281323	37179	61834	359	0.0517	0.4764	0.108522	0.0014	0.0124	0.112903	0.0039	0.0072	0.541667	0.348891	Blood	415	7	79	184	6	2.32911	0.0759494
ENSG00000005022	ENST00000317881	1307	1555	4	52.54	protein_coding	4	3	1.33333	897	0.686305	637	643	298	0.0081	0.3048	0.0265748	0.0015	0.014	0.107143	0.0016	0.0214	0.0747664	0.132545	Small.Intestine	628	X	81	108	4	1.33333	0.0493827
ENSG00000005059	ENST00000394650	2230	3555	5	41.01	protein_coding	8	7	1.14286	1011	0.453363	25658	25673	336	0.1645	0.6999	0.235034	0.0095	0.0085	1.11765	0.1016	0.1876	0.541578	0.325438	Blood	399	4	83	205	18	2.46988	0.216867
ENSG00000005073	ENST00000006015	2295	2307	2	55.22	protein_coding	2	1	2	942	0.410458	967	971	313	0.0098	0.2021	0.0484908	NA	NA	NA	0.0013	0.0056	0.232143	0.779883	Uterus	388	7	116	200	0	1.72414	NA
ENSG00000005075	ENST00000292614	932	1355	2	55.04	protein_coding	4	3	1.33333	354	0.379828	1545	1545	117	NA	NA	NA	NA	NA	NA	NA	NA	NA	0.0861414	Muscle	581	7	48	58	6	1.20833	0.125
ENSG00000005100	ENST00000225296	5535	5789	5	45.78	protein_coding	12	11	1.09091	2124	0.38374	6032	6032	707	0.0329	0.3669	0.0896702	0.0026	0.0147	0.176871	0.004	0.0153	0.261438	0.180227	Fallopian.Tube	392	17	224	502	21	2.24107	0.09375
ENSG00000005102	ENST00000318579	2674	2674	4	51.6	protein_coding	3	2	1.5	765	0.286088	4514	4514	254	0.0966	0.5914	0.163341	0.0052	0	NA	0.0122	0.0174	0.701149	0.606035	Adipose.Tissue	354	17	85	197	8	2.31765	0.0941176
ENSG00000005108	ENST00000423059	10655	10921	5	35.51	protein_coding	28	27	1.03704	4974	0.466823	107538	107538	1657	0.0438	0.5814	0.0753354	0.0013	0.0151	0.0860927	0.0027	0.0224	0.120536	0.724232	Nerve	282	7	549	1232	26	2.24408	0.0473588
ENSG00000005156	ENST00000378526	8400	12919	16	47.23	protein_coding	20	19	1.05263	3030	0.360714	6257	6257	1009	0.0619	0.4031	0.15356	0.0029	0.0043	0.674419	0.0042	0.0106	0.396226	0.308561	Testis	411	17	278	603	28	2.16906	0.100719
ENSG00000005175	ENST00000005386	4339	5350	7	36.55	protein_coding	17	16	1.0625	1998	0.460475	8868	8868	665	0.1243	0.819	0.15177	0.0034	0.0098	0.346939	0.0231	0.0396	0.583333	0.233366	Ovary	411	12	163	402	17	2.46626	0.104294
ENSG00000005187	ENST00000289416	2533	7510	15	41.08	protein_coding	14	13	1.07692	1761	0.695223	5929	35422	586	0.0761	0.4277	0.177928	0.0051	0.0075	0.68	0.0038	0.0123	0.308943	0.723739	Ovary	335	16	132	370	28	2.80303	0.212121
ENSG00000005189	ENST00000261377	2722	4114	19	39.89	protein_coding	20	19	1.05263	2325	0.854151	7826	7855	774	0.2236	0.401	0.557606	0.0044	0.0116	0.37931	0.0019	0.0147	0.129252	0.827381	Testis	410	16	192	421	20	2.19271	0.104167
ENSG00000005194	ENST00000394391	2021	3383	15	44.27	protein_coding	9	8	1.125	939	0.464621	3929	3939	312	0.106	0.5726	0.185121	0.0045	0.0199	0.226131	0.0016	0.0173	0.0924855	0.306902	Testis	477	16	86	184	8	2.13953	0.0930233
ENSG00000005206	ENST00000613503	3691	7419	14	61.04	protein_coding	15	14	1.07143	1779	0.481983	8284	8315	592	0.1324	1.2943	0.102295	0.0224	0.0725	0.308966	0.0164	0.0739	0.221922	0.223923	Testis	NA	19	278	459	18	1.65108	0.0647482
ENSG00000005238	ENST00000378561	5771	6409	9	54.68	protein_coding	8	7	1.14286	1617	0.280194	1687	2732	538	0.05	0.1452	0.344353	0.0048	0.0128	0.375	0.001	0.0125	0.08	0.301679	Blood	409	9	162	362	8	2.23457	0.0493827
ENSG00000005243	ENST00000621465	914	1866	10	52.71	protein_coding	9	8	1.125	633	0.69256	2303	2374	210	0.04	0.4101	0.0975372	0.002	0.0079	0.253165	0	0	NA	0.286379	Blood.Vessel	NA	17	53	163	7	3.07547	0.132075
ENSG00000005249	ENST00000265717	3689	4262	3	38.61	protein_coding	11	10	1.1	1257	0.340743	24110	24110	418	0.0156	0.3756	0.0415335	0.0021	0.0036	0.583333	0.0228	0.0666	0.342342	0.456057	Adipose.Tissue	454	7	131	200	2	1.52672	0.0152672
ENSG00000005302	ENST00000648614	3595	9780	50	42.85	protein_coding	8	7	1.14286	480	0.133519	1258	2751	159	NA	NA	NA	0	0	NA	0.0009	0.0134	0.0671642	0.367372	Blood	422	X	28	62	1	2.21429	0.0357143
ENSG00000005339	ENST00000262367	10803	15492	20	45.01	protein_coding	31	30	1.03333	7329	0.678423	39151	39151	2442	0.0207	0.4177	0.0495571	0.0002	0.0068	0.0294118	0.0013	0.0133	0.0977444	0.1932	Uterus	457	16	900	1385	49	1.53889	0.0544444
ENSG00000005379	ENST00000343736	7698	11389	11	57.84	protein_coding	32	31	1.03226	5574	0.724084	6750	6752	1857	0.1021	0.5062	0.201699	0.0155	0.0343	0.451895	0.0192	0.0419	0.458234	0.338599	Fallopian.Tube	462	17	592	1244	22	2.10135	0.0371622
ENSG00000005381	ENST00000225275	3215	3526	5	55.13	protein_coding	12	11	1.09091	2238	0.696112	2800	2800	745	0.0776	0.7135	0.10876	0.0028	0.0172	0.162791	0.0034	0.0242	0.140496	0.921254	Blood	253	17	274	559	24	2.04015	0.0875912
ENSG00000005421	ENST00000222381	2568	2832	4	40.5	protein_coding	9	8	1.125	1068	0.415888	5284	5284	355	0.1048	0.5167	0.202826	0.0045	0.008	0.5625	0.006	0.0108	0.555556	0.967679	Liver	340	7	88	213	14	2.42045	0.159091
ENSG00000005436	ENST00000321027	4440	5465	11	36.39	protein_coding	17	16	1.0625	2346	0.528378	9915	11984	781	0.1835	0.4946	0.371007	0.0069	0.0213	0.323944	0.0086	0.0254	0.338583	0.239685	Uterus	379	2	222	518	46	2.33333	0.207207
ENSG00000005448	ENST00000348227	1147	2860	13	54.68	protein_coding	10	9	1.11111	1005	0.876199	1053	1073	334	0.0616	0.5054	0.121884	0.0014	0.0036	0.388889	0.006	0.0032	1.875	0.385236	Testis	441	2	101	225	9	2.22772	0.0891089
ENSG00000005469	ENST00000331536	3175	4979	7	37.43	protein_coding	18	17	1.05882	1839	0.579213	10150	10158	612	0.0817	0.5246	0.155738	0.0014	0.006	0.233333	0.0029	0.0094	0.308511	0.403185	Bladder	393	7	140	409	34	2.92143	0.242857
ENSG00000005471	ENST00000649586	4269	7727	13	38.6	protein_coding	28	27	1.03704	3840	0.899508	14236	15166	1279	0.0477	0.4844	0.0984723	0.0022	0.0082	0.268293	0.0044	0.0117	0.376068	0.933353	Liver	262	7	320	747	33	2.33438	0.103125
ENSG00000005483	ENST00000311117	6874	9231	16	37.46	protein_coding	27	26	1.03846	5577	0.811318	21737	21778	1858	0.0512	0.3929	0.130313	0.0007	0.0058	0.12069	0.0022	0.0106	0.207547	0.163355	Nerve	468	7	541	1090	7	2.01479	0.012939
ENSG00000005486	ENST00000318622	1878	2390	9	47.79	protein_coding	5	4	1.25	672	0.357827	2099	8811	223	0.0573	0.6489	0.0883033	NA	NA	NA	0.0036	0.0242	0.14876	0.292249	Pituitary	560	7	65	117	2	1.8	0.0307692
ENSG00000005513	ENST00000293894	3087	4470	2	64.99	protein_coding	3	2	1.5	1341	0.434402	1816	1816	446	0.0838	1.5653	0.0535361	0.0026	0.0828	0.031401	0.0043	0.117	0.0367521	0.768026	Nerve	444	16	246	386	5	1.56911	0.0203252
ENSG00000005700	ENST00000306270	6040	8719	10	36.07	protein_coding	29	28	1.03571	4062	0.672517	15293	15297	1353	0.0734	0.568	0.129225	0.0027	0.0059	0.457627	0.002	0.0053	0.377358	0.158515	Adrenal.Gland	439	6	299	713	18	2.38462	0.0602007
ENSG00000005801	ENST00000620374	3342	11711	31	41.43	protein_coding	7	6	1.16667	1902	0.56912	4187	7784	633	NA	NA	NA	0.0051	0.0146	0.349315	0.0059	0.0121	0.487603	0.261206	Spleen	375	11	157	336	14	2.14013	0.089172
ENSG00000005810	ENST00000544440	15077	15987	12	35.73	protein_coding	83	82	1.0122	14037	0.931021	54734	54734	4678	0.0134	0.478	0.0280335	0.0004	0.0085	0.0470588	0.0006	0.0099	0.0606061	0.231871	Skin	430	13	1191	2138	33	1.79513	0.0277078
ENSG00000005812	ENST00000355619	3506	7076	6	38.36	protein_coding	5	4	1.25	1287	0.367085	4470	7040	428	0.0141	0.5176	0.0272411	0	0	NA	0	0	NA	0.226959	Nerve	464	13	119	154	4	1.29412	0.0336134
ENSG00000005844	ENST00000356798	5213	6472	19	50.46	protein_coding	31	30	1.03333	3513	0.673892	10828	10828	1170	0.1779	0.7401	0.240373	NA	NA	NA	0.0044	0.0208	0.211538	0.703122	Blood	385	16	357	664	15	1.85994	0.0420168
ENSG00000005882	ENST00000503176	3440	5481	16	56.67	protein_coding	11	10	1.1	1224	0.355814	3607	3745	407	0.0101	0.642	0.0157321	0	0	NA	0	0	NA	0.224814	Muscle	488	17	157	240	12	1.52866	0.0764331
ENSG00000005884	ENST00000320031	4889	9802	16	52.64	protein_coding	26	25	1.04	3156	0.645531	7452	7498	1051	0.0802	0.6075	0.132016	0.0193	0.0504	0.382937	0.0182	0.0529	0.344045	0.320746	Blood.Vessel	495	17	335	661	19	1.97313	0.0567164
ENSG00000005889	ENST00000379177	7558	9037	11	40.77	protein_coding	11	10	1.1	2418	0.319926	10130	10281	805	NA	NA	NA	0.0012	0.0067	0.179104	0.0005	0.0032	0.15625	0.293972	Uterus	385	X	159	240	3	1.50943	0.0188679
ENSG00000005893	ENST00000371335	4030	5526	4	38.79	protein_coding	9	8	1.125	1233	0.305955	4592	5699	410	0.2272	0.3939	0.576796	0.0037	0.0026	1.42308	0.0391	0.127	0.307874	0.128668	Cervix.Uteri	507	X	72	189	20	2.625	0.277778
ENSG00000005961	ENST00000262407	3333	5551	10	54.83	protein_coding	30	29	1.03448	3120	0.936094	4510	4510	1039	0.1144	0.6057	0.188872	0.0429	0.07	0.612857	0.0054	0.0161	0.335404	0.788189	Blood	306	17	350	690	37	1.97143	0.105714
ENSG00000005981	ENST00000325885	3784	4606	3	38.27	protein_coding	5	4	1.25	1281	0.338531	10717	12191	426	0.0346	0.7894	0.0438308	0.0011	0.0138	0.0797101	0	0	NA	0.957612	Adrenal.Gland	271	7	120	310	13	2.58333	0.108333
ENSG00000006007	ENST00000353258	2907	4390	5	40.14	protein_coding	6	5	1.2	996	0.342621	3716	3725	331	0.0682	0.4643	0.146888	0.0013	0.0101	0.128713	0.0041	0.0163	0.251534	0.174396	Bladder	482	16	100	217	7	2.17	0.07
ENSG00000006015	ENST00000358607	839	3370	8	60.24	protein_coding	5	4	1.25	606	0.722288	1064	1074	201	0.1639	0.757	0.216513	0.0084	0.0267	0.314607	0.0021	0.0175	0.12	0.114607	Spleen	541	19	92	145	7	1.57609	0.076087
ENSG00000006016	ENST00000392386	1741	2967	5	55.32	protein_coding	9	8	1.125	1269	0.728891	3430	8639	422	0.0217	0.9853	0.0220237	0.0346	0.1719	0.20128	0.0011	0.0562	0.019573	0.548596	Blood.Vessel	465	19	154	311	11	2.01948	0.0714286
ENSG00000006025	ENST00000007414	3664	6572	11	57.86	protein_coding	23	22	1.04545	2529	0.690229	3431	3442	842	0.0338	0.6732	0.050208	0.002	0.0209	0.0956938	0.0015	0.0264	0.0568182	0.301731	Stomach	425	17	258	495	18	1.9186	0.0697674
ENSG00000006042	ENST00000579849	4218	5187	9	48.47	protein_coding	8	7	1.14286	681	0.161451	3472	3715	226	0.0087	0.6448	0.0134926	0	0	NA	0	0	NA	0.385532	Ovary	447	17	76	150	6	1.97368	0.0789474
ENSG00000006047	ENST00000007699	1654	4631	7	58.02	protein_coding	9	8	1.125	1095	0.662031	1522	1522	364	0.0469	0.2829	0.165783	NA	NA	NA	0.0069	0.0217	0.317972	0.838187	Testis	459	17	124	241	3	1.94355	0.0241935
ENSG00000006059	ENST00000007735	1287	1287	1	48.36	protein_coding	7	6	1.16667	1215	0.944056	671	671	404	NA	NA	NA	NA	NA	NA	NA	NA	NA	0.978489	Skin	118	17	88	202	13	2.29545	0.147727
ENSG00000006062	ENST00000376926	4583	5784	7	50.03	protein_coding	15	14	1.07143	2844	0.620554	5756	10544	947	0.0833	0.595	0.14	0.0024	0.011	0.218182	0.0034	0.0162	0.209877	0.191407	Colon	NA	17	305	477	5	1.56393	0.0163934
ENSG00000006071	ENST00000644772	5336	12588	55	50.02	protein_coding	39	38	1.02632	4812	0.901799	19332	19365	1603	0.0233	0.6177	0.0377206	0.0011	0.0205	0.0536585	0.0014	0.0199	0.0703518	0.793692	Pituitary	395	11	589	1073	41	1.82173	0.0696095
ENSG00000006116	ENST00000005284	3088	3088	1	44.54	protein_coding	4	3	1.33333	948	0.306995	22278	22278	315	0.0057	0.5112	0.0111502	0	0	NA	0	0	NA	1	Brain	372	16	121	133	0	1.09917	NA
ENSG00000006118	ENST00000005286	3480	7271	14	58.71	protein_coding	11	10	1.1	3075	0.883621	3164	3173	1024	0.0719	0.6399	0.112361	0.0055	0.0171	0.321637	0.0046	0.0253	0.181818	0.495707	Brain	404	11	346	779	29	2.25145	0.083815
ENSG00000006125	ENST00000621914	5702	7591	22	39.93	protein_coding	21	20	1.05	2814	0.493511	26246	28189	937	0.0005	0.3289	0.00152022	0	0	NA	0.0005	0.0086	0.0581395	0.136547	Testis	528	17	227	263	5	1.15859	0.0220264
ENSG00000006128	ENST00000319273	1061	1712	5	39.5	protein_coding	7	6	1.16667	390	0.367578	1546	1546	129	0.0232	0.2005	0.115711	0.0728	0.0499	1.45892	0.0031	0	NA	0.754844	Nerve	442	7	31	64	3	2.06452	0.0967742
ENSG00000006194	ENST00000219069	3282	6403	8	47.09	protein_coding	6	5	1.2	2052	0.625229	2113	9188	683	0.0835	0.497	0.168008	0.0035	0.005	0.7	0.0042	0.0135	0.311111	0.22701	Ovary	402	16	203	461	22	2.27094	0.108374
ENSG00000006210	ENST00000565912	5796	5960	4	53.75	protein_coding	2	1	2	1080	0.186335	1865	2793	359	0.2427	0.7881	0.307956	0.007	0.0129	0.542636	0.0047	0.025	0.188	0.432729	Breast	454	16	144	247	5	1.71528	0.0347222
ENSG00000006282	ENST00000619622	2769	5337	28	57.05	protein_coding	16	15	1.06667	2229	0.804984	2433	3271	742	0.0781	0.8256	0.0945979	0.0028	0.0145	0.193103	0.005	0.0197	0.253807	0.303461	Testis	514	17	245	522	18	2.13061	0.0734694
ENSG00000006283	ENST00000359106	8602	10062	34	56.94	protein_coding	38	37	1.02703	7134	0.829342	15352	15352	2377	0.0265	0.5496	0.0482169	0.0013	0.0175	0.0742857	0.0007	0.0225	0.0311111	0.849598	Cervix.Uteri	308	17	862	1320	16	1.53132	0.0185615
ENSG00000006327	ENST00000575124	1133	1848	7	60.12	protein_coding	3	2	1.5	681	0.601059	626	1119	226	0.107	0.537	0.199255	0	0	NA	NA	NA	NA	0.275305	Blood.Vessel	463	16	61	154	7	2.52459	0.114754
ENSG00000006377	ENST00000518156	2300	3445	3	49.51	protein_coding	3	2	1.5	882	0.383478	1310	1310	293	0.0133	0.3615	0.0367911	0	0	NA	0.003	0.02	0.15	0.956026	Testis	241	7	121	176	2	1.45455	0.0165289
ENSG00000006432	ENST00000554752	11169	12386	7	44.98	protein_coding	12	11	1.09091	3315	0.296804	17379	17486	1104	0.0234	0.4322	0.0541416	0.0024	0.0084	0.285714	0.0027	0.0098	0.27551	0.67014	Brain	336	14	341	750	15	2.19941	0.0439883
ENSG00000006451	ENST00000005257	2787	3579	5	39.66	protein_coding	5	4	1.25	621	0.22282	16045	16047	206	0.0022	0.3853	0.00570984	0	0	NA	NA	NA	NA	0.244542	Lung	458	7	48	48	1	1	0.0208333
ENSG00000006453	ENST00000005260	3645	4821	5	46.78	protein_coding	14	13	1.07692	1536	0.421399	24059	24059	511	0.0642	0.7396	0.0868037	NA	NA	NA	0.026	0.0537	0.484171	0.396656	Stomach	392	7	171	337	13	1.97076	0.0760234
ENSG00000006459	ENST00000397560	9220	9378	3	39.15	protein_coding	20	19	1.05263	2826	0.306508	19099	19099	941	0.0508	0.2592	0.195988	0.0016	0.0054	0.296296	0.0034	0.0047	0.723404	0.228438	Skin	392	7	241	478	5	1.9834	0.0207469
ENSG00000006468	ENST00000430479	6459	9615	23	36.3	protein_coding	14	13	1.07692	1434	0.222016	22898	23355	477	0.0095	0.2647	0.0358897	0.002	0.0049	0.408163	0.0408	0.0899	0.453838	0.694643	Brain	390	7	146	311	8	2.13014	0.0547945
ENSG00000006530	ENST00000355413	3849	10786	26	39.59	protein_coding	16	15	1.06667	1269	0.329696	18641	18641	422	0.0419	0.4711	0.0889408	NA	NA	NA	0.0023	0.0028	0.821429	0.161173	Spleen	423	7	109	258	19	2.36697	0.174312
ENSG00000006534	ENST00000342456	2811	6626	10	58.4	protein_coding	10	9	1.11111	1407	0.500534	4449	4854	468	0.0826	1.0796	0.0765098	0.0078	0.0651	0.119816	0.007	0.0738	0.0948509	0.432973	Lung	NA	11	215	376	15	1.74884	0.0697674
ENSG00000006555	ENST00000371276	3401	6111	5	52.34	protein_coding	7	6	1.16667	1710	0.502793	4514	4514	569	0.079	1.035	0.0763285	0.0014	0.0279	0.0501792	0.0021	0.0426	0.0492958	0.661862	Vagina	371	1	204	443	19	2.17157	0.0931373
ENSG00000006576	ENST00000416283	5198	8646	12	37.65	protein_coding	20	19	1.05263	2358	0.453636	30550	30550	785	0.0311	0.442	0.070362	0.0019	0.0082	0.231707	0.0019	0.0098	0.193878	0.435793	Muscle	375	7	193	363	9	1.88083	0.0466321
ENSG00000006606	ENST00000394905	703	706	2	48.09	protein_coding	4	3	1.33333	285	0.405405	4087	4087	94	NA	NA	NA	NA	NA	NA	NA	NA	NA	0.811502	Ovary	257	7	19	49	3	2.57895	0.157895
ENSG00000006607	ENST00000413432	6065	14371	23	45.58	protein_coding	4	3	1.33333	1449	0.238912	2886	29302	482	0.0971	0.5854	0.165869	0.0074	0.0098	0.755102	0.0114	0.017	0.670588	0.343091	Testis	358	2	121	302	7	2.49587	0.0578512
ENSG00000006611	ENST00000005226	3241	4904	11	51.78	protein_coding	27	26	1.03846	2700	0.833076	11216	11217	899	0.0407	0.4982	0.0816941	0.0054	0.0211	0.255924	0.0064	0.0207	0.309179	0.878258	Small.Intestine	345	11	326	695	29	2.1319	0.0889571
ENSG00000006625	ENST00000275428	1158	1594	8	40.54	protein_coding	4	3	1.33333	567	0.489637	1724	1729	188	NA	NA	NA	NA	NA	NA	NA	NA	NA	0.18722	Adipose.Tissue	481	7	51	113	7	2.21569	0.137255
ENSG00000006634	ENST00000265728	3655	4595	8	36.72	protein_coding	12	11	1.09091	2025	0.554036	6660	6782	674	0.215	0.5818	0.369543	NA	NA	NA	0.0354	0.0586	0.604096	0.683054	Testis	348	7	155	376	10	2.42581	0.0645161
ENSG00000006638	ENST00000375190	2608	2793	4	55.77	protein_coding	3	2	1.5	1032	0.395706	3312	3312	343	0.1451	3.0855	0.0470264	0.0179	0.0972	0.184156	0.0291	0.1373	0.211945	0.658878	Blood.Vessel	351	19	174	307	17	1.76437	0.0977011
ENSG00000006652	ENST00000535603	3397	7462	17	39.45	protein_coding	12	11	1.09091	1206	0.355019	5050	11265	401	0.0251	0.3898	0.064392	0.0021	0.0108	0.194444	0.0031	0.0223	0.139013	0.148479	Lung	451	7	96	243	5	2.53125	0.0520833
ENSG00000006659	ENST00000360675	773	904	3	45.19	protein_coding	5	4	1.25	507	0.655886	1112	1151	168	NA	NA	NA	NA	NA	NA	0.012	0.0125	0.96	1	Blood	142	19	48	134	7	2.79167	0.145833
ENSG00000006695	ENST00000261643	2898	3172	4	38.47	protein_coding	7	6	1.16667	1332	0.459627	25972	25976	443	0.1075	0.6571	0.163598	0.0933	0.1673	0.557681	0.0025	0.0272	0.0919118	0.362637	Testis	393	17	163	328	11	2.01227	0.0674847
ENSG00000006704	ENST00000476977	5868	6498	7	52.72	protein_coding	26	25	1.04	2883	0.491309	17420	27135	960	0.0655	0.8491	0.0771405	NA	NA	NA	0.0345	0.1112	0.310252	0.362954	Pituitary	NA	7	257	391	5	1.5214	0.0194553
ENSG00000006712	ENST00000221265	2200	2850	8	52.37	protein_coding	14	13	1.07692	1596	0.725455	1376	1393	531	0.0052	0.6158	0.0084443	0.001	0.0039	0.25641	0.0044	0.0025	1.76	0.177135	Testis	526	19	163	228	9	1.39877	0.0552147
ENSG00000006715	ENST00000310301	5854	7752	14	38.35	protein_coding	29	28	1.03571	2565	0.438162	35298	40023	854	0.0126	0.4557	0.0276498	0	0	NA	0.0017	0.01	0.17	0.180577	Ovary	432	7	218	493	23	2.26147	0.105505
ENSG00000006740	ENST00000379672	4270	9322	12	42.69	protein_coding	21	20	1.05	2457	0.57541	41236	41236	818	0.0311	0.5252	0.0592155	0.0011	0.0127	0.0866142	0.0011	0.0095	0.115789	0.450147	Brain	413	17	291	459	9	1.57732	0.0309278
ENSG00000006744	ENST00000338034	3767	7002	21	48.02	protein_coding	24	23	1.04348	2481	0.658614	6883	6892	826	0.0978	0.6479	0.150949	0.0051	0.0106	0.481132	0.006	0.0172	0.348837	0.10202	Spleen	495	17	295	638	34	2.16271	0.115254
ENSG00000006747	ENST00000297029	9682	11626	10	38.46	protein_coding	16	15	1.06667	2148	0.221855	21129	21189	715	0.0467	0.5395	0.0865616	NA	NA	NA	0.0035	0.0165	0.212121	0.686781	Kidney	335	7	223	570	37	2.55605	0.165919
ENSG00000006756	ENST00000381154	5145	7026	7	48.88	protein_coding	10	9	1.11111	1782	0.346356	4533	4535	593	NA	NA	NA	0.0209	0.047	0.444681	0.0047	0.0173	0.271676	0.276934	Stomach	397	X	174	323	10	1.85632	0.0574713
ENSG00000006757	ENST00000381042	3342	3411	4	40.45	protein_coding	7	6	1.16667	762	0.228007	4200	4278	253	NA	NA	NA	0.0021	0.0076	0.276316	0.0039	0.0171	0.22807	0.238293	Ovary	383	X	57	147	7	2.57895	0.122807
ENSG00000006788	ENST00000418404	6067	6120	3	45.88	protein_coding	40	39	1.02564	5817	0.958793	15592	15592	1938	0.0186	0.688	0.0270349	0.0233	0.0634	0.367508	0.0035	0.0316	0.110759	1	Stomach	97	17	616	1313	68	2.13149	0.11039
ENSG00000006831	ENST00000357103	3971	5831	7	39.4	protein_coding	8	7	1.14286	1161	0.29237	19674	20203	386	0.0392	0.355	0.110423	0	0	NA	0	0	NA	0.198995	Nerve	490	12	95	151	4	1.58947	0.0421053
ENSG00000006837	ENST00000265334	2222	3149	10	40.16	protein_coding	13	12	1.08333	1779	0.80063	13303	16363	592	0.1311	0.6084	0.215483	0.0016	0.0018	0.888889	0.0039	0.0222	0.175676	0.825598	Testis	286	5	116	375	27	3.23276	0.232759
ENSG00000007001	ENST00000605860	2435	2957	4	40.24	protein_coding	10	9	1.11111	1125	0.462012	50047	50047	374	0.0628	0.5302	0.118446	0.0061	0.0142	0.429577	0.0149	0.0205	0.726829	0.968503	Kidney	191	2	99	251	5	2.53535	0.0505051
ENSG00000007038	ENST00000450020	1106	1967	10	55.65	protein_coding	6	5	1.2	903	0.816456	1330	2346	300	0.2894	1.0578	0.273587	0.0061	0.0077	0.792208	0.0737	0.0794	0.928212	0.907576	Testis	312	16	108	257	16	2.37963	0.148148
ENSG00000007047	ENST00000300843	5209	6656	11	53.57	protein_coding	18	17	1.05882	2067	0.396813	12284	51295	688	0.011	0.5233	0.0210204	0.0006	0.0214	0.0280374	0.0012	0.0166	0.0722892	0.313296	Testis	446	19	233	381	6	1.63519	0.0257511
ENSG00000007062	ENST00000505450	4349	7434	20	43.17	protein_coding	27	26	1.03846	2571	0.59117	24412	25550	856	0.2864	0.7625	0.375607	0.0038	0.0159	0.238994	0.0043	0.0129	0.333333	0.782969	Salivary.Gland	294	4	261	628	30	2.40613	0.114943
ENSG00000007080	ENST00000597436	1055	1661	4	55.84	protein_coding	5	4	1.25	672	0.636967	2222	2708	223	0.0527	1.5083	0.03494	0	0	NA	0.0017	0.0318	0.0534591	0.0895834	Blood.Vessel	554	19	85	183	5	2.15294	0.0588235
ENSG00000007129	ENST00000407170	1691	1977	7	44.66	protein_coding	8	7	1.14286	498	0.2945	3549	3549	165	NA	NA	NA	NA	NA	NA	0.0116	0.037	0.313514	0.886828	Blood	270	19	24	45	2	1.875	0.0833333
ENSG00000007168	ENST00000397195	5589	8219	13	42.4	protein_coding	11	10	1.1	1233	0.220612	20370	20522	410	0.0011	0.2166	0.00507849	0.0078	0.0262	0.29771	0.008	0.028	0.285714	0.166547	Testis	529	17	111	168	21	1.51351	0.189189
ENSG00000007171	ENST00000313735	4176	4369	3	51.36	protein_coding	27	26	1.03846	3462	0.829023	9362	9362	1153	0.1067	0.7284	0.146485	0.0023	0.0162	0.141975	0.0043	0.0266	0.161654	0.918963	Small.Intestine	232	17	361	739	34	2.04709	0.0941828
ENSG00000007174	ENST00000262442	13711	16941	15	42.62	protein_coding	69	68	1.01471	13461	0.981766	75856	75856	4486	0.0659	0.5819	0.11325	0.0045	0.012	0.375	0.0109	0.0354	0.30791	0.960149	Fallopian.Tube	185	17	1296	3069	116	2.36806	0.0895062
ENSG00000007202	ENST00000528896	7428	9232	16	46.75	protein_coding	39	38	1.02632	6708	0.903069	7322	7412	2235	0.0292	0.3848	0.0758836	0.0027	0.0093	0.290323	0.0022	0.0081	0.271605	0.0900378	Uterus	493	17	667	1278	44	1.91604	0.065967
ENSG00000007216	ENST00000444914	2855	3226	7	52.55	protein_coding	12	11	1.09091	1926	0.674606	4756	4756	641	0.1289	0.8503	0.151594	0.0057	0.0302	0.188742	0.0029	0.0295	0.0983051	0.919863	Small.Intestine	320	17	180	333	19	1.85	0.105556
ENSG00000007237	ENST00000323816	8033	10100	19	47.97	protein_coding	15	14	1.07143	1251	0.155733	43839	61846	416	0.0126	0.5091	0.0247496	0	0	NA	0	0	NA	0.475439	Nerve	496	17	143	217	3	1.51748	0.020979
ENSG00000007255	ENST00000006275	805	933	5	56.86	protein_coding	6	5	1.2	522	0.648447	3676	3676	173	0.0775	0.8514	0.0910265	0	0	NA	0	0	NA	0.158416	Thyroid	482	19	77	138	10	1.79221	0.12987
ENSG00000007264	ENST00000310132	2098	4138	15	54.4	protein_coding	14	13	1.07692	1524	0.726406	2235	5661	507	0.0747	1.11	0.0672973	0.0017	0.0374	0.0454545	0.0017	0.0382	0.0445026	0.817242	Blood	358	19	202	325	15	1.60891	0.0742574
ENSG00000007306	ENST00000006724	2489	2653	4	47.85	protein_coding	5	4	1.25	798	0.320611	1985	5511	265	NA	NA	NA	0.0072	0.0177	0.40678	0.0351	0.0255	1.37647	0.917294	Colon	389	19	57	148	7	2.59649	0.122807
ENSG00000007312	ENST00000006750	1269	2080	6	60.69	protein_coding	6	5	1.2	690	0.543735	922	922	229	0.2257	0.8684	0.259903	0.0365	0.0962	0.379418	0.0368	0.1209	0.304384	0.639409	Spleen	431	17	84	119	2	1.41667	0.0238095
ENSG00000007314	ENST00000435607	7805	8243	3	56.1	protein_coding	24	23	1.04348	5511	0.706086	8489	8489	1836	0.0338	0.7906	0.0427523	0.0016	0.0436	0.0366972	0.0013	0.061	0.0213115	0.88113	Muscle	319	17	655	1303	27	1.98931	0.0412214
ENSG00000007341	ENST00000358039	4255	8108	28	39.05	protein_coding	15	14	1.07143	1728	0.40611	17746	18167	575	0.0652	0.3426	0.190309	0.0032	0.0026	1.23077	0.0056	0.0067	0.835821	0.508556	Testis	339	1	143	329	20	2.3007	0.13986
ENSG00000007350	ENST00000369912	2566	3526	8	48.27	protein_coding	12	11	1.09091	1623	0.632502	4851	6893	540	0.1911	0.5261	0.363239	0.0753	0.0569	1.32337	0.0121	0.0241	0.502075	0.979257	Testis	326	X	121	264	0	2.18182	NA
ENSG00000007372	ENST00000638914	7290	20812	84	49.72	protein_coding	13	12	1.08333	1269	0.174074	6230	7812	422	0.0011	0.2492	0.00441412	0	0	NA	0.1239	0.1637	0.756872	0.974559	Brain	322	11	148	192	33	1.2973	0.222973
ENSG00000007376	ENST00000561734	2159	2769	10	67.17	protein_coding	5	4	1.25	939	0.434924	1462	1670	312	0.0831	1.1883	0.0699318	0.004	0.0459	0.087146	0.004	0.0342	0.116959	0.203909	Spleen	427	16	197	327	18	1.6599	0.0913706
ENSG00000007384	ENST00000262316	2992	4914	11	61.15	protein_coding	18	17	1.05882	2568	0.858289	4012	4887	855	0.0203	0.8414	0.0241265	0.0005	0.0397	0.0125945	NA	NA	NA	0.356398	Nerve	490	16	337	605	24	1.79525	0.0712166
ENSG00000007392	ENST00000337351	2097	6176	21	47.33	protein_coding	9	8	1.125	978	0.466381	10458	10458	325	0.0147	0.4149	0.0354302	0	0	NA	0	0	NA	0.20776	Thyroid	508	16	93	187	8	2.01075	0.0860215
ENSG00000007402	ENST00000266039	5476	6322	8	56.52	protein_coding	38	37	1.02703	3438	0.627831	29974	30157	1145	0.0175	0.4868	0.0359491	0.0068	0.0231	0.294372	0.0071	0.0283	0.250883	0.707295	Lung	362	3	404	626	11	1.5495	0.0272277
ENSG00000007516	ENST00000628027	4732	6146	16	65.72	protein_coding	34	33	1.0303	3510	0.741758	5385	5660	1169	0.057	0.9136	0.0623905	0.0318	0.1132	0.280919	0.0073	0.0443	0.164786	0.699497	Pituitary	458	16	525	1032	50	1.96571	0.0952381
ENSG00000007520	ENST00000007390	1210	1210	2	62.41	protein_coding	6	5	1.2	939	0.776033	947	947	312	0.1255	0.7695	0.163093	0.0041	0.0267	0.153558	0.0028	0.0366	0.0765027	0.0787562	Blood.Vessel	532	16	119	270	10	2.26891	0.0840336
ENSG00000007541	ENST00000321878	3006	7904	25	64.36	protein_coding	11	10	1.1	1746	0.580838	4515	5269	581	0.1558	1.7468	0.0891917	0.0083	0.0205	0.404878	0.0184	0.0268	0.686567	0.238571	Thyroid	462	16	270	458	16	1.6963	0.0592593
ENSG00000007545	ENST00000397412	7772	8373	8	53.11	protein_coding	21	20	1.05	3810	0.490221	16932	16932	1269	0.0916	0.6951	0.13178	0.0043	0.0165	0.260606	0.0044	0.0178	0.247191	0.298336	Testis	285	16	498	892	16	1.79116	0.0321285
ENSG00000007866	ENST00000338863	2986	3049	3	56.75	protein_coding	13	12	1.08333	1308	0.438044	4994	4994	435	0.0099	0.6971	0.0142017	0	0	NA	0.0009	0.0179	0.0502793	0.297749	Uterus	508	6	131	226	3	1.72519	0.0229008
ENSG00000007908	ENST00000333360	3875	4586	7	39.36	protein_coding	14	13	1.07692	1833	0.473032	2577	8789	610	0.1837	0.6587	0.278883	0.0105	0.0218	0.481651	0.0147	0.0184	0.798913	0.616693	Fallopian.Tube	303	1	177	410	15	2.31638	0.0847458
ENSG00000007923	ENST00000377577	3201	5083	11	46.6	protein_coding	16	15	1.06667	1680	0.524836	14300	14340	559	0.0154	0.594	0.0259259	0.0008	0.018	0.0444444	0.0094	0.0301	0.312292	0.102324	Spleen	433	1	176	299	9	1.69886	0.0511364
ENSG00000007933	ENST00000367755	2059	3439	6	36.5	protein_coding	9	8	1.125	1599	0.776591	5995	5995	532	0.1174	0.4995	0.235035	0.0009	0.011	0.0818182	0.0045	0.018	0.25	0.784226	Liver	367	1	130	384	26	2.95385	0.2
ENSG00000007944	ENST00000356840	3072	3072	2	40.25	protein_coding	7	6	1.16667	1338	0.435547	3791	3791	445	0.02	0.6504	0.0307503	0.001	0.0064	0.15625	0.002	0.0182	0.10989	0.227883	Blood.Vessel	470	6	134	258	6	1.92537	0.0447761
ENSG00000007952	ENST00000372966	2543	2543	5	41.15	protein_coding	13	12	1.08333	1695	0.666536	4796	4796	564	0.0949	0.3511	0.270293	0.0009	0.0034	0.264706	0.0069	0.004	1.725	0.987743	Colon	234	X	109	278	14	2.55046	0.12844
ENSG00000007968	ENST00000361729	5196	5462	2	51.65	protein_coding	7	6	1.16667	1314	0.252887	5014	5014	437	0.0824	0.6649	0.123928	0.002	0.01	0.2	0.0019	0.027	0.0703704	0.808381	Blood	254	1	166	284	4	1.71084	0.0240964
ENSG00000008018	ENST00000262193	891	2219	2	39.78	protein_coding	6	5	1.2	726	0.814815	3806	3806	241	0.0423	0.6774	0.0624446	0	0	NA	0.1073	0.1111	0.965797	0.0851314	Nerve	560	6	76	150	1	1.97368	0.0131579
ENSG00000008056	ENST00000295987	3210	3733	5	47.76	protein_coding	13	12	1.08333	2118	0.659813	7261	7261	705	0.022	0.3939	0.0558517	0	0	NA	0.0007	0.0136	0.0514706	0.841085	Brain	447	X	187	274	8	1.46524	0.0427807
ENSG00000008083	ENST00000341776	6003	6244	3	43.92	protein_coding	18	17	1.05882	3741	0.623188	63889	63889	1246	0.0338	0.3766	0.0897504	0.0022	0.015	0.146667	0.0018	0.0171	0.105263	0.371977	Testis	395	6	461	688	10	1.49241	0.021692
ENSG00000008086	ENST00000623535	12533	17075	11	40.21	protein_coding	17	16	1.0625	2883	0.230033	18452	33170	960	0.0444	0.5607	0.0791867	0.0025	0.0058	0.431034	0.0039	0.009	0.433333	0.821189	Testis	256	X	186	362	50	1.94624	0.268817
ENSG00000008118	ENST00000651530	3089	3328	5	47.01	protein_coding	14	13	1.07692	1143	0.370023	6418	6419	380	0.0408	0.5944	0.0686406	0.0009	0.0217	0.0414747	0	0	NA	0.859573	Ovary	384	1	129	221	7	1.71318	0.0542636
ENSG00000008128	ENST00000404249	2984	5085	23	52.05	protein_coding	20	19	1.05263	2343	0.785188	5744	5744	780	NA	NA	NA	NA	NA	NA	NA	NA	NA	0.181551	Spleen	481	1	289	578	35	2	0.121107
ENSG00000008130	ENST00000378625	3653	5570	17	53.7	protein_coding	14	13	1.07692	1776	0.486176	7189	7265	591	0.0388	0.9246	0.0419641	0.0078	0.0235	0.331915	0.0122	0.0314	0.388535	0.243088	Blood	504	1	222	369	20	1.66216	0.0900901
ENSG00000008196	ENST00000393655	5631	6155	3	44.14	protein_coding	7	6	1.16667	1383	0.245605	6082	6116	460	0	0	NA	0.016	0.0137	1.16788	0	0	NA	0.902328	Breast	228	6	153	262	3	1.71242	0.0196078
ENSG00000008197	ENST00000008391	1711	1856	2	37.24	protein_coding	8	7	1.14286	1359	0.794272	12448	12448	452	0.002	0.3007	0.00665115	0	0	NA	0	0	NA	NA	NA	27	6	154	274	1	1.77922	0.00649351
ENSG00000008226	ENST00000308059	6426	8338	7	48.5	protein_coding	37	36	1.02778	5268	0.819795	18810	18903	1755	0.1881	0.7987	0.235508	0.0343	0.0647	0.530139	0.0354	0.0709	0.499295	0.84055	Fallopian.Tube	294	3	561	1270	52	2.26381	0.0926916
ENSG00000008256	ENST00000396741	4508	5808	11	44.78	protein_coding	13	12	1.08333	1203	0.266859	29063	29063	400	0.0042	0.997	0.00421264	NA	NA	NA	0.0146	0.0582	0.250859	0.256259	Nerve	462	7	159	195	8	1.22642	0.0503145
ENSG00000008277	ENST00000398204	9334	12199	11	37.29	protein_coding	30	29	1.03448	2613	0.279944	53134	53134	870	0.0475	0.4188	0.113419	NA	NA	NA	0.0021	0.0137	0.153285	0.752396	Brain	366	7	246	463	14	1.88211	0.0569106
ENSG00000008282	ENST00000455385	2151	2804	7	38.18	protein_coding	5	4	1.25	726	0.337517	4178	4288	241	0.1074	0.4525	0.237348	NA	NA	NA	0.0173	0.0223	0.775785	0.141473	Bladder	554	7	57	140	4	2.45614	0.0701754
ENSG00000008283	ENST00000584031	3200	5296	21	57.39	protein_coding	6	5	1.2	585	0.182812	3192	3242	194	0.0682	0.8519	0.0800563	0.0135	0.0315	0.428571	NA	NA	NA	0.333563	Pituitary	457	17	67	135	7	2.01493	0.104478
ENSG00000008294	ENST00000262013	8276	11966	22	40	protein_coding	30	29	1.03448	3966	0.479217	31464	31464	1321	0.0161	0.4104	0.03923	0.0008	0.0059	0.135593	0.0149	0.0422	0.353081	0.220142	Nerve	486	17	325	646	7	1.98769	0.0215385
ENSG00000008300	ENST00000164024	11933	13850	4	59.87	protein_coding	35	34	1.02941	9939	0.8329	6660	6660	3312	0.0392	0.5471	0.0716505	0.0038	0.0132	0.287879	0.0036	0.02	0.18	0.906765	Pituitary	344	3	1115	1978	22	1.77399	0.0197309
ENSG00000008311	ENST00000417368	5825	6664	7	36.4	protein_coding	24	23	1.04348	2781	0.477425	13680	13681	926	0.0719	0.5694	0.126273	0.0016	0.0138	0.115942	0.0169	0.0329	0.513678	0.369159	Ovary	436	7	236	574	24	2.4322	0.101695
ENSG00000008323	ENST00000449001	3111	4260	9	55.71	protein_coding	15	14	1.07143	2277	0.731919	3865	4493	758	0.0987	0.6248	0.157971	0.0018	0.0184	0.0978261	0.0059	0.0266	0.221805	0.673231	Small.Intestine	332	12	280	564	33	2.01429	0.117857
ENSG00000008324	ENST00000447630	1047	1298	3	47.77	protein_coding	4	3	1.33333	234	0.223496	2643	2643	77	0.0724	0.7653	0.0946034	0	0	NA	0	0	NA	0.213102	Prostate	467	3	27	52	1	1.92593	0.037037
ENSG00000008382	ENST00000599840	1611	2049	8	55.95	protein_coding	13	12	1.08333	1506	0.934823	4504	4517	501	0.0724	1.0358	0.0698977	0.0033	0.0409	0.0806846	0.0084	0.0759	0.110672	0.14322	Prostate	434	19	191	374	14	1.95812	0.0732984
ENSG00000008394	ENST00000535309	1331	7441	19	36.94	protein_coding	4	3	1.33333	264	0.198347	5892	51950	87	NA	NA	NA	NA	NA	NA	0	0	NA	0.422927	Adrenal.Gland	493	12	22	70	1	3.18182	0.0454545
ENSG00000008405	ENST00000008527	2987	4782	5	37.55	protein_coding	13	12	1.08333	1761	0.589555	20037	20037	586	0.018	0.4874	0.0369307	0.0009	0.0053	0.169811	0.0383	0.0751	0.509987	0.303238	Testis	424	12	153	313	20	2.04575	0.130719
ENSG00000008438	ENST00000008938	708	708	1	57.65	protein_coding	3	2	1.5	591	0.834746	1013	1013	196	0.1809	1.049	0.17245	0.0203	0.0245	0.828571	0.0299	0.0326	0.917178	0.946268	Blood	371	19	62	144	10	2.32258	0.16129
ENSG00000008441	ENST00000360105	5459	6302	14	55.28	protein_coding	9	8	1.125	1212	0.222019	14970	21165	403	0.0185	0.3446	0.0536854	0.0179	0.0828	0.216184	0.0179	0.0865	0.206936	0.238361	Uterus	523	19	136	147	7	1.08088	0.0514706
ENSG00000008513	ENST00000521180	6951	8852	16	49.4	protein_coding	9	8	1.125	1023	0.147173	24412	24417	340	NA	NA	NA	0.0025	0.0201	0.124378	0.0279	0.15	0.186	0.356339	Thyroid	434	8	124	202	3	1.62903	0.0241935
ENSG00000008516	ENST00000336577	3674	4246	4	58.37	protein_coding	10	9	1.11111	1689	0.459717	4218	4218	562	0.1487	1.0642	0.139729	NA	NA	NA	NA	NA	NA	0.858382	Blood	421	16	258	506	30	1.96124	0.116279
ENSG00000008517	ENST00000525643	1272	3209	35	53.36	protein_coding	7	6	1.16667	567	0.445755	1887	5300	188	NA	NA	NA	NA	NA	NA	0.0257	0.0114	2.25439	0.373923	Spleen	500	16	88	209	18	2.375	0.204545
ENSG00000008710	ENST00000262304	14138	18532	40	63.1	protein_coding	46	45	1.02222	12912	0.913283	19394	19394	4303	0.1295	1.0681	0.121243	0.0308	0.0853	0.361079	0.0321	0.0995	0.322613	0.305715	Pituitary	505	16	2523	4110	66	1.62901	0.0261593
ENSG00000008735	ENST00000329492	5700	5793	2	62.89	protein_coding	12	11	1.09091	2475	0.434211	3629	3629	824	0.0595	1.0722	0.0554934	0.002	0.0399	0.0501253	0.0134	0.0729	0.183813	0.816534	Brain	NA	22	380	567	4	1.49211	0.0105263
ENSG00000008838	ENST00000394126	3896	6962	34	50.63	protein_coding	25	24	1.04167	3045	0.781571	8015	9327	1014	0.0279	0.6314	0.0441875	0	0	NA	0	0	NA	0.137172	Lung	484	17	340	570	30	1.67647	0.0882353
ENSG00000008853	ENST00000251822	5451	6580	8	53.51	protein_coding	10	9	1.11111	2184	0.40066	4708	7335	727	0.011	0.5901	0.0186409	0.0011	0.0154	0.0714286	0.0112	0.0418	0.267943	0.435747	Lung	411	8	290	431	12	1.48621	0.0413793
ENSG00000008869	ENST00000233099	6937	8238	5	38.6	protein_coding	36	35	1.02857	6216	0.896065	25023	28146	2071	0.0214	0.5989	0.0357322	0.0002	0.0191	0.0104712	0.0047	0.0267	0.17603	0.14452	Thyroid	414	2	616	1200	52	1.94805	0.0844156
ENSG00000008952	ENST00000337002	6526	7928	10	36.6	protein_coding	8	7	1.14286	1200	0.18388	5876	5946	399	0.029	0.3598	0.0806003	0	0	NA	0.0131	0.0341	0.384164	0.145251	Thyroid	499	3	97	192	4	1.97938	0.0412371
ENSG00000008988	ENST00000519807	1826	3002	12	41.97	protein_coding	6	5	1.2	429	0.23494	2095	2129	142	NA	NA	NA	0.0036	0.0072	0.5	0.0089	0.0111	0.801802	0.154799	Ovary	666	8	60	81	3	1.35	0.05
ENSG00000009307	ENST00000610726	4312	5778	18	38.28	protein_coding	21	20	1.05	2535	0.587894	8259	8382	844	0.0068	0.2391	0.02844	0.0006	0.0037	0.162162	0	0	NA	0.200653	Muscle	617	1	196	360	6	1.83673	0.0306122
ENSG00000009335	ENST00000348165	5214	9215	9	42.12	protein_coding	23	22	1.04545	3252	0.623705	28286	28287	1083	0.0333	0.5335	0.062418	0.0005	0.0077	0.0649351	0.0004	0.0114	0.0350877	0.108327	Bladder	469	7	291	578	14	1.98625	0.04811
ENSG00000009413	ENST00000435970	10943	12425	14	36.9	protein_coding	34	33	1.0303	9159	0.836973	36975	36980	3052	0.0697	0.4123	0.169052	0.0017	0.0054	0.314815	0.004	0.0113	0.353982	0.407659	Uterus	408	6	718	1682	14	2.34262	0.0194986
ENSG00000009694	ENST00000422452	12891	12896	3	37.17	protein_coding	32	31	1.03226	8199	0.636025	82014	82016	2732	0.0142	0.3726	0.0381106	0.001	0.01	0.1	0.0019	0.0137	0.138686	0.661628	Prostate	316	X	538	1053	14	1.95725	0.0260223
ENSG00000009709	ENST00000420770	6213	6473	3	52.36	protein_coding	9	8	1.125	1518	0.244326	25890	25890	505	0.0573	0.8383	0.0683526	0.0486	0.1031	0.471387	0.0016	0.0409	0.0391198	1	Muscle	113	1	197	352	9	1.7868	0.0456853
ENSG00000009724	ENST00000400897	2439	4251	4	50.21	protein_coding	11	10	1.1	2061	0.845018	5301	5305	686	0.1071	0.5427	0.197347	NA	NA	NA	0.0101	0.0241	0.419087	0.708292	Liver	366	1	241	504	30	2.09129	0.124481
ENSG00000009765	ENST00000344419	8742	10362	9	41.6	protein_coding	5	4	1.25	870	0.0995196	7938	7938	289	0.2079	1.0765	0.193126	0.0096	0.013	0.738462	0.01	0.0155	0.645161	0.971243	Thyroid	365	6	70	193	10	2.75714	0.142857
ENSG00000009780	ENST00000373954	3567	4034	7	43.35	protein_coding	9	8	1.125	924	0.259041	7059	7059	307	0.0088	0.4517	0.019482	0	0	NA	0.0015	0.009	0.166667	0.289053	Testis	382	1	90	148	11	1.64444	0.122222
ENSG00000009790	ENST00000367024	2331	7750	16	45.61	protein_coding	17	16	1.0625	1656	0.710425	5003	5457	551	0.1491	0.438	0.340411	0.0078	0.0128	0.609375	0.0072	0.0096	0.75	0.743493	Spleen	341	1	143	320	23	2.23776	0.160839
ENSG00000009830	ENST00000261534	4876	10008	23	47.08	protein_coding	21	20	1.05	2253	0.462059	9542	9542	750	0.0508	0.3897	0.130357	0.0006	0.0154	0.038961	0.0013	0.0145	0.0896552	0.398839	Testis	412	14	245	540	29	2.20408	0.118367
ENSG00000009844	ENST00000367630	6991	7258	5	35.53	protein_coding	8	7	1.14286	924	0.13217	15661	15699	307	0.0393	0.5383	0.0730076	0	0	NA	0.0033	0.0102	0.323529	0.200377	Skin	390	6	86	210	6	2.44186	0.0697674
ENSG00000009950	ENST00000313375	3252	4815	11	56.25	protein_coding	17	16	1.0625	2559	0.7869	6224	6231	852	0.0931	0.6387	0.145765	NA	NA	NA	0.0053	0.024	0.220833	0.576192	Liver	479	7	229	436	8	1.90393	0.0349345
ENSG00000009954	ENST00000339594	6115	7060	3	43.19	protein_coding	20	19	1.05263	4452	0.728046	16222	16222	1483	0.0431	0.568	0.0758803	0.001	0.008	0.125	0.0061	0.0229	0.266376	0.140367	Uterus	475	7	306	526	6	1.71895	0.0196078
ENSG00000010017	ENST00000011619	3384	3618	2	37.08	protein_coding	14	13	1.07692	2190	0.647163	19463	19463	729	0.0624	0.3505	0.178031	0	0	NA	0	0	NA	0.287705	Testis	491	6	250	437	4	1.748	0.016
ENSG00000010030	ENST00000615781	1776	2374	8	49.34	protein_coding	8	7	1.14286	849	0.478041	4640	7562	282	NA	NA	NA	0.009	0.0287	0.313589	0.0115	0.0386	0.297927	0.626603	Skin	274	6	107	212	19	1.98131	0.17757
ENSG00000010072	ENST00000391858	3559	5906	6	41.57	protein_coding	4	3	1.33333	753	0.211576	3395	3761	250	0.2022	0.9575	0.211175	0.002	0.0136	0.147059	0.0107	0.0355	0.301408	0.502426	Testis	324	1	77	117	3	1.51948	0.038961
ENSG00000010165	ENST00000361735	3368	3831	7	43.61	protein_coding	8	7	1.14286	2100	0.623515	3474	6520	699	0.0544	0.4883	0.111407	0.0014	0.0099	0.141414	NA	NA	NA	0.217257	Testis	423	1	236	437	21	1.85169	0.0889831
ENSG00000010219	ENST00000540757	3272	7054	17	42.77	protein_coding	13	12	1.08333	1563	0.477689	4878	10429	520	0.1452	0.4575	0.317377	0.01	0.0165	0.606061	0.0111	0.0229	0.484716	0.502572	Testis	383	12	146	352	18	2.41096	0.123288
ENSG00000010244	ENST00000394670	13781	15834	17	38.47	protein_coding	12	11	1.09091	1485	0.107757	7188	7188	494	0.0046	0.2665	0.0172608	0.0161	0.0301	0.534884	0.0161	0.0271	0.594096	0.144319	Uterus	461	17	132	231	4	1.75	0.030303
ENSG00000010256	ENST00000203407	1595	3204	10	53.04	protein_coding	13	12	1.08333	1443	0.904702	2713	3029	480	0.0656	0.5345	0.122732	0	0	NA	0.0012	0.038	0.0315789	0.175898	Muscle	587	3	168	359	7	2.1369	0.0416667
ENSG00000010270	ENST00000009041	1728	4348	7	38.4	protein_coding	9	8	1.125	705	0.407986	10140	10140	234	0.0623	0.5072	0.122831	NA	NA	NA	0	0	NA	0.163052	Lung	469	7	68	138	2	2.02941	0.0294118
ENSG00000010278	ENST00000382518	1566	4165	16	51.04	protein_coding	9	8	1.125	687	0.438697	8474	8474	228	0.0606	0.7533	0.080446	0.0019	0.0139	0.136691	0.0027	0	NA	0.216402	Vagina	575	12	76	154	7	2.02632	0.0921053
ENSG00000010282	ENST00000441594	1865	2891	12	56.48	protein_coding	12	11	1.09091	1515	0.812332	2477	2477	504	0.0461	0.5458	0.0844632	0.0037	0.0177	0.20904	0.0046	0.029	0.158621	0.84601	Heart	494	3	147	367	15	2.4966	0.102041
ENSG00000010292	ENST00000315579	4825	6470	13	46.34	protein_coding	32	31	1.03226	4206	0.87171	8672	8887	1401	0.0739	0.4612	0.160234	0.0022	0.0051	0.431373	0.0045	0.0103	0.436893	0.265993	Blood	427	12	388	917	37	2.3634	0.0953608
ENSG00000010295	ENST00000436152	3101	5203	12	54.32	protein_coding	12	11	1.09091	771	0.248629	3220	4212	256	0.0238	0.7199	0.0330601	0.0007	0	NA	0.0007	0.0067	0.104478	0.242703	Spleen	463	12	80	178	8	2.225	0.1
ENSG00000010310	ENST00000652180	3404	5069	9	54.94	protein_coding	15	14	1.07143	1218	0.357814	3841	3847	405	0.1142	0.8029	0.142234	0.0029	0.0094	0.308511	0.0056	0.0199	0.281407	0.617308	Fallopian.Tube	313	19	141	331	23	2.34752	0.163121
ENSG00000010318	ENST00000327906	2127	3364	11	45.17	protein_coding	11	10	1.1	1146	0.538787	2855	2855	381	0.0918	0.3839	0.239125	0.0035	0.0106	0.330189	0.0046	0.0149	0.308725	0.781492	Testis	510	3	114	208	7	1.82456	0.0614035
ENSG00000010319	ENST00000231721	4899	5011	3	59.63	protein_coding	16	15	1.06667	2349	0.479486	3098	3114	782	0.0703	0.6339	0.110901	0.0012	0.0231	0.0519481	0.0017	0.0342	0.0497076	0.533264	Adipose.Tissue	425	3	274	599	25	2.18613	0.0912409
ENSG00000010322	ENST00000479054	5173	9062	14	53.28	protein_coding	22	21	1.04762	4515	0.872801	8754	8754	1504	0.0608	0.7937	0.0766033	0.0015	0.014	0.107143	0.0024	0.013	0.184615	0.225579	Pituitary	544	3	558	928	15	1.66308	0.0268817
ENSG00000010327	ENST00000321725	7928	10588	9	60.65	protein_coding	69	68	1.01471	7713	0.972881	8209	8209	2570	0.1057	0.7191	0.146989	0.003	0.0137	0.218978	0.0039	0.0258	0.151163	0.348463	Spleen	507	3	947	1838	81	1.94087	0.0855333
ENSG00000010361	ENST00000313777	1675	2950	18	52.29	protein_coding	11	10	1.1	1257	0.750448	1784	2711	418	0.075	0.9335	0.0803428	0	0	NA	0.0022	0.0058	0.37931	0.395645	Testis	443	19	154	283	9	1.83766	0.0584416
ENSG00000010379	ENST00000343164	2188	4243	12	47.19	protein_coding	15	14	1.07143	1809	0.826782	9149	9155	602	0.0493	0.6118	0.0805819	0.0015	0.0098	0.153061	0.0015	0.0114	0.131579	0.895311	Kidney	304	12	206	420	15	2.03883	0.0728155
ENSG00000010404	ENST00000340855	7580	9294	8	45.34	protein_coding	9	8	1.125	1653	0.218074	4412	6519	550	NA	NA	NA	0.0038	0.0035	1.08571	NA	NA	NA	0.328183	Brain	441	X	104	217	10	2.08654	0.0961538
ENSG00000010438	ENST00000342836	1144	1664	8	42.84	protein_coding	6	5	1.2	786	0.687063	9169	9169	261	NA	NA	NA	0.0095	0.0303	0.313531	0.0121	0.0419	0.288783	0.817023	Pancreas	534	9	102	224	13	2.19608	0.127451
ENSG00000010539	ENST00000431561	3348	7498	10	43.67	protein_coding	5	4	1.25	1188	0.354839	3581	3918	395	NA	NA	NA	NA	NA	NA	0.001	0.0207	0.0483092	0.61137	Testis	336	16	116	332	14	2.86207	0.12069
ENSG00000010610	ENST00000011653	3049	4557	12	48.56	protein_coding	10	9	1.11111	1377	0.451623	6545	7105	458	0.3488	0.796	0.438191	0.0051	0.0223	0.2287	0.0116	0.0159	0.72956	0.506346	Spleen	417	12	108	211	5	1.9537	0.0462963
ENSG00000010626	ENST00000443597	1698	3052	15	47.35	protein_coding	8	7	1.14286	1032	0.607774	1960	7869	343	0.1323	0.7572	0.174723	0.0025	0.0128	0.195312	0.1031	0.0609	1.69294	0.474158	Testis	396	12	84	181	15	2.15476	0.178571
ENSG00000010671	ENST00000621635	2767	4575	10	43.18	protein_coding	19	18	1.05556	2082	0.752439	6566	6566	693	0.0075	0.4256	0.0176222	NA	NA	NA	0.0007	0.0112	0.0625	0.716166	Spleen	364	X	111	425	123	3.82883	1.10811
ENSG00000010704	ENST00000357618	5286	5675	14	44.85	protein_coding	6	5	1.2	1047	0.19807	2320	2325	348	0.1919	0.7896	0.243034	0.0015	0.0029	0.517241	0.0039	0.0231	0.168831	0.359103	Spleen	319	6	90	218	17	2.42222	0.188889
ENSG00000010803	ENST00000372596	3323	4447	17	39.5	protein_coding	16	15	1.06667	1734	0.521818	40502	40511	577	0.0346	0.294	0.117687	0.0007	0.0054	0.12963	0	0	NA	0.189508	Uterus	473	1	178	291	10	1.63483	0.0561798
ENSG00000010810	ENST00000354650	3628	7411	29	42.42	protein_coding	14	13	1.07692	1614	0.444873	40290	40290	537	0.0026	0.3115	0.00834671	0	0	NA	0	0	NA	0.2675	Nerve	481	6	145	163	5	1.12414	0.0344828
ENSG00000010818	ENST00000367604	10032	10655	5	38.72	protein_coding	10	9	1.11111	7341	0.731758	37610	39688	2446	0.0627	0.5482	0.114374	0.0016	0.0081	0.197531	0.0016	0.0093	0.172043	0.269652	Ovary	409	6	689	1416	11	2.05515	0.0159652
ENSG00000010932	ENST00000354841	2160	3602	8	40.91	protein_coding	8	7	1.14286	1599	0.740278	5558	7549	532	0.0987	0.4373	0.225703	0.0038	0.0119	0.319328	0.0037	0.0168	0.220238	0.734854	Kidney	273	1	145	327	23	2.25517	0.158621
ENSG00000011007	ENST00000418390	5154	5391	4	45.7	protein_coding	11	10	1.1	2397	0.465076	4140	4140	798	0.088	0.6242	0.14098	0.0041	0.0131	0.312977	0.0042	0.0124	0.33871	0.122219	Lung	451	1	229	465	6	2.03057	0.0262009
ENSG00000011009	ENST00000374514	1635	2021	10	62.28	protein_coding	10	9	1.11111	696	0.425688	1121	1121	231	0.0061	0.2888	0.0211219	0	0	NA	0	0	NA	0.128106	Spleen	501	1	78	108	1	1.38462	0.0128205
ENSG00000011021	ENST00000312413	5631	8173	10	48.13	protein_coding	22	21	1.04762	2544	0.451785	8793	9966	847	0.0162	0.5072	0.0319401	0.021	0.0455	0.461538	0.0005	0.0192	0.0260417	0.19972	Testis	450	1	300	552	20	1.84	0.0666667
ENSG00000011028	ENST00000303375	5719	6591	7	52.16	protein_coding	30	29	1.03448	4440	0.77636	14069	14069	1479	0.0447	0.6669	0.0670265	0.0014	0.029	0.0482759	0.0025	0.033	0.0757576	0.314809	Ovary	482	17	494	954	31	1.93117	0.062753
ENSG00000011052	ENST00000555572	1193	1241	3	48.86	protein_coding	9	8	1.125	879	0.736798	3754	3765	292	0.0151	0.6281	0.0240408	0.0017	0.0145	0.117241	NA	NA	NA	NA	NA	NA	17	83	201	9	2.42169	0.108434
ENSG00000011083	ENST00000230671	3625	4277	3	54.63	protein_coding	14	13	1.07692	1911	0.527172	4972	7544	636	0.0098	0.6045	0.0162117	0.0213	0.0732	0.290984	0.0219	0.0621	0.352657	0.963004	Brain	377	5	215	436	17	2.02791	0.0790698
ENSG00000011105	ENST00000011898	4322	6905	9	52.13	protein_coding	9	8	1.125	720	0.16659	46069	46077	239	0.0138	0.932	0.0148069	0.0017	0.0264	0.0643939	0	0	NA	0.226268	Uterus	478	12	83	134	3	1.61446	0.0361446
ENSG00000011114	ENST00000334746	8445	11333	8	40.08	protein_coding	11	10	1.1	3399	0.402487	19029	19050	1132	0.0313	0.3235	0.0967542	0.0021	0.0043	0.488372	0.0017	0.0118	0.144068	0.2143	Uterus	382	14	303	696	19	2.29703	0.0627063
ENSG00000011132	ENST00000316757	2176	5596	8	56.61	protein_coding	11	10	1.1	1728	0.794118	3279	3279	575	0.1399	1.5968	0.0876127	0.0069	0.0182	0.379121	0.0068	0.0212	0.320755	0.16963	Ovary	428	19	252	521	17	2.06746	0.0674603
ENSG00000011143	ENST00000393119	2397	4078	13	47.46	protein_coding	18	17	1.05882	1680	0.700876	3005	3100	559	0.0547	0.5434	0.100662	0.0034	0.0152	0.223684	0.0025	0.0187	0.13369	0.260285	Testis	392	17	174	387	21	2.22414	0.12069
ENSG00000011198	ENST00000644371	5366	7549	16	40.26	protein_coding	7	6	1.16667	1050	0.195676	6423	8916	349	0.0302	0.5646	0.0534892	0.0029	0	NA	0.0245	0.0376	0.651596	0.364585	Blood	416	3	112	216	16	1.92857	0.142857
ENSG00000011201	ENST00000262648	6265	7082	3	39.59	protein_coding	14	13	1.07692	2043	0.326097	28934	28934	680	NA	NA	NA	0.0007	0.0137	0.0510949	0.0007	0.0171	0.0409357	0.759629	Lung	314	X	157	329	14	2.09554	0.089172
ENSG00000011243	ENST00000397410	2078	5079	20	48.86	protein_coding	14	13	1.07692	1941	0.934071	8632	8677	646	0.0358	0.4879	0.0733757	0.0039	0.019	0.205263	0.0047	0.0223	0.210762	0.151437	Testis	533	19	218	445	11	2.04128	0.0504587
ENSG00000011258	ENST00000586178	5365	7184	7	39.5	protein_coding	17	16	1.0625	1887	0.351724	17108	17143	628	0.0101	0.3168	0.0318813	0	0	NA	0	0	NA	0.326989	Testis	387	17	142	228	1	1.60563	0.00704225
ENSG00000011260	ENST00000225298	1876	2703	7	40.36	protein_coding	14	13	1.07692	1671	0.890725	8580	8580	556	0.1036	0.4046	0.256055	NA	NA	NA	0.0025	0.013	0.192308	0.289705	Testis	470	17	172	407	10	2.36628	0.0581395
ENSG00000011275	ENST00000425013	5639	7619	9	45.52	protein_coding	17	16	1.0625	2601	0.461252	42329	42351	866	0.0632	0.4565	0.138445	NA	NA	NA	0.0768	0.1464	0.52459	0.248354	Testis	441	7	287	672	20	2.34146	0.0696864
ENSG00000011295	ENST00000261647	3050	6054	10	40.8	protein_coding	10	9	1.11111	1143	0.374754	6083	9300	380	0.0819	0.4411	0.185672	0.0011	0.0084	0.130952	0.0036	0.0105	0.342857	0.14011	Thyroid	477	17	117	264	20	2.25641	0.17094
ENSG00000011304	ENST00000635647	3691	6883	21	61.17	protein_coding	14	13	1.07692	1767	0.478732	5873	5873	588	NA	NA	NA	NA	NA	NA	NA	NA	NA	0.104127	Thyroid	559	19	325	386	2	1.18769	0.00615385
ENSG00000011332	ENST00000614244	2356	4800	17	57.15	protein_coding	12	11	1.09091	1194	0.506791	3045	4202	397	0.0121	0.4493	0.0269308	0	0	NA	0.0075	0.0418	0.179426	0.96125	Brain	337	19	144	195	3	1.35417	0.0208333
ENSG00000011347	ENST00000263846	4854	5953	10	57.15	protein_coding	9	8	1.125	1212	0.249691	13441	13441	403	0.0617	0.7522	0.0820261	0.0543	0.1658	0.327503	0.0516	0.2108	0.244782	0.599436	Pituitary	442	11	150	212	1	1.41333	0.00666667
ENSG00000011376	ENST00000650792	10170	12462	13	42.35	protein_coding	22	21	1.04762	2712	0.266667	30757	30757	903	0.0726	0.5387	0.134769	0.0016	0.0206	0.0776699	0.0038	0.03	0.126667	0.162049	Uterus	388	3	247	543	29	2.19838	0.117409
ENSG00000011405	ENST00000265970	8227	9204	5	39.84	protein_coding	32	31	1.03226	5061	0.61517	16987	26887	1686	0.0484	0.3482	0.139001	0.0019	0.0126	0.150794	0.002	0.009	0.222222	0.188712	Uterus	440	11	384	972	34	2.53125	0.0885417
ENSG00000011422	ENST00000221264	1610	4457	16	49.94	protein_coding	6	5	1.2	873	0.542236	4693	5153	290	0.2721	1.2285	0.22149	0.0026	0.0144	0.180556	0.1539	0.3281	0.469064	0.543991	Blood	385	19	75	205	3	2.73333	0.04
ENSG00000011426	ENST00000265748	4731	5997	13	37.87	protein_coding	24	23	1.04348	3375	0.71338	12398	12412	1124	0.1145	0.5315	0.215428	0.004	0.0186	0.215054	0.006	0.0155	0.387097	0.811394	Brain	416	7	260	701	18	2.69615	0.0692308
ENSG00000011451	ENST00000643092	6299	9826	10	58.16	protein_coding	11	10	1.1	5100	0.809652	6579	7059	1699	0.0408	0.5424	0.0752212	0.0011	0.0121	0.0909091	0.0011	0.0122	0.0901639	0.21106	Testis	452	19	612	1065	9	1.7402	0.0147059
ENSG00000011454	ENST00000373647	4986	9151	13	38.49	protein_coding	26	25	1.04	3210	0.643803	32422	32494	1069	0.0101	0.4089	0.0247004	0.0055	0.0183	0.300546	0	0	NA	0.218678	Blood.Vessel	481	9	279	493	3	1.76703	0.0107527
ENSG00000011465	ENST00000052754	6850	12548	20	34.9	protein_coding	8	7	1.14286	1080	0.157664	8616	8616	359	0.1209	0.6451	0.187413	0	0	NA	0.0014	0.0125	0.112	0.26183	Ovary	627	12	114	213	4	1.86842	0.0350877
ENSG00000011478	ENST00000012049	2125	2213	4	52.46	protein_coding	7	6	1.16667	1149	0.540706	2717	2717	382	0.0895	0.6508	0.137523	0.0025	0.0254	0.0984252	0.0012	0.0251	0.0478088	0.207473	Spleen	396	19	147	269	10	1.82993	0.0680272
ENSG00000011485	ENST00000012443	2109	7059	15	50.75	protein_coding	13	12	1.08333	1500	0.711238	9041	9582	499	0.0103	0.6131	0.0167999	0.0207	0.1066	0.194184	0.0017	0.0371	0.0458221	0.112524	Uterus	506	19	164	256	5	1.56098	0.0304878
ENSG00000011523	ENST00000377990	5803	8623	5	47.81	protein_coding	7	6	1.16667	2274	0.391866	6841	6866	757	0.2687	0.4825	0.556891	0.0035	0.0038	0.921053	0.01	0.0097	1.03093	0.257628	Uterus	353	2	241	560	11	2.32365	0.0456432
ENSG00000011566	ENST00000263881	4335	6056	13	36.89	protein_coding	34	33	1.0303	2685	0.619377	43637	43644	894	0.0226	0.5217	0.0433199	0.0015	0.0056	0.267857	0.002	0.0151	0.13245	0.201485	Ovary	437	2	251	512	11	2.03984	0.0438247
ENSG00000011590	ENST00000392197	2037	2739	6	52.47	protein_coding	7	6	1.16667	1464	0.718704	2853	2853	487	0.1935	0.5033	0.384463	0.0067	0.0127	0.527559	0.0323	0.0469	0.688699	0.941031	Testis	337	19	168	322	12	1.91667	0.0714286
ENSG00000011600	ENST00000585901	620	907	9	51.45	protein_coding	5	4	1.25	435	0.701613	941	957	144	0.1416	1.218	0.116256	0.0134	0.0202	0.663366	0.0126	0.0111	1.13514	0.46075	Blood	557	19	48	111	1	2.3125	0.0208333
ENSG00000011638	ENST00000233047	2014	2558	9	43.7	protein_coding	5	4	1.25	486	0.241311	4340	4340	161	0.1905	0.6018	0.31655	0.0096	0	NA	0.0109	0.0117	0.931624	0.272815	Skin	467	16	45	93	3	2.06667	0.0666667
ENSG00000011677	ENST00000370314	3669	4150	4	37.36	protein_coding	10	9	1.11111	1479	0.403107	46470	46470	492	0.0178	0.3497	0.0509008	NA	NA	NA	0	0	NA	0.989411	Brain	291	X	103	165	5	1.60194	0.0485437
ENSG00000012048	ENST00000471181	7270	9306	34	44.09	protein_coding	24	23	1.04348	5655	0.777854	19668	28587	1884	0.3157	0.4849	0.651062	0.0078	0.0047	1.65957	0.0252	0.0286	0.881119	0.719568	Testis	286	17	752	2069	466	2.75133	0.619681
ENSG00000012061	ENST00000300853	3828	5576	17	52.1	protein_coding	10	9	1.11111	894	0.233542	4037	15926	297	0.0961	0.8504	0.113006	0.0289	0.0847	0.341204	0.0337	0.0943	0.35737	0.125816	Uterus	473	19	107	202	11	1.88785	0.102804
ENSG00000012124	ENST00000085219	3274	6165	34	50.24	protein_coding	14	13	1.07692	2544	0.777031	4403	6321	847	NA	NA	NA	NA	NA	NA	NA	NA	NA	0.712061	Spleen	445	19	288	557	16	1.93403	0.0555556
ENSG00000012171	ENST00000616701	2958	5768	15	60.71	protein_coding	17	16	1.0625	2250	0.760649	1694	2027	749	0.0607	0.9008	0.0673845	0.0046	0.0167	0.275449	0.0295	0.0682	0.432551	0.434544	Nerve	NA	3	177	363	20	2.05085	0.112994
ENSG00000012174	ENST00000365779	4457	8945	3	38.5	protein_coding	7	6	1.16667	993	0.222796	4928	6528	330	0.013	0.3225	0.0403101	0.0009	0.0255	0.0352941	0.0019	0.0301	0.0631229	0.310808	Ovary	340	X	72	110	2	1.52778	0.0277778
ENSG00000012211	ENST00000599218	2795	3656	8	55.64	protein_coding	9	8	1.125	1848	0.661181	1725	1752	615	0.0563	0.6178	0.0911298	0.0045	0.0162	0.277778	NA	NA	NA	0.276569	Vagina	363	X	123	263	7	2.13821	0.0569106
ENSG00000012223	ENST00000231751	2979	4247	9	46.95	protein_coding	17	16	1.0625	2133	0.716012	6744	10837	710	0.2016	0.6823	0.295471	0.0096	0.02	0.48	0.0163	0.0282	0.578014	0.724294	Salivary.Gland	449	3	242	508	31	2.09917	0.128099
ENSG00000012232	ENST00000220562	6483	13220	14	44.36	protein_coding	7	6	1.16667	2760	0.425729	10746	31050	919	0.0122	0.7098	0.0171879	0.0005	0.0143	0.034965	0.002	0.0257	0.077821	0.186771	Uterus	427	8	306	531	17	1.73529	0.0555556
ENSG00000012504	ENST00000548884	2884	3628	11	39.74	protein_coding	11	10	1.1	1419	0.492025	17472	17472	472	0.0376	0.7194	0.0522658	0.0009	0.0102	0.0882353	0.0019	0.0206	0.092233	0.855804	Liver	311	12	130	253	10	1.94615	0.0769231
ENSG00000012660	ENST00000370918	3081	3813	7	41.88	protein_coding	9	8	1.125	981	0.318403	16545	16545	326	0.0327	0.7331	0.0446051	0	0	NA	0	0	NA	0.265163	Breast	504	6	75	165	6	2.2	0.08
ENSG00000012779	ENST00000374391	2519	3730	8	47.73	protein_coding	14	13	1.07692	2025	0.80389	15653	15666	674	0.0332	0.7734	0.0429273	0.0013	0.0148	0.0878378	0.0064	0.0548	0.116788	0.538021	Blood	457	10	250	479	20	1.916	0.08
ENSG00000012817	ENST00000541639	5579	9463	10	38.66	protein_coding	28	27	1.03704	4713	0.844775	1457	1492	1570	0.1113	0.6899	0.161328	0.0039	0.0127	0.307087	NA	NA	NA	0.33236	Prostate	467	Y	154	301	7	1.95455	0.0454545
ENSG00000012822	ENST00000262059	5866	8898	22	49.2	protein_coding	15	14	1.07143	2073	0.353392	4136	4136	690	0.0561	0.4568	0.122811	0.0014	0.0065	0.215385	0.0035	0.0066	0.530303	0.138088	Blood.Vessel	563	12	199	411	15	2.06533	0.0753769
ENSG00000012963	ENST00000013070	3494	3509	7	43.11	protein_coding	11	10	1.1	1278	0.36577	4640	4649	425	NA	NA	NA	0	0	NA	0.0013	0.0112	0.116071	0.272388	Testis	464	14	107	219	6	2.04673	0.0560748
ENSG00000012983	ENST00000013125	4354	7620	10	37.27	protein_coding	32	31	1.03226	2541	0.583601	21960	27415	846	0.0184	0.5235	0.035148	0.0011	0.0066	0.166667	0.0055	0.0213	0.258216	0.245064	Cervix.Uteri	476	14	209	460	12	2.20096	0.0574163
ENSG00000013016	ENST00000322054	4825	4825	1	50.24	protein_coding	6	5	1.2	1608	0.333264	7403	7403	535	0.0116	0.9971	0.0116337	0.0008	0.0202	0.039604	0.0008	0.0202	0.039604	0.412391	Blood.Vessel	426	2	180	303	11	1.68333	0.0611111
ENSG00000013275	ENST00000157812	1591	2387	6	50.25	protein_coding	11	10	1.1	1257	0.790069	2196	2196	418	0.0022	0.486	0.00452675	0.0215	0.0686	0.313411	0	0	NA	0.0740387	Uterus	541	19	149	137	5	0.919463	0.033557
ENSG00000013288	ENST00000505907	7719	8898	5	54.58	protein_coding	17	16	1.0625	2861	0.370644	10993	11235	953	0.1429	0.9479	0.150754	0.0053	0.0406	0.130542	0.0048	0.0199	0.241206	0.266952	Blood.Vessel	437	4	324	779	41	2.40432	0.126543
ENSG00000013293	ENST00000231706	10140	10496	2	42.15	protein_coding	8	7	1.14286	2316	0.228402	24462	24462	771	0.0156	0.4283	0.0364231	0.0019	0.0119	0.159664	0.0024	0.0207	0.115942	0.971121	Pituitary	221	3	244	499	14	2.04508	0.057377
ENSG00000013297	ENST00000064724	2169	3732	7	43.14	protein_coding	3	2	1.5	624	0.28769	2910	6966	207	NA	NA	NA	0.0021	0.0219	0.0958904	0.0021	0.0301	0.0697674	0.618319	Testis	440	3	70	104	1	1.48571	0.0142857
ENSG00000013306	ENST00000225308	1607	3526	17	61.11	protein_coding	12	11	1.09091	1056	0.657125	1745	1745	351	0.0591	0.5871	0.100664	0.0326	0.0394	0.827411	0.0304	0.05	0.608	0.322089	Blood	551	17	152	276	18	1.81579	0.118421
ENSG00000013364	ENST00000395353	2925	6141	19	52.54	protein_coding	15	14	1.07143	2682	0.916923	6294	6294	893	0.0451	0.6955	0.0648454	0	0	NA	0.0005	0.025	0.02	0.142134	Adrenal.Gland	548	16	325	551	30	1.69538	0.0923077
ENSG00000013374	ENST00000470229	3210	5411	12	44.96	protein_coding	15	14	1.07143	1848	0.575701	7630	7686	615	0.0768	0.8116	0.0946279	NA	NA	NA	0.0276	0.0434	0.635945	0.101063	Uterus	451	7	163	357	15	2.19018	0.0920245
ENSG00000013375	ENST00000513973	6079	7478	22	38.66	protein_coding	13	12	1.08333	1629	0.267972	5564	6461	542	0.0766	0.6769	0.113163	0.004	0.012	0.333333	0.004	0.0091	0.43956	0.255993	Pituitary	413	6	136	301	16	2.21324	0.117647
ENSG00000013392	ENST00000369724	3769	3769	1	44.9	protein_coding	3	2	1.5	879	0.233218	1220	1220	292	0.0367	0.6062	0.0605411	0	0	NA	NA	NA	NA	0.401628	Testis	361	6	64	160	11	2.5	0.171875
ENSG00000013441	ENST00000434813	2026	5170	15	41.85	protein_coding	13	12	1.08333	1581	0.780355	2884	2992	526	0.0548	0.5065	0.108193	0.0026	0.0048	0.541667	0.0575	0.0966	0.595238	0.135552	Ovary	583	2	149	339	12	2.27517	0.0805369
ENSG00000013503	ENST00000228347	4183	4768	4	39.73	protein_coding	28	27	1.03704	3402	0.813292	30026	30026	1133	0.0029	0.5606	0.00517303	0	0	NA	0	0	NA	0.292386	Skin	340	12	288	548	40	1.90278	0.138889
ENSG00000013523	ENST00000251089	5176	6414	6	44.52	protein_coding	10	9	1.11111	2013	0.38891	5406	8005	670	0.0495	0.3268	0.151469	0.0027	0.0136	0.198529	0.0245	0.0397	0.617128	0.381239	Testis	427	14	204	416	25	2.03922	0.122549
ENSG00000013561	ENST00000347642	4213	4988	16	42.05	protein_coding	8	7	1.14286	1425	0.338239	4129	6081	474	0.0449	0.4617	0.0972493	0.0011	0.0076	0.144737	0.0032	0.0107	0.299065	0.212777	Testis	461	5	127	241	9	1.89764	0.0708661
ENSG00000013563	ENST00000369809	3008	4132	12	54.46	protein_coding	10	9	1.11111	909	0.302194	1723	1730	302	0.1852	0.9191	0.201501	0.0015	0.0393	0.0381679	0.0015	0.0453	0.0331126	0.320285	Muscle	418	X	75	106	3	1.41333	0.04
ENSG00000013573	ENST00000542838	3920	8367	30	52.26	protein_coding	27	26	1.03846	2721	0.694133	7443	7443	906	0.1496	0.7514	0.199095	0.0142	0.0314	0.452229	0.0223	0.054	0.412963	0.218654	Uterus	398	12	299	658	30	2.20067	0.100334
ENSG00000013583	ENST00000536942	2056	3428	5	43.51	protein_coding	3	2	1.5	402	0.195525	2657	4576	133	0.0715	0.7116	0.100478	0	0	NA	0.0049	0.0331	0.148036	0.212483	Thyroid	464	12	37	95	5	2.56757	0.135135
ENSG00000013588	ENST00000014914	7362	8440	6	46.77	protein_coding	4	3	1.33333	1074	0.145884	5950	5950	357	0.1483	0.8869	0.167212	0.0051	0.0188	0.271277	0.0133	0.0281	0.47331	0.60315	Lung	408	12	110	278	14	2.52727	0.127273
ENSG00000013619	ENST00000370401	4854	5958	7	44.08	protein_coding	8	7	1.14286	2325	0.478986	20656	20959	774	0.2354	0.6142	0.383263	0.0199	0.0211	0.943128	0.022	0.0335	0.656716	0.481296	Testis	381	X	149	271	6	1.81879	0.0402685
ENSG00000013725	ENST00000313421	3252	5958	14	49.93	protein_coding	13	12	1.08333	2007	0.617159	10164	10164	668	0.1875	0.7261	0.258229	0.0208	0.0395	0.526582	0.0232	0.0521	0.445298	0.795245	Spleen	291	11	228	401	21	1.75877	0.0921053
ENSG00000013810	ENST00000652770	2826	8202	18	56.91	protein_coding	16	15	1.06667	2505	0.886412	6365	8971	834	0.4517	1.7237	0.262053	0.0062	0.0214	0.28972	0.0141	0.0355	0.397183	0.580532	Testis	405	4	330	669	15	2.02727	0.0454545
ENSG00000014123	ENST00000369278	4226	4539	2	33.38	protein_coding	19	18	1.05556	2385	0.564363	6715	6819	794	0.0491	0.5182	0.0947511	0.0017	0.0051	0.333333	0.0018	0.0072	0.25	0.158462	Nerve	440	6	211	528	38	2.50237	0.180095
ENSG00000014138	ENST00000265465	3544	5568	8	47.81	protein_coding	18	17	1.05882	1797	0.507054	7235	8620	598	NA	NA	NA	0.0017	0.0072	0.236111	0.0042	0.0177	0.237288	0.281249	Spleen	367	11	180	365	18	2.02778	0.1
ENSG00000014164	ENST00000262577	3270	3721	2	58.38	protein_coding	12	11	1.09091	2847	0.870642	24635	24635	948	0.1877	0.7177	0.26153	0.0129	0.0284	0.454225	0.025	0.0558	0.448029	0.186541	Testis	438	8	393	769	12	1.95674	0.0305344
ENSG00000014216	ENST00000527323	3086	7553	28	51.18	protein_coding	21	20	1.05	2145	0.695075	5980	6487	714	0.0524	0.8854	0.0591823	0.0229	0.1071	0.213819	0.0305	0.1503	0.202927	0.161238	Vagina	548	11	229	487	17	2.12664	0.0742358
ENSG00000014257	ENST00000336375	3174	4280	9	40.39	protein_coding	10	9	1.11111	1161	0.365784	7909	9686	386	0.1203	0.5082	0.236718	0.0036	0.0075	0.48	0.0022	0.0118	0.186441	0.887587	Prostate	471	3	112	259	16	2.3125	0.142857
ENSG00000014641	ENST00000539945	1443	4990	16	38.05	protein_coding	9	8	1.125	1059	0.733888	3435	3614	352	0.0202	0.3952	0.0511134	0.0013	0.0039	0.333333	0.0028	0.0096	0.291667	0.250436	Heart	588	2	98	194	3	1.97959	0.0306122
ENSG00000014824	ENST00000264451	6164	7199	5	36.97	protein_coding	18	17	1.05882	1707	0.276931	19055	19065	568	0.0586	0.4708	0.124469	0.0082	0.0408	0.20098	0.0008	0.0166	0.0481928	0.174216	Pituitary	450	4	150	298	14	1.98667	0.0933333
ENSG00000014914	ENST00000439741	2840	4572	10	49.97	protein_coding	17	16	1.0625	2130	0.75	1738	1738	709	0.0774	0.4339	0.178382	0.0014	0.0079	0.177215	0.002	0.0133	0.150376	0.356093	Ovary	437	1	154	365	23	2.37013	0.149351
ENSG00000014919	ENST00000370483	2788	4177	3	42.42	protein_coding	9	8	1.125	1167	0.41858	3847	3847	388	NA	NA	NA	0	0	NA	0.0038	0.0121	0.31405	0.158769	Adrenal.Gland	437	10	105	245	17	2.33333	0.161905
ENSG00000015133	ENST00000389857	7519	12426	14	51.25	protein_coding	30	29	1.03448	6087	0.809549	32781	32786	2028	0.0867	0.835	0.103832	0.0028	0.0091	0.307692	0.0038	0.0255	0.14902	0.486995	Spleen	370	14	724	1500	49	2.07182	0.0676796
ENSG00000015153	ENST00000555248	5095	10839	19	39.02	protein_coding	3	2	1.5	354	0.0694799	1464	16144	117	0.0364	0.7672	0.0474453	0	0	NA	0.0211	0.0377	0.559682	0.280131	Cervix.Uteri	391	12	33	57	1	1.72727	0.030303
ENSG00000015171	ENST00000381591	4229	5300	17	37.8	protein_coding	15	14	1.07143	1809	0.427761	24076	24250	602	0.0097	0.602	0.016113	0	0	NA	0	0	NA	0.168286	Thyroid	510	10	162	225	10	1.38889	0.0617284
ENSG00000015285	ENST00000376701	1849	2381	7	50.82	protein_coding	12	11	1.09091	1509	0.816117	1428	2315	502	0.0661	0.4631	0.142734	NA	NA	NA	0.0053	0.0109	0.486239	0.647291	Blood	431	X	99	169	11	1.70707	0.111111
ENSG00000015413	ENST00000393092	1734	2737	9	59.08	protein_coding	11	10	1.1	1236	0.712803	5681	8107	411	0.1739	1.0854	0.160217	0.0201	0.0704	0.285511	0.0081	0.027	0.3	0.85016	Small.Intestine	449	16	196	365	19	1.86224	0.0969388
ENSG00000015475	ENST00000317361	2495	4446	15	52.51	protein_coding	6	5	1.2	726	0.290982	9107	9341	241	0.2642	0.7626	0.346446	0	0	NA	0.0022	0.0251	0.0876494	0.380796	Blood	442	22	91	178	11	1.95604	0.120879
ENSG00000015479	ENST00000394805	4843	12090	28	38.8	protein_coding	15	14	1.07143	2544	0.525294	9044	9145	847	NA	NA	NA	NA	NA	NA	NA	NA	NA	0.139407	Ovary	538	5	225	387	3	1.72	0.0133333
ENSG00000015520	ENST00000289547	5048	5252	4	51.5	protein_coding	20	19	1.05263	4080	0.808241	6477	6477	1359	0.1385	0.7607	0.182069	0.004	0.0203	0.197044	0.0076	0.0301	0.252492	0.955344	Liver	247	7	476	908	40	1.90756	0.0840336
ENSG00000015532	ENST00000017003	3507	5472	7	56.54	protein_coding	11	10	1.1	2598	0.740804	3512	3934	865	0.032	0.5094	0.062819	0.0015	0.0116	0.12931	0.0031	0.0255	0.121569	0.405359	Stomach	430	17	321	538	15	1.67601	0.046729
ENSG00000015568	ENST00000016946	7268	14185	13	39.34	protein_coding	23	22	1.04545	5298	0.728949	383	393	1765	NA	NA	NA	NA	NA	NA	NA	NA	NA	NA	NA	149	2	4	11	0	2.75	NA
ENSG00000015592	ENST00000350889	2288	3294	7	48.03	protein_coding	7	6	1.16667	651	0.284528	4803	4807	216	0.0104	0.7588	0.0137059	0.0283	0.0654	0.432722	0.0278	0.0799	0.347935	0.988808	Brain	453	8	72	107	4	1.48611	0.0555556
ENSG00000015676	ENST00000355451	8036	9893	11	44.47	protein_coding	6	5	1.2	1086	0.135142	21925	21925	361	0.0631	0.626	0.100799	0.0026	0.0132	0.19697	0.0054	0.0157	0.343949	0.134018	Uterus	465	7	115	245	2	2.13043	0.0173913
ENSG00000016082	ENST00000230658	2394	2817	3	44.27	protein_coding	6	5	1.2	1050	0.438596	2390	2390	349	0	0	NA	0	0	NA	0.0063	0.0394	0.159898	0.856403	Vagina	276	5	116	155	2	1.33621	0.0172414
ENSG00000016391	ENST00000315251	7694	7787	3	49.35	protein_coding	9	8	1.125	1785	0.231999	7162	7162	594	0.0924	0.7725	0.119612	0.0029	0.0134	0.216418	0.0029	0.0134	0.216418	0.508113	Kidney	367	3	232	465	19	2.00431	0.0818966
ENSG00000016402	ENST00000367748	3522	4730	8	41.2	protein_coding	6	5	1.2	1329	0.377342	8444	8444	442	0.2318	0.5566	0.416457	0.0027	0.0156	0.173077	0.0027	0.0193	0.139896	0.634522	Skin	334	6	118	270	10	2.28814	0.0847458
ENSG00000016490	ENST00000234701	3310	3340	2	40.09	protein_coding	15	14	1.07143	2745	0.829305	6669	6677	914	0.1575	0.6871	0.229224	0.0052	0.0159	0.327044	0.0063	0.0198	0.318182	0.972194	Small.Intestine	422	1	255	589	23	2.3098	0.0901961
ENSG00000016602	ENST00000370563	3211	3447	2	37.99	protein_coding	14	13	1.07692	2760	0.859545	6902	6902	919	NA	NA	NA	0.0094	0.0152	0.618421	0.0074	0.0182	0.406593	0.810161	Esophagus	423	1	222	603	22	2.71622	0.0990991
ENSG00000016864	ENST00000266014	1849	3783	15	44.49	protein_coding	10	9	1.11111	1116	0.603569	2371	2446	371	0.0456	0.3601	0.126631	0.0011	0.0091	0.120879	0.0024	0.0109	0.220183	0.201993	Pituitary	467	3	87	226	14	2.5977	0.16092
ENSG00000017260	ENST00000510168	5067	8533	24	37.56	protein_coding	28	27	1.03704	2760	0.544701	21455	32144	919	0.0137	0.4033	0.0339697	0.0005	0.0012	0.416667	0.0005	0.0095	0.0526316	0.180874	Prostate	469	3	215	389	5	1.8093	0.0232558
ENSG00000017427	ENST00000337514	7359	8122	7	39.7	protein_coding	4	3	1.33333	462	0.0627803	16479	16677	153	0.062	0.465	0.133333	0.0189	0.0693	0.272727	0.0186	0.0809	0.229913	0.438162	Breast	372	12	54	81	0	1.5	NA
ENSG00000017483	ENST00000595796	2659	4018	14	54.9	protein_coding	16	15	1.06667	1419	0.533659	1596	1605	472	0.0679	0.4953	0.137089	0.001	0.0142	0.0704225	0.001	0.0169	0.0591716	0.611593	Pancreas	394	X	89	106	0	1.19101	NA
ENSG00000017797	ENST00000383432	4379	8041	6	41.37	protein_coding	10	9	1.11111	1968	0.449418	12369	12534	655	0.035	0.5197	0.0673465	0.0015	0.0095	0.157895	0.0008	0.0053	0.150943	0.239902	Skin	479	18	175	306	13	1.74857	0.0742857
ENSG00000018189	ENST00000381006	4433	9405	15	39.9	protein_coding	18	17	1.05882	1863	0.420257	16584	20216	620	0.0932	0.5684	0.163969	0.0007	0.0059	0.118644	0.0028	0.0097	0.28866	0.252043	Pituitary	461	4	157	254	10	1.61783	0.0636943
ENSG00000018236	ENST00000551295	5667	7492	11	35.21	protein_coding	24	23	1.04348	3057	0.539439	74007	74007	1018	0.0222	0.7678	0.0289138	0.0083	0.0448	0.185268	0.0087	0.043	0.202326	0.625549	Brain	437	12	277	564	16	2.0361	0.0577617
ENSG00000018280	ENST00000233202	3608	8676	18	55.34	protein_coding	15	14	1.07143	1653	0.458149	3693	3750	550	0.0707	0.9464	0.0747041	0.0023	0.0088	0.261364	0.0031	0.0208	0.149038	0.592918	Blood	462	2	211	391	23	1.85308	0.109005
ENSG00000018408	ENST00000465804	5030	8413	12	41.07	protein_coding	8	7	1.14286	1203	0.239165	36251	42396	400	0.0393	0.4515	0.0870432	0	0	NA	0	0	NA	0.275147	Blood.Vessel	461	3	131	250	2	1.9084	0.0152672
ENSG00000018510	ENST00000264167	7633	8839	5	36.49	protein_coding	20	19	1.05263	1977	0.259007	28203	31322	658	0.0605	0.3819	0.158418	0.0007	0.011	0.0636364	0.0223	0.0413	0.539952	0.179332	Uterus	394	2	183	278	8	1.51913	0.0437158
ENSG00000018610	ENST00000320339	2372	2580	4	44.29	protein_coding	7	6	1.16667	522	0.220067	4067	4081	173	0.0021	0.4228	0.00496689	0	0	NA	0	0	NA	0.155398	Uterus	412	X	32	34	2	1.0625	0.0625
ENSG00000018625	ENST00000361216	5421	6298	8	50.38	protein_coding	23	22	1.04545	3063	0.565025	6411	6415	1020	0.004	0.6139	0.00651572	0	0	NA	0.0004	0.0189	0.021164	0.532684	Muscle	584	1	334	428	12	1.28144	0.0359281
ENSG00000018699	ENST00000317907	2888	3443	7	39.46	protein_coding	20	19	1.05263	2532	0.876731	41932	41938	843	0.0908	0.4989	0.182	0.0021	0.0132	0.159091	0.0032	0.0245	0.130612	0.186513	Testis	391	2	235	618	34	2.62979	0.144681
ENSG00000018869	ENST00000301310	2824	3350	7	40.84	protein_coding	5	4	1.25	1554	0.550283	2470	3987	517	0.1547	0.8309	0.186184	0.0018	0.0098	0.183673	0.0035	0.0127	0.275591	0.547042	Testis	296	19	125	340	23	2.72	0.184
ENSG00000019102	ENST00000403470	1191	1447	2	53.76	protein_coding	6	5	1.2	855	0.717884	1006	1170	284	0.1086	0.4777	0.227339	0.0029	0.0109	0.266055	0.0029	0.0144	0.201389	0.668905	Stomach	454	11	97	203	8	2.09278	0.0824742
ENSG00000019144	ENST00000361417	5753	21715	28	54.3	protein_coding	24	23	1.04348	4134	0.718582	9312	9312	1377	0.0288	0.5626	0.0511909	0.0014	0.0096	0.145833	0.0037	0.0148	0.25	0.304651	Nerve	NA	11	340	730	18	2.14706	0.0529412
ENSG00000019169	ENST00000327097	1838	2079	3	44.33	protein_coding	17	16	1.0625	1563	0.850381	11712	11712	520	0.251	0.5625	0.446222	0.0117	0.0237	0.493671	0.0139	0.021	0.661905	0.615166	Lung	369	2	184	380	21	2.06522	0.11413
ENSG00000019186	ENST00000216862	3278	3988	6	43.37	protein_coding	12	11	1.09091	1545	0.471324	4624	4624	514	0.0982	0.799	0.122904	0.0086	0.0154	0.558442	0.0055	0.0286	0.192308	0.890691	Kidney	195	20	163	401	29	2.46012	0.177914
ENSG00000019485	ENST00000622142	10730	13940	6	47.84	protein_coding	8	7	1.14286	3534	0.329357	17405	27726	1177	0.1448	0.9399	0.154059	0.0019	0.0195	0.0974359	0.0026	0.0226	0.115044	0.451415	Uterus	343	11	368	602	7	1.63587	0.0190217
ENSG00000019505	ENST00000020926	5165	5445	3	46.29	protein_coding	6	5	1.2	1281	0.248015	9322	9322	426	0.0537	0.6053	0.0887163	0.0031	0.0296	0.10473	0.001	0.055	0.0181818	0.843975	Brain	388	11	150	283	7	1.88667	0.0466667
ENSG00000019549	ENST00000642303	2428	3398	4	40.53	protein_coding	3	2	1.5	807	0.332372	904	922	268	0.0227	0.4238	0.053563	0	0	NA	0	0	NA	0.407085	Skin	452	8	75	127	2	1.69333	0.0266667
ENSG00000019582	ENST00000009530	3092	4780	12	53.07	protein_coding	9	8	1.125	891	0.288163	2697	2739	296	0.1151	0.7924	0.145255	0.0014	0.0282	0.0496454	0.0056	0.0435	0.128736	0.235886	Spleen	690	5	104	172	6	1.65385	0.0576923
ENSG00000019991	ENST00000644543	5836	9755	12	34.42	protein_coding	18	17	1.05882	2187	0.374743	13587	13686	728	0.0455	0.4588	0.0991718	0.0007	0.0015	0.466667	0.0232	0.0611	0.379705	0.590539	Lung	300	7	194	388	17	2	0.0876289
ENSG00000019995	ENST00000359653	5695	5993	2	39.68	protein_coding	9	8	1.125	2127	0.373486	9114	9114	708	0.0032	0.3218	0.00994407	0.0006	0.0086	0.0697674	0	0	NA	0.163045	Ovary	457	10	191	297	7	1.55497	0.0366492
ENSG00000020129	ENST00000373243	3698	4917	6	57.71	protein_coding	7	6	1.16667	2190	0.592212	1953	2155	729	0.0091	0.4514	0.0201595	0	0	NA	0.0006	0.0182	0.032967	0.491524	Brain	575	1	253	315	1	1.24506	0.00395257
ENSG00000020181	ENST00000315215	6270	7061	3	55.25	protein_coding	16	15	1.06667	3366	0.536842	10905	13509	1121	0.0588	0.8073	0.0728354	0.0022	0.0196	0.112245	0.0055	0.0379	0.145119	0.362199	Cervix.Uteri	433	8	432	770	21	1.78241	0.0486111
ENSG00000020256	ENST00000216923	3057	6790	12	44.05	protein_coding	6	5	1.2	2046	0.669284	8385	31736	681	0.0542	0.9093	0.0596063	0.0026	0.0161	0.161491	0.0025	0.0234	0.106838	0.334144	Skin	325	20	233	417	9	1.7897	0.0386266
ENSG00000020426	ENST00000261245	2648	3877	9	36.62	protein_coding	8	7	1.14286	930	0.351208	46156	46159	309	0.0225	0.7027	0.0320194	0	0	NA	0.0034	0.0029	1.17241	0.24949	Muscle	387	14	82	170	15	2.07317	0.182927
ENSG00000020577	ENST00000392067	6833	12170	13	43.1	protein_coding	12	11	1.09091	2157	0.315674	44772	44912	718	0.0201	0.3075	0.0653659	0.0007	0.0134	0.0522388	0.0007	0.0226	0.0309735	0.397172	Testis	434	14	256	433	9	1.69141	0.0351562
ENSG00000020633	ENST00000399916	4340	4523	5	54.8	protein_coding	6	5	1.2	1290	0.297235	14142	14174	429	0.0356	0.9154	0.0388901	0	0	NA	0.0018	0.0505	0.0356436	0.728508	Blood	370	1	179	265	2	1.48045	0.0111732
ENSG00000020922	ENST00000323929	6897	7689	10	37.31	protein_coding	20	19	1.05263	2127	0.308395	15762	15762	708	0.0583	0.8149	0.0715425	0.008	0.0113	0.707965	0.0012	0.0105	0.114286	0.215873	Uterus	379	11	247	584	27	2.36437	0.109312
ENSG00000021300	ENST00000398492	2275	4933	22	52.94	protein_coding	7	6	1.16667	627	0.275604	3343	3343	208	0.0348	0.593	0.0586847	0.0037	0.0297	0.124579	0.0037	0.0361	0.102493	0.638592	Brain	590	11	78	148	9	1.89744	0.115385
ENSG00000021355	ENST00000380739	2476	3047	5	43.07	protein_coding	7	6	1.16667	1140	0.46042	2023	2043	379	NA	NA	NA	0.0065	0.0147	0.442177	0.0023	0.0285	0.0807018	0.304155	Blood	516	6	106	230	9	2.16981	0.0849057
ENSG00000021461	ENST00000354829	1709	2637	17	40.68	protein_coding	13	12	1.08333	1512	0.884728	7457	7458	503	NA	NA	NA	0.0048	0.0183	0.262295	0.0106	0.0138	0.768116	0.951931	Liver	150	7	125	329	14	2.632	0.112
ENSG00000021488	ENST00000023064	1766	2598	6	46.63	protein_coding	13	12	1.08333	1464	0.828992	8788	8788	487	0.0733	0.7919	0.0925622	0.0066	0.0273	0.241758	0.0056	0.0345	0.162319	0.938034	Small.Intestine	335	19	163	311	13	1.90798	0.0797546
ENSG00000021574	ENST00000315285	5277	9490	21	40	protein_coding	17	16	1.0625	1851	0.350767	22887	22887	616	0.0375	0.4041	0.0927988	0	0	NA	0	0	NA	0.190525	Ovary	381	2	211	400	17	1.89573	0.0805687
ENSG00000021645	ENST00000281127	8504	15535	18	39.46	protein_coding	6	5	1.2	1299	0.152752	118243	338387	432	0.0089	0.4487	0.0198351	0.0069	0.0185	0.372973	0.0074	0.0289	0.256055	0.751197	Brain	371	14	134	224	1	1.67164	0.00746269
ENSG00000021762	ENST00000263650	3854	7473	19	57	protein_coding	22	21	1.04762	2640	0.685003	18623	19017	879	0.0742	1.151	0.0644657	0.0465	0.1371	0.339168	0.0042	0.0406	0.103448	0.310425	Cervix.Uteri	434	11	347	663	24	1.91066	0.0691643
ENSG00000021776	ENST00000156471	9597	13431	6	37.52	protein_coding	35	34	1.02941	4458	0.46452	23198	23198	1485	0.0291	0.6432	0.0452425	0.0007	0.011	0.0636364	0.0039	0.0106	0.367925	0.195352	Testis	399	15	369	681	15	1.84553	0.0406504
ENSG00000021826	ENST00000233072	5821	10775	13	36.31	protein_coding	38	37	1.02703	4503	0.773578	24492	40487	1500	0.024	0.4641	0.051713	0.0044	0.0169	0.260355	0.0048	0.02	0.24	0.887452	Liver	412	2	445	912	29	2.04944	0.0651685
ENSG00000021852	ENST00000543257	2382	2732	6	42.82	protein_coding	13	12	1.08333	1620	0.680101	8269	8269	539	0.1559	0.6614	0.235712	0.0052	0.0152	0.342105	0.0128	0.0185	0.691892	0.992397	Liver	375	1	179	410	30	2.2905	0.167598
ENSG00000022267	ENST00000543669	2878	6089	38	42.07	protein_coding	6	5	1.2	843	0.292912	6134	9476	280	0.0207	0.1576	0.131345	0	0	NA	0	0	NA	0.36002	Muscle	630	X	67	136	2	2.02985	0.0298507
ENSG00000022277	ENST00000357348	2212	4063	9	43.71	protein_coding	9	8	1.125	921	0.416365	10888	10890	306	0.0601	0.7633	0.0787371	0.0027	0.0259	0.104247	0.0095	0.0124	0.766129	0.111365	Blood	519	20	82	173	6	2.10976	0.0731707
ENSG00000022355	ENST00000428797	4285	6602	20	34.99	protein_coding	11	10	1.1	1371	0.319953	11875	12048	456	0.0061	0.3962	0.0153963	0	0	NA	0	0	NA	1	Brain	379	5	155	185	6	1.19355	0.0387097
ENSG00000022556	ENST00000543010	3576	6313	19	49.09	protein_coding	13	12	1.08333	3189	0.891779	10576	13771	1062	NA	NA	NA	NA	NA	NA	0.0103	0.0207	0.497585	0.729805	Testis	275	19	426	869	50	2.03991	0.117371
ENSG00000022567	ENST00000519067	7483	8608	6	52.64	protein_coding	7	6	1.16667	2154	0.287852	5380	23833	717	0.073	0.9103	0.0801933	0.003	0.0508	0.0590551	0.0036	0.0561	0.0641711	0.435524	Testis	372	8	328	524	9	1.59756	0.027439
ENSG00000022840	ENST00000325954	3814	5900	25	45.25	protein_coding	17	16	1.0625	2436	0.6387	9724	9940	811	0.0369	0.2691	0.137124	0.0016	0.0067	0.238806	0.0006	0.0048	0.125	0.180549	Blood	556	12	234	516	12	2.20513	0.0512821
ENSG00000022976	ENST00000442396	2987	5590	12	49.04	protein_coding	8	7	1.14286	2784	0.932039	5161	5707	927	0.437	0.7002	0.624107	0.0645	0.0767	0.840939	0.0121	0.0165	0.733333	0.351428	Testis	354	14	285	598	22	2.09825	0.077193
ENSG00000023041	ENST00000626395	2906	3748	5	38.61	protein_coding	12	11	1.09091	1152	0.396421	4458	4458	383	0.0361	0.4456	0.0810144	0	0	NA	0	0	NA	0.134123	Ovary	477	10	83	222	8	2.6747	0.0963855
ENSG00000023171	ENST00000529750	7723	14944	18	45.8	protein_coding	20	19	1.05263	2217	0.287065	21011	54183	738	0.0172	0.5207	0.0330325	0.0056	0.0342	0.163743	0.0063	0.0472	0.133475	0.764242	Adrenal.Gland	422	11	266	397	11	1.49248	0.0413534
ENSG00000023191	ENST00000534797	2973	7374	24	60.36	protein_coding	9	8	1.125	1386	0.466196	2799	3791	461	0.1586	0.9951	0.159381	0.0045	0.0212	0.212264	NA	NA	NA	0.148889	Skin	534	11	226	344	17	1.52212	0.0752212
ENSG00000023228	ENST00000233190	11660	12174	10	40.76	protein_coding	19	18	1.05556	2184	0.187307	9941	9964	727	0.0279	0.3607	0.0773496	0.0024	0.0186	0.129032	0.0006	0.0105	0.0571429	0.294309	Muscle	438	2	184	488	16	2.65217	0.0869565
ENSG00000023287	ENST00000025008	6636	7613	10	37.73	protein_coding	24	23	1.04348	4785	0.721067	19996	26185	1594	0.0531	0.4309	0.12323	0.002	0.0084	0.238095	0.0023	0.0092	0.25	0.179313	Testis	450	8	414	943	10	2.27778	0.0241546
ENSG00000023318	ENST00000262455	4808	4808	1	37.85	protein_coding	12	11	1.09091	1221	0.253952	22223	22223	406	0.0326	0.4399	0.0741078	0	0	NA	0.0023	0.0035	0.657143	0.133372	Thyroid	454	9	102	176	4	1.72549	0.0392157
ENSG00000023330	ENST00000394965	2430	2536	6	45.47	protein_coding	12	11	1.09091	1923	0.791358	3515	3520	640	0.0418	0.5011	0.0834165	0	0	NA	0.0014	0.0137	0.10219	0.440621	Adrenal.Gland	515	3	182	391	10	2.14835	0.0549451
ENSG00000023445	ENST00000263464	6877	7518	7	37.6	protein_coding	9	8	1.125	1815	0.263923	4517	4529	604	0.1556	0.8225	0.189179	0.0077	0.025	0.308	0.0037	0.0158	0.234177	0.472962	Small.Intestine	388	11	149	347	8	2.32886	0.0536913
ENSG00000023516	ENST00000025301	9915	9915	1	36.45	protein_coding	13	12	1.08333	5706	0.575492	10310	10310	1901	0.1502	0.4915	0.305595	0.0055	0.0083	0.662651	0.0058	0.0192	0.302083	0.197727	Nerve	442	13	476	1185	15	2.4895	0.0315126
ENSG00000023572	ENST00000367440	1131	6210	4	39.59	protein_coding	4	3	1.33333	498	0.440318	2006	3021	165	NA	NA	NA	0.0027	0.0163	0.165644	0.0137	0.0187	0.73262	0.481707	Testis	397	1	45	96	3	2.13333	0.0666667
ENSG00000023608	ENST00000216294	2593	2593	1	39.55	protein_coding	10	9	1.11111	1107	0.426919	7730	7730	368	NA	NA	NA	0.0042	0.0052	0.807692	0.0069	0.016	0.43125	0.412533	Testis	376	14	112	247	15	2.20536	0.133929
ENSG00000023697	ENST00000428559	1644	2813	10	39.11	protein_coding	9	8	1.125	957	0.582117	24603	24614	318	0.0401	0.651	0.0615975	0.0046	0.0145	0.317241	0.0215	0.0351	0.612536	0.174249	Small.Intestine	426	12	90	221	6	2.45556	0.0666667
ENSG00000023734	ENST00000419869	1874	2215	6	36.48	protein_coding	10	9	1.11111	1053	0.5619	4482	4482	350	0.0105	0.4912	0.0213762	0.0013	0.0165	0.0787879	0.0337	0.065	0.518462	0.0824697	Pituitary	568	12	76	151	4	1.98684	0.0526316
ENSG00000023839	ENST00000647814	5806	7837	11	45.05	protein_coding	32	31	1.03226	4638	0.798829	14555	14555	1545	0.1348	0.5553	0.242752	0.0038	0.0064	0.59375	0.006	0.0112	0.535714	0.897325	Liver	305	10	414	1043	52	2.51932	0.125604
ENSG00000023892	ENST00000316637	2296	2579	3	48.5	protein_coding	11	10	1.1	1896	0.825784	4478	4478	631	0.0369	0.7965	0.0463277	0.002	0.0111	0.18018	0.0019	0.0125	0.152	0.468299	Blood	433	6	194	305	13	1.57216	0.0670103
ENSG00000023902	ENST00000369124	2114	6629	9	51.63	protein_coding	6	5	1.2	1230	0.581835	2213	3304	409	0.0495	0.4859	0.101873	0.0023	0.009	0.255556	0.0011	0.0204	0.0539216	0.30822	Colon	499	1	110	228	4	2.07273	0.0363636
ENSG00000023909	ENST00000370238	4883	5426	4	36.37	protein_coding	7	6	1.16667	825	0.168954	4261	4266	274	0.0199	0.3129	0.0635986	0	0	NA	0.0017	0.0088	0.193182	0.319617	Adrenal.Gland	369	1	67	121	2	1.80597	0.0298507
ENSG00000024048	ENST00000372899	7857	8840	3	39.1	protein_coding	47	46	1.02174	5268	0.670485	24711	24711	1755	0.0523	0.6484	0.0806601	0.0023	0.0069	0.333333	0.0056	0.0294	0.190476	0.122176	Thyroid	429	6	438	880	15	2.00913	0.0342466
ENSG00000024422	ENST00000263277	3506	3844	5	52.89	protein_coding	6	5	1.2	1632	0.465488	6709	6709	543	NA	NA	NA	NA	NA	NA	0	0	NA	0.241649	Blood.Vessel	560	19	235	376	13	1.6	0.0553191
ENSG00000024526	ENST00000456315	5299	5904	5	34.94	protein_coding	12	11	1.09091	2436	0.459709	4407	4455	811	0.0868	0.4027	0.215545	0.0021	0	NA	0.003	0.0063	0.47619	0.94481	Testis	211	1	179	511	28	2.85475	0.156425
ENSG00000024862	ENST00000611852	1505	1507	3	39.18	protein_coding	6	5	1.2	825	0.548173	3870	3871	274	0.0347	0.73	0.0475342	0.0053	0.012	0.441667	0.0069	0.0129	0.534884	0.17043	Thyroid	481	6	86	184	13	2.13953	0.151163
ENSG00000025039	ENST00000369415	4900	5072	3	42.25	protein_coding	7	6	1.16667	1203	0.24551	8650	8650	400	0.0233	0.5083	0.0458391	0	0	NA	0	0	NA	0.407783	Muscle	424	6	96	158	4	1.64583	0.0416667
ENSG00000025156	ENST00000452194	2643	2702	3	35.55	protein_coding	12	11	1.09091	1557	0.589103	6582	6586	518	0.0258	0.3852	0.0669782	0	0	NA	0	0	NA	0.317154	Testis	432	6	142	240	7	1.69014	0.0492958
ENSG00000025293	ENST00000374012	5879	8372	16	44.08	protein_coding	18	17	1.05882	3039	0.516925	34665	34674	1012	0.0558	0.4501	0.123972	0.001	0.0026	0.384615	0.0025	0.0019	1.31579	0.244337	Testis	413	20	258	537	6	2.0814	0.0232558
ENSG00000025423	ENST00000554643	1751	2272	10	44.92	protein_coding	6	5	1.2	954	0.544832	6991	7094	317	0.1767	0.6253	0.282584	NA	NA	NA	0.0017	0.0127	0.133858	0.696312	Liver	441	12	80	209	10	2.6125	0.125
ENSG00000025434	ENST00000467728	2731	4534	35	50.86	protein_coding	9	8	1.125	1344	0.492127	2425	4539	447	0.0546	0.5865	0.0930946	0	0	NA	0.001	0.0324	0.0308642	0.313122	Spleen	436	11	128	278	8	2.17188	0.0625
ENSG00000025708	ENST00000487577	1751	3600	17	64.42	protein_coding	9	8	1.125	1449	0.827527	1739	1744	482	0.1132	1.1038	0.102555	0.0028	0.0138	0.202899	0.0047	0.0197	0.238579	0.287823	Blood	521	22	231	449	15	1.94372	0.0649351
ENSG00000025770	ENST00000420993	3337	4459	10	55.48	protein_coding	20	19	1.05263	1818	0.544801	4988	4988	605	0.1176	0.8101	0.145167	0.0043	0.023	0.186957	0.0049	0.0447	0.10962	0.213337	Testis	484	22	248	445	18	1.79435	0.0725806
ENSG00000025772	ENST00000372813	1973	1973	1	44.95	protein_coding	7	6	1.16667	930	0.471363	3531	3531	309	0.0586	0.3561	0.164561	0	0	NA	0.0015	0.0083	0.180723	0.40242	Testis	492	20	91	161	6	1.76923	0.0659341
ENSG00000025796	ENST00000369002	6430	8606	10	39.82	protein_coding	21	20	1.05	2283	0.355054	19278	19278	760	0.017	0.3899	0.0436009	0.0012	0.0075	0.16	0.0189	0.0538	0.351301	0.177693	Ovary	477	6	200	383	14	1.915	0.07
ENSG00000025800	ENST00000373625	7355	7457	4	44.21	protein_coding	14	13	1.07692	1611	0.219035	14149	14149	536	0.0036	0.3552	0.0101351	0.0286	0.0414	0.690821	0.0268	0.0587	0.456559	0.129258	Uterus	460	1	133	192	4	1.44361	0.0300752
ENSG00000026025	ENST00000544301	2154	5176	10	46.3	protein_coding	10	9	1.11111	1401	0.650418	2397	2397	466	0.0111	0.472	0.0235169	0	0	NA	0	0	NA	0.245098	Nerve	705	10	148	328	10	2.21622	0.0675676
ENSG00000026103	ENST00000652046	3696	5578	21	37.94	protein_coding	9	8	1.125	1008	0.272727	5275	5360	335	0.4059	0.8466	0.479447	0.0429	0.1014	0.423077	0.028	0.0878	0.318907	0.318897	Ovary	433	10	85	193	6	2.27059	0.0705882
ENSG00000026297	ENST00000366855	1417	7643	14	48.7	protein_coding	10	9	1.11111	657	0.463656	6258	6445	218	NA	NA	NA	NA	NA	NA	0.0077	0.0223	0.345291	0.39	Blood	467	6	64	147	8	2.29688	0.125
ENSG00000026508	ENST00000428726	5732	10004	39	41.56	protein_coding	18	17	1.05882	2229	0.38887	19453	19453	742	0.1877	0.4525	0.414807	0.0078	0.0142	0.549296	0.0075	0.0114	0.657895	0.326122	Skin	512	11	217	483	10	2.22581	0.0460829
ENSG00000026559	ENST00000371571	2189	5415	6	52.17	protein_coding	3	2	1.5	1542	0.704431	4072	4072	513	NA	NA	NA	0	0	NA	0	0	NA	0.86434	Uterus	281	20	222	246	6	1.10811	0.027027
ENSG00000026652	ENST00000320285	7923	8781	5	45.36	protein_coding	9	8	1.125	1137	0.143506	29254	29254	378	0.0775	0.8334	0.0929926	0.0012	0.0363	0.0330579	0.0725	0.2545	0.284872	0.446255	Pituitary	386	6	120	192	6	1.6	0.05
ENSG00000026751	ENST00000368043	2707	4833	11	43.99	protein_coding	7	6	1.16667	1008	0.372368	3345	3384	335	0.3977	0.6328	0.628477	0.0088	0.0204	0.431373	0.0172	0.0178	0.966292	0.794505	Blood	391	1	103	208	7	2.01942	0.0679612
ENSG00000026950	ENST00000289361	3388	5539	11	44.46	protein_coding	10	9	1.11111	1542	0.455136	2738	2748	513	1.2544	30.7158	0.0408389	0.0279	0.0556	0.501799	0.0056	0.0093	0.602151	0.37397	Spleen	438	6	120	330	17	2.75	0.141667
ENSG00000027001	ENST00000382172	2381	3388	5	39.76	protein_coding	19	18	1.05556	2142	0.899622	31270	31270	713	0.0858	0.6481	0.132387	0.0273	0.0625	0.4368	0.0015	0.0082	0.182927	0.280259	Skin	385	13	184	507	17	2.75543	0.0923913
ENSG00000027075	ENST00000332981	3579	8830	28	42.48	protein_coding	14	13	1.07692	2052	0.573345	46001	72992	683	NA	NA	NA	NA	NA	NA	NA	NA	NA	0.370295	Lung	377	14	205	377	9	1.83902	0.0439024
ENSG00000027644	ENST00000368195	5200	5200	1	55.62	protein_coding	22	21	1.04762	3894	0.748846	4647	4647	1297	0.058	0.6737	0.0860917	0.001	0.0102	0.0980392	0.001	0.0078	0.128205	0.904395	Testis	188	1	447	893	41	1.99776	0.0917226
ENSG00000027697	ENST00000646898	2519	3277	12	38.81	protein_coding	8	7	1.14286	1440	0.571655	4302	4443	479	0.3758	0.6654	0.564773	0.0019	0.0098	0.193878	0.0028	0.0288	0.0972222	0.225452	Lung	541	6	116	296	7	2.55172	0.0603448
ENSG00000027847	ENST00000029410	1698	4878	8	57.85	protein_coding	6	5	1.2	984	0.579505	2494	2494	327	0.037	0.6322	0.0585258	0	0	NA	0.0062	0.0382	0.162304	0.170377	Pituitary	453	5	121	287	13	2.3719	0.107438
ENSG00000027869	ENST00000392306	1673	2512	6	55.56	protein_coding	9	8	1.125	1200	0.717274	2188	2194	399	0.254	0.8233	0.308515	0.0082	0.0094	0.87234	0.0046	0.016	0.2875	0.776623	Blood	285	1	120	274	14	2.28333	0.116667
ENSG00000028116	ENST00000648897	2657	3531	10	35.24	protein_coding	19	18	1.05556	1194	0.449379	55776	55792	397	0.2026	0.5895	0.343681	0.0019	0	NA	0.002	0.002	1	0.223515	Blood	357	2	110	294	16	2.67273	0.145455
ENSG00000028137	ENST00000376259	3687	3778	4	55.4	protein_coding	10	9	1.11111	1386	0.375915	8904	8909	461	0.2569	0.6516	0.39426	0.0029	0.0304	0.0953947	0.0049	0.0207	0.236715	0.454104	Blood	489	1	158	316	7	2	0.0443038
ENSG00000028203	ENST00000436874	4510	8766	41	38.6	protein_coding	12	11	1.09091	2340	0.518847	15970	15991	779	0.0944	0.5403	0.174718	0.002	0.0024	0.833333	0.0045	0.0067	0.671642	0.226967	Thyroid	422	12	189	463	15	2.44974	0.0793651
ENSG00000028277	ENST00000389341	6901	9072	20	51.31	protein_coding	14	13	1.07692	1392	0.20171	8860	21005	463	0.0194	0.2521	0.0769536	0.012	0.0273	0.43956	0.0132	0.0333	0.396396	0.766399	Spleen	322	19	160	246	1	1.5375	0.00625
ENSG00000028310	ENST00000467963	2665	9549	19	55.12	protein_coding	16	15	1.06667	1794	0.673171	7388	11389	597	0.0399	0.8839	0.0451409	0.0116	0.0454	0.255507	0.0032	0.013	0.246154	0.190283	Testis	448	5	214	391	12	1.8271	0.0560748
ENSG00000028528	ENST00000559844	8214	9789	14	43.68	protein_coding	15	14	1.07143	1569	0.191015	10076	10875	522	0.0421	0.4928	0.0854302	0.0035	0.0101	0.346535	0.0025	0.0066	0.378788	0.26226	Thyroid	483	15	154	326	6	2.11688	0.038961
ENSG00000028839	ENST00000237264	4199	5039	8	37.6	protein_coding	7	6	1.16667	561	0.133603	7047	7298	186	0	0	NA	0	0	NA	0	0	NA	0.511806	Testis	394	6	32	53	1	1.65625	0.03125
ENSG00000029153	ENST00000544915	6785	6983	9	39.26	protein_coding	16	15	1.06667	1809	0.266618	17925	17925	602	0.1798	0.7693	0.233719	0.0014	0.0061	0.229508	0.0045	0.0055	0.818182	0.715242	Vagina	308	12	138	368	15	2.66667	0.108696
ENSG00000029363	ENST00000531224	7263	9533	24	35.59	protein_coding	13	12	1.08333	2763	0.380421	7976	8038	920	0.0167	0.3596	0.0464405	0.0005	0.0112	0.0446429	0	0	NA	0.160132	Ovary	494	6	429	1052	60	2.45221	0.13986
ENSG00000029364	ENST00000336643	5399	7138	11	40.2	protein_coding	7	6	1.16667	924	0.171143	12613	12822	307	0.0353	0.3408	0.10358	0	0	NA	0.0018	0.0183	0.0983607	0.129159	Pituitary	445	14	89	144	2	1.61798	0.0224719
ENSG00000029534	ENST00000265709	8478	10797	14	49.32	protein_coding	43	42	1.02381	5694	0.671621	50043	50045	1897	0.046	0.6543	0.0703041	0.0005	0.012	0.0416667	0.0042	0.0265	0.158491	0.894396	Muscle	352	8	657	1171	11	1.78234	0.0167428
ENSG00000029559	ENST00000226284	1573	1573	1	36.14	protein_coding	7	6	1.16667	954	0.606484	2598	2598	317	0.2267	0.7829	0.289564	0.0107	0.0258	0.414729	0.0084	0.0089	0.94382	0.971795	Pituitary	68	4	93	225	20	2.41935	0.215054
ENSG00000029639	ENST00000367166	2799	4111	9	38.43	protein_coding	7	6	1.16667	1041	0.371919	11787	11792	346	0.0836	0.4479	0.186649	0.0014	0.0132	0.106061	0	0	NA	0.323338	Testis	353	6	93	231	18	2.48387	0.193548
ENSG00000029725	ENST00000537505	5909	7059	7	41.34	protein_coding	18	17	1.05882	2589	0.438145	22737	22748	862	0.0197	0.4076	0.0483317	0.0088	0.0196	0.44898	0.0087	0.0213	0.408451	0.15384	Breast	NA	17	204	460	9	2.2549	0.0441176
ENSG00000029993	ENST00000325307	3507	3914	5	51.17	protein_coding	5	4	1.25	603	0.171942	1168	1535	200	0.011	0.4757	0.0231238	NA	NA	NA	0	0	NA	0.408065	Liver	378	X	33	38	1	1.15152	0.030303
ENSG00000030066	ENST00000378460	5376	8576	11	41.86	protein_coding	36	35	1.02857	4311	0.801897	14734	14754	1436	0.039	0.4441	0.0878181	0.0034	0.0078	0.435897	0.0046	0.0123	0.373984	0.228693	Ovary	404	11	364	918	28	2.52198	0.0769231
ENSG00000030110	ENST00000442998	2212	2212	3	57.18	protein_coding	7	6	1.16667	462	0.208861	1656	1656	153	0.1277	0.7566	0.168781	0.0024	0.0158	0.151899	0.0022	0.0178	0.123596	0.26316	Spleen	429	6	37	93	9	2.51351	0.243243
ENSG00000030304	ENST00000416899	3344	4246	7	36.45	protein_coding	14	13	1.07692	2586	0.773325	25673	25674	861	0.0341	0.5079	0.0671392	0.0028	0.014	0.2	0.0045	0.011	0.409091	0.897784	Small.Intestine	165	9	228	560	26	2.45614	0.114035
ENSG00000030419	ENST00000457361	9350	12240	14	34.84	protein_coding	8	7	1.14286	1236	0.132193	28562	28827	411	0.0091	0.1783	0.0510376	0.0008	0	NA	0.0018	0	NA	0.662204	Blood	335	2	124	215	4	1.73387	0.0322581
ENSG00000030582	ENST00000053867	2130	3524	22	57.73	protein_coding	13	12	1.08333	1782	0.83662	2211	2228	593	0.149	0.7982	0.18667	0.003	0.0066	0.454545	0.0082	0.0215	0.381395	0.186678	Spleen	586	17	230	410	25	1.78261	0.108696
ENSG00000031003	ENST00000033079	5465	6808	11	40.05	protein_coding	23	22	1.04545	2748	0.502836	19100	22662	915	0.0508	0.4094	0.124084	0.0016	0.0057	0.280702	0.0028	0.0151	0.18543	0.229815	Blood.Vessel	403	5	215	532	8	2.47442	0.0372093
ENSG00000031081	ENST00000264245	9317	9384	2	43.44	protein_coding	12	11	1.09091	4335	0.465279	24458	24458	1444	0.1257	0.4748	0.264743	0.0061	0.0108	0.564815	0.0043	0.0134	0.320896	0.413005	Lung	382	3	381	908	14	2.3832	0.0367454
ENSG00000031691	ENST00000335783	1741	1741	1	37.99	protein_coding	9	8	1.125	807	0.463527	6146	6146	268	0.2356	0.5935	0.396967	0.0882	0.1055	0.836019	0.0102	0.0097	1.05155	0.259907	Ovary	350	6	70	172	11	2.45714	0.157143
ENSG00000031698	ENST00000234677	1914	3849	6	43.12	protein_coding	11	10	1.1	1545	0.80721	4817	4817	514	0.0233	0.4333	0.0537734	0.0009	0.0019	0.473684	0.001	0.0064	0.15625	0.107175	Lung	545	1	135	212	5	1.57037	0.037037
ENSG00000031823	ENST00000340578	3233	7445	30	52.74	protein_coding	17	16	1.0625	1704	0.527065	13992	13992	567	0.1067	1.1059	0.0964825	0.0198	0.0427	0.4637	0.0018	0.0206	0.0873786	0.148983	Testis	484	19	210	329	5	1.56667	0.0238095
ENSG00000032219	ENST00000355431	5891	7568	11	37.48	protein_coding	24	23	1.04348	3774	0.640638	15926	15953	1257	0.0762	0.6745	0.112973	0.0016	0.0047	0.340426	0.0022	0.011	0.2	0.194278	Nerve	393	14	304	718	13	2.36184	0.0427632
ENSG00000032389	ENST00000398659	1795	5775	14	48.27	protein_coding	10	9	1.11111	1245	0.693593	42956	42969	414	0.0345	0.725	0.0475862	0.0036	0.0161	0.223602	0.0012	0.0242	0.0495868	0.377707	Pituitary	380	2	119	230	11	1.93277	0.092437
ENSG00000032444	ENST00000221249	4617	7172	25	55.88	protein_coding	35	34	1.02941	3984	0.862898	7345	7345	1327	0.0297	0.8656	0.0343115	0.0006	0.0256	0.0234375	0.0073	0.0408	0.178922	0.19445	Lung	500	19	520	751	31	1.44423	0.0596154
ENSG00000032742	ENST00000319980	3091	6111	7	38.74	protein_coding	28	27	1.03704	2502	0.809447	24561	24585	833	0.0525	0.5403	0.0971682	0.0005	0.0147	0.0340136	0.0039	0.0134	0.291045	0.528132	Testis	367	13	193	538	30	2.78756	0.15544
ENSG00000033011	ENST00000588623	2671	4553	9	49.3	protein_coding	14	13	1.07692	1062	0.397604	14505	15074	353	NA	NA	NA	0.006	0.0268	0.223881	0.0094	0.0413	0.227603	0.318645	Testis	368	16	143	300	21	2.0979	0.146853
ENSG00000033030	ENST00000543897	5663	9124	10	42.68	protein_coding	12	11	1.09091	1410	0.248985	5611	5790	469	0.1415	0.615	0.230081	0.0046	0.0063	0.730159	0.0145	0.0177	0.819209	0.190628	Uterus	391	12	124	270	6	2.17742	0.0483871
ENSG00000033050	ENST00000287844	4527	5158	5	48.3	protein_coding	15	14	1.07143	1872	0.413519	3495	3495	623	NA	NA	NA	NA	NA	NA	NA	NA	NA	0.161648	Muscle	462	7	192	302	10	1.57292	0.0520833
ENSG00000033100	ENST00000035307	3978	4205	4	56.82	protein_coding	4	3	1.33333	2319	0.582956	1770	1773	772	0.0228	0.4105	0.055542	NA	NA	NA	0	0	NA	0.249583	Pituitary	441	7	259	585	38	2.25869	0.146718
ENSG00000033122	ENST00000310961	6507	14789	15	35.36	protein_coding	27	26	1.03846	4488	0.689719	108823	114171	1495	0.0221	0.4091	0.054021	0	0	NA	0	0	NA	0.928891	Brain	274	1	412	701	6	1.70146	0.0145631
ENSG00000033170	ENST00000360689	5166	6700	15	37.41	protein_coding	11	10	1.1	1728	0.334495	66624	66624	575	0.0163	0.3361	0.0484975	0	0	NA	0	0	NA	0.467828	Nerve	381	14	172	281	13	1.63372	0.0755814
ENSG00000033178	ENST00000322244	9540	11408	6	35.51	protein_coding	33	32	1.03125	3159	0.331132	18039	18039	1052	0.0552	0.45	0.122667	0.0021	0.0086	0.244186	0.0018	0.0107	0.168224	0.250187	Pituitary	391	4	239	614	11	2.56904	0.0460251
ENSG00000033327	ENST00000361507	6110	6775	7	41.71	protein_coding	10	9	1.11111	2031	0.332406	43713	43901	676	0.038	0.46	0.0826087	0.0007	0.0179	0.0391061	0.0227	0.0453	0.501104	0.283066	Blood.Vessel	450	11	210	499	4	2.37619	0.0190476
ENSG00000033627	ENST00000343619	4128	10955	25	45.47	protein_coding	22	21	1.04762	2514	0.609012	12755	12773	837	0.0185	0.5522	0.0335024	0.0006	0.0106	0.0566038	0.0007	0.0132	0.0530303	0.222163	Pituitary	518	17	228	347	4	1.52193	0.0175439
ENSG00000033800	ENST00000249636	8115	10776	8	38.09	protein_coding	14	13	1.07692	1956	0.241035	28234	29326	651	0.0184	0.4116	0.0447036	0.0008	0.0062	0.129032	0.0007	0.0147	0.047619	0.211571	Testis	407	15	201	290	1	1.44279	0.00497512
ENSG00000033867	ENST00000425128	7970	9616	18	36.85	protein_coding	28	27	1.03704	3606	0.452447	23481	23481	1201	0.0272	0.4959	0.0548498	0.0015	0.0076	0.197368	0.0026	0.013	0.2	0.303526	Blood.Vessel	389	3	313	644	19	2.05751	0.0607029
ENSG00000034053	ENST00000558402	4031	6869	12	48.63	protein_coding	16	15	1.06667	2250	0.558174	48545	48854	749	0.0391	0.8435	0.0463545	0.0145	0.0527	0.275142	0.0011	0.0332	0.0331325	0.772106	Brain	436	15	274	482	8	1.75912	0.0291971
ENSG00000034152	ENST00000342679	2303	3783	15	56.97	protein_coding	12	11	1.09091	1044	0.453322	8471	8471	347	0.0161	0.6048	0.0266204	NA	NA	NA	0.0024	0.0371	0.06469	0.270242	Blood	485	17	180	302	14	1.67778	0.0777778
ENSG00000034239	ENST00000433756	2286	5822	9	40.09	protein_coding	6	5	1.2	480	0.209974	4248	5075	159	0.0438	0.4047	0.108228	0.002	0.014	0.142857	0.024	0.0721	0.332871	0.851408	Fallopian.Tube	254	8	34	109	7	3.20588	0.205882
ENSG00000034510	ENST00000233143	461	461	1	63.48	protein_coding	3	2	1.5	135	0.292842	295	295	44	0	0	NA	0	0	NA	0	0	NA	0.137012	Ovary	739	2	15	17	2	1.13333	0.133333
ENSG00000034533	ENST00000264992	2664	3427	8	39.7	protein_coding	6	5	1.2	2040	0.765766	2584	2772	679	0.1347	0.3707	0.363367	0.0008	0.0039	0.205128	NA	NA	NA	0.388484	Testis	350	3	191	398	24	2.08377	0.125654
ENSG00000034677	ENST00000519449	4330	5852	15	38.61	protein_coding	11	10	1.1	2517	0.581293	9015	15515	838	0.0322	0.5027	0.0640541	0	0	NA	0.0011	0.0109	0.100917	0.158014	Cervix.Uteri	437	8	213	414	11	1.94366	0.0516432
ENSG00000034693	ENST00000367591	2750	2830	3	35.1	protein_coding	12	11	1.09091	1122	0.408	7134	7134	373	0.0293	0.4424	0.0662297	0.0027	0	NA	0.0027	0	NA	0.335691	Adrenal.Gland	418	6	82	194	8	2.36585	0.097561
ENSG00000034713	ENST00000037243	974	3010	5	47.12	protein_coding	4	3	1.33333	354	0.36345	2696	2700	117	0	0	NA	0	0	NA	0	0	NA	0.123494	Brain	547	16	36	61	6	1.69444	0.166667
ENSG00000034971	ENST00000037502	2100	2104	2	45.72	protein_coding	3	2	1.5	1515	0.721429	3610	3610	504	0.1035	0.6551	0.157991	0.0065	0.025	0.26	0.0048	0.0387	0.124031	0.612393	Nerve	451	1	150	306	29	2.04	0.193333
ENSG00000035115	ENST00000403657	3540	11165	29	40.78	protein_coding	12	11	1.09091	684	0.19322	8873	10294	227	0.0392	0.6334	0.0618882	0.0014	0.0164	0.0853659	0.0014	0.0145	0.0965517	0.280968	Ovary	383	2	56	142	11	2.53571	0.196429
ENSG00000035141	ENST00000430566	2107	3086	6	48.46	protein_coding	3	2	1.5	738	0.350261	1475	1483	245	0.0436	0.5323	0.0819087	0	0	NA	0.0071	0.0064	1.10938	0.161092	Thyroid	459	2	81	197	12	2.4321	0.148148
ENSG00000035403	ENST00000372755	6489	9992	7	41.45	protein_coding	21	20	1.05	3201	0.493296	22408	22970	1066	0.0031	0.3723	0.00832662	0	0	NA	0	0	NA	0.256642	Blood.Vessel	559	10	267	553	20	2.07116	0.0749064
ENSG00000035499	ENST00000265036	2504	3806	6	38.63	protein_coding	11	10	1.1	1590	0.634984	19773	19778	529	0.0332	0.6001	0.0553241	0.0034	0.0074	0.459459	0.0036	0.0157	0.229299	0.88009	Testis	250	5	154	343	21	2.22727	0.136364
ENSG00000035664	ENST00000612884	8086	13612	13	46.89	protein_coding	10	9	1.11111	1467	0.181425	26417	33577	488	0.1171	0.7446	0.157266	0.0018	0.0275	0.0654545	0.0066	0.0375	0.176	0.57226	Thyroid	368	15	154	343	18	2.22727	0.116883
ENSG00000035681	ENST00000038176	3574	6170	18	38.41	protein_coding	31	30	1.03333	2754	0.770565	15300	15300	917	0.0518	0.5371	0.0964439	0.001	0.0077	0.12987	0.0032	0.008	0.4	0.140776	Bladder	441	8	226	532	21	2.35398	0.0929204
ENSG00000035687	ENST00000366535	2555	3441	3	38.09	protein_coding	13	12	1.08333	1371	0.536595	8531	8531	456	0.0161	0.3408	0.0472418	0.0021	0	NA	0	0	NA	0.251512	Testis	466	1	110	196	5	1.78182	0.0454545
ENSG00000035720	ENST00000265404	1951	1951	2	37.8	protein_coding	9	8	1.125	888	0.455151	9488	9488	295	0.0962	0.468	0.205556	0.0014	0.0167	0.0838323	0.005	0.0254	0.19685	0.89593	Spleen	296	4	98	197	11	2.0102	0.112245
ENSG00000035862	ENST00000262768	3652	5633	5	52.6	protein_coding	5	4	1.25	663	0.181544	16363	16363	220	0.0076	0.5841	0.0130115	0	0	NA	0	0	NA	0.241385	Blood.Vessel	628	17	80	106	1	1.325	0.0125
ENSG00000035928	ENST00000381897	4886	6719	17	39.26	protein_coding	25	24	1.04167	3447	0.705485	15385	15385	1148	0.0997	0.5747	0.173482	0.017	0.0461	0.368764	0.0026	0.0112	0.232143	0.169021	Ovary	437	4	288	661	8	2.29514	0.0277778
ENSG00000036054	ENST00000394144	3697	5176	9	36.47	protein_coding	19	18	1.05556	2100	0.568028	12473	12476	699	0.0284	0.5108	0.0555991	0.0161	0.0424	0.379717	0.0175	0.0487	0.359343	0.172031	Nerve	423	3	162	383	13	2.3642	0.0802469
ENSG00000036257	ENST00000264414	6756	11505	16	37.23	protein_coding	16	15	1.06667	2307	0.341474	24268	24285	768	0.0023	0.2673	0.00860456	0	0	NA	0.0164	0.0493	0.332657	0.384	Testis	446	2	214	228	5	1.06542	0.0233645
ENSG00000036448	ENST00000262113	5008	7056	15	46.64	protein_coding	37	36	1.02778	4398	0.878195	32466	38441	1465	NA	NA	NA	0.0203	0.0786	0.25827	0.0049	0.0469	0.104478	0.840593	Muscle	NA	8	660	1517	87	2.29848	0.131818
ENSG00000036473	ENST00000039007	1522	1683	3	39.3	protein_coding	10	9	1.11111	1065	0.699737	10195	10201	354	0.0385	0.393	0.0979644	NA	NA	NA	0.003	0.0053	0.566038	0.963611	Liver	288	X	70	296	31	4.22857	0.442857
ENSG00000036530	ENST00000261835	2181	9352	7	47.28	protein_coding	15	14	1.07143	1503	0.689133	8545	8548	500	0.0236	0.5504	0.0428779	0	0	NA	0	0	NA	0.915293	Brain	373	14	179	213	6	1.18994	0.0335196
ENSG00000036549	ENST00000370801	6412	9008	11	37.17	protein_coding	15	14	1.07143	2712	0.422957	22555	22772	903	0.0664	0.3952	0.168016	0.0014	0.0034	0.411765	0.0029	0.0129	0.224806	0.232753	Nerve	382	1	209	481	8	2.30144	0.0382775
ENSG00000036565	ENST00000440926	2956	3910	10	44	protein_coding	17	16	1.0625	1578	0.533829	10956	10956	525	0.0997	0.4738	0.210426	0.0067	0.0292	0.229452	0.0065	0.0327	0.198777	0.996143	Adrenal.Gland	77	8	197	506	22	2.56853	0.111675
ENSG00000036672	ENST00000260187	3697	4523	7	54.63	protein_coding	13	12	1.08333	1818	0.49175	5713	5719	605	0.0529	0.4787	0.110508	0.0034	0.0109	0.311927	0.0071	0.0164	0.432927	0.548384	Testis	423	11	205	401	13	1.9561	0.0634146
ENSG00000036828	ENST00000639785	10047	12005	6	41.14	protein_coding	7	6	1.16667	3237	0.322186	21225	21225	1078	0.031	0.7302	0.0424541	0.0028	0.0239	0.117155	0.002	0.028	0.0714286	0.961292	Kidney	170	3	381	771	30	2.02362	0.0787402
ENSG00000037042	ENST00000251412	1782	2793	3	51.91	protein_coding	11	10	1.1	1356	0.760943	1797	1797	451	0.0105	0.5526	0.0190011	0	0	NA	0	0	NA	0.198109	Brain	530	17	169	216	6	1.27811	0.035503
ENSG00000037241	ENST00000521476	742	1164	6	46.12	protein_coding	4	3	1.33333	438	0.590296	2453	2515	145	NA	NA	NA	0	0	NA	0.0035	0.0274	0.127737	0.347979	Testis	445	5	44	102	8	2.31818	0.181818
ENSG00000037280	ENST00000261937	5833	8852	12	60.24	protein_coding	30	29	1.03448	4092	0.701526	12915	12925	1363	0.0629	0.8518	0.0738436	0.0051	0.062	0.0822581	0.0038	0.0521	0.0729367	0.461666	Thyroid	390	5	561	847	14	1.5098	0.0249554
ENSG00000037474	ENST00000264670	3056	5506	9	43.29	protein_coding	19	18	1.05556	2304	0.753927	8171	8243	767	0.0685	0.7206	0.0950597	0.0029	0.0265	0.109434	0.0019	0.0145	0.131034	0.0939573	Spleen	487	5	230	549	27	2.38696	0.117391
ENSG00000037637	ENST00000375592	6227	9009	4	43.86	protein_coding	10	9	1.11111	2154	0.345913	21438	21438	717	0.0224	0.463	0.0483801	0.0014	0.0031	0.451613	0.002	0.0114	0.175439	0.263387	Blood.Vessel	396	1	201	373	8	1.85572	0.039801
ENSG00000037749	ENST00000322602	2891	7795	12	43.54	protein_coding	3	2	1.5	1089	0.376686	3205	34423	362	0.0994	0.5151	0.192972	0.0014	0.0085	0.164706	0.0028	0.0142	0.197183	0.253783	Adipose.Tissue	385	5	95	234	9	2.46316	0.0947368
ENSG00000037757	ENST00000040663	3178	3466	6	52.2	protein_coding	6	5	1.2	1110	0.349276	2527	2527	369	0.0795	0.7382	0.107694	0.0048	0.0153	0.313725	0.0036	0.0503	0.0715706	0.185892	Cervix.Uteri	448	19	128	298	5	2.32812	0.0390625
ENSG00000037897	ENST00000324871	1378	1947	8	52.12	protein_coding	6	5	1.2	831	0.603048	932	938	276	0.0512	0.494	0.103644	0.0056	0.0106	0.528302	0.0056	0.0071	0.788732	0.209726	Thyroid	401	12	91	192	6	2.10989	0.0659341
ENSG00000037965	ENST00000040584	2417	2417	1	51.76	protein_coding	2	1	2	729	0.301614	899	899	242	0.0017	0.2489	0.00683005	0.0017	0.0074	0.22973	0.0034	0.0148	0.22973	0.759417	Skin	277	12	93	146	4	1.56989	0.0430108
ENSG00000038002	ENST00000264595	2037	2605	6	39.69	protein_coding	9	8	1.125	1041	0.511046	2586	2586	346	0.1032	0.4454	0.231702	0.0027	0.0186	0.145161	0.0076	0.0174	0.436782	0.204125	Thyroid	410	4	81	264	12	3.25926	0.148148
ENSG00000038210	ENST00000264864	3594	3594	1	41.72	protein_coding	10	9	1.11111	1446	0.402337	9418	9418	481	NA	NA	NA	NA	NA	NA	NA	NA	NA	0.316549	Thyroid	357	4	133	278	13	2.09023	0.0977444
ENSG00000038219	ENST00000040738	10567	15862	6	38.88	protein_coding	26	25	1.04	9156	0.866471	12521	12521	3051	0.1998	0.6558	0.304666	0.0038	0.0088	0.431818	0.0056	0.0113	0.495575	0.215276	Ovary	402	4	776	1966	24	2.53351	0.0309278
ENSG00000038274	ENST00000518095	3409	5135	8	38.26	protein_coding	5	4	1.25	780	0.228806	2990	3509	259	0.0297	0.4781	0.0621209	0	0	NA	0.0014	0.0146	0.0958904	0.146718	Spleen	485	5	74	131	4	1.77027	0.0540541
ENSG00000038295	ENST00000061240	7291	8105	6	35.7	protein_coding	21	20	1.05	3042	0.417227	46713	46713	1013	0.0309	0.5048	0.0612124	0.0009	0.023	0.0391304	0.0014	0.0281	0.0498221	0.665744	Adipose.Tissue	267	4	278	639	22	2.29856	0.0791367
ENSG00000038358	ENST00000358933	4767	6140	14	57.3	protein_coding	29	28	1.03571	4206	0.882316	2918	2918	1401	0.0229	0.4974	0.0460394	0.0014	0.0161	0.0869565	0.0014	0.0189	0.0740741	0.156856	Testis	478	16	449	724	20	1.61247	0.0445434
ENSG00000038382	ENST00000344204	11460	17860	25	43.38	protein_coding	57	56	1.01786	9294	0.810995	80250	84719	3097	0.0159	0.6085	0.0261298	0.0004	0.0149	0.0268456	0.0008	0.018	0.0444444	0.23383	Ovary	437	5	1058	1642	29	1.55198	0.0274102
ENSG00000038427	ENST00000265077	12345	14678	12	37.18	protein_coding	15	14	1.07143	10191	0.825516	21904	21930	3396	NA	NA	NA	NA	NA	NA	NA	NA	NA	0.548523	Blood.Vessel	430	5	857	2158	18	2.51809	0.0210035
ENSG00000038532	ENST00000409790	6812	12523	13	48.05	protein_coding	24	23	1.04348	3162	0.464181	60098	60098	1053	0.044	0.589	0.0747029	0.0013	0.0117	0.111111	0.0022	0.0147	0.14966	0.372881	Testis	410	16	431	760	13	1.76334	0.0301624
ENSG00000038945	ENST00000262101	3618	7812	14	35.52	protein_coding	10	9	1.11111	1356	0.374793	23044	121663	451	0.1933	0.6287	0.30746	0.0503	0.0936	0.537393	0.0076	0.0118	0.644068	0.734208	Lung	301	8	142	434	21	3.05634	0.147887
ENSG00000039068	ENST00000611625	4878	6103	14	46.88	protein_coding	17	16	1.0625	2712	0.555966	21202	21202	903	0.117	0.7906	0.147989	0.0016	0.0247	0.0647773	0.0011	0.026	0.0423077	0.485469	Thyroid	460	16	401	831	39	2.07232	0.0972569
ENSG00000039123	ENST00000230640	3961	6347	9	36.82	protein_coding	27	26	1.03846	3129	0.789952	22983	22983	1042	0.0114	0.6844	0.0166569	0.0008	0.0053	0.150943	0.0004	0.0051	0.0784314	0.144261	Testis	455	5	268	486	15	1.81343	0.0559701
ENSG00000039139	ENST00000265104	15633	16475	4	38.97	protein_coding	79	78	1.01282	13875	0.887546	52879	52879	4624	0.0561	0.6002	0.0934688	0.0033	0.0142	0.232394	0.0034	0.018	0.188889	0.918024	Fallopian.Tube	171	5	1298	3214	148	2.47612	0.114022
ENSG00000039319	ENST00000505560	10805	15490	13	37.74	protein_coding	19	18	1.05556	4620	0.42758	15734	15754	1539	NA	NA	NA	0.0073	0.0113	0.646018	0.006	0.0187	0.320856	0.243779	Ovary	422	5	348	1008	43	2.89655	0.123563
ENSG00000039523	ENST00000540839	4260	6729	23	57.05	protein_coding	23	22	1.04545	3717	0.872535	4247	6404	1238	0.1098	0.5016	0.2189	0.0084	0.0185	0.454054	0.0049	0.0147	0.333333	0.192228	Spleen	503	16	378	797	17	2.10847	0.0449735
ENSG00000039537	ENST00000263413	3661	4739	8	36.68	protein_coding	18	17	1.05882	2805	0.766184	26390	26390	934	0.1518	0.5213	0.291195	0.0051	0.0084	0.607143	0.0077	0.0123	0.626016	0.78621	Liver	372	5	304	683	45	2.24671	0.148026
ENSG00000039560	ENST00000428746	5064	7581	28	42.11	protein_coding	18	17	1.05882	2943	0.581161	33658	33704	980	0.0915	0.6409	0.142768	0.0107	0.0238	0.44958	0.0038	0.017	0.223529	0.372717	Uterus	426	5	244	530	12	2.17213	0.0491803
ENSG00000039600	ENST00000265007	3283	3489	3	40.71	protein_coding	5	4	1.25	2262	0.689004	5521	9111	753	0.1314	0.3659	0.359115	0.0053	0.0083	0.638554	0.0106	0.0042	2.52381	1	Testis	304	5	233	526	6	2.25751	0.0257511
ENSG00000039650	ENST00000322344	1731	4545	31	59.53	protein_coding	17	16	1.0625	1566	0.904679	2374	5881	521	0.109	0.9697	0.112406	0.0016	0.0377	0.0424403	0.012	0.0754	0.159151	0.174012	Pituitary	465	19	281	478	30	1.70107	0.106762
ENSG00000039987	ENST00000549706	2183	2646	4	57.95	protein_coding	10	9	1.11111	1530	0.70087	1769	1779	509	0.0555	1.1222	0.0494564	0.0009	0.0249	0.0361446	0.0017	0.0322	0.052795	0.933934	Colon	259	19	209	350	20	1.67464	0.0956938
ENSG00000040199	ENST00000393524	8467	12493	7	41.82	protein_coding	17	16	1.0625	3771	0.445376	15966	19724	1256	0.0494	0.4577	0.107931	0.0037	0.0057	0.649123	0.0049	0.0127	0.385827	0.429754	Small.Intestine	360	16	388	896	21	2.30928	0.0541237
ENSG00000040275	ENST00000265295	2529	4775	16	37.27	protein_coding	12	11	1.09091	1818	0.718861	4431	4481	605	0.1718	0.8884	0.193381	0.0038	0.0102	0.372549	0.0066	0.0135	0.488889	0.58738	Testis	339	5	179	400	26	2.23464	0.145251
ENSG00000040341	ENST00000355780	4061	8964	29	38.25	protein_coding	12	11	1.09091	1440	0.354592	38380	62790	479	0.0291	0.3468	0.08391	0.0095	0.0066	1.43939	0.0016	0.0023	0.695652	0.232161	Muscle	388	8	125	251	5	2.008	0.04
ENSG00000040487	ENST00000375153	2175	2686	6	54.93	protein_coding	8	7	1.14286	876	0.402759	4053	4053	291	0.0777	0.6536	0.11888	0.0044	0.018	0.244444	0.0074	0.0419	0.176611	0.222635	Testis	420	1	106	199	6	1.87736	0.0566038
ENSG00000040531	ENST00000046640	2866	3398	10	54.27	protein_coding	12	11	1.09091	1104	0.385206	6208	6210	367	0.1051	0.7453	0.141017	0.0056	0.0253	0.221344	0.0034	0.014	0.242857	0.280413	Testis	420	17	133	280	11	2.10526	0.0827068
ENSG00000040608	ENST00000425986	1973	3126	6	60.45	protein_coding	2	1	2	1679	0.850988	767	9302	559	0.0623	0.8964	0.0695002	0.0082	0.0379	0.216359	0.0066	0.0634	0.104101	0.758271	Brain	377	22	218	371	8	1.70183	0.0366972
ENSG00000040633	ENST00000320316	1978	2733	13	59.52	protein_coding	5	4	1.25	1212	0.61274	1313	1407	403	0.0258	0.3116	0.0827985	0.0013	0.0069	0.188406	0	0	NA	0.145138	Adrenal.Gland	454	17	151	245	4	1.62252	0.0264901
ENSG00000040731	ENST00000264463	3438	3660	4	34	protein_coding	12	11	1.09091	2367	0.688482	32435	32435	788	0.0167	0.6199	0.0269398	0	0	NA	0	0	NA	0.971179	Brain	323	5	224	410	18	1.83036	0.0803571
ENSG00000040933	ENST00000409016	9996	13187	10	47.33	protein_coding	26	25	1.04	2817	0.281813	29943	29943	938	0.0196	0.4903	0.0399755	0.0005	0.0098	0.0510204	0.0009	0.0214	0.0420561	0.259895	Spleen	396	2	315	520	11	1.65079	0.0349206
ENSG00000041353	ENST00000262094	7003	7154	4	37.74	protein_coding	6	5	1.2	657	0.0938169	13568	35751	218	0.0289	0.4811	0.0600707	0.0019	0	NA	0	0	NA	0.663608	Prostate	312	18	70	144	4	2.05714	0.0571429
ENSG00000041357	ENST00000044462	4378	6994	21	42.32	protein_coding	9	8	1.125	786	0.179534	2561	2573	261	0.0053	0.448	0.0118304	0	0	NA	0	0	NA	0.116189	Testis	528	15	65	86	0	1.32308	NA
ENSG00000041515	ENST00000457511	7046	8816	6	38.48	protein_coding	35	34	1.02941	5643	0.80088	118958	126015	1880	0.1341	0.8529	0.157228	0.0035	0.0113	0.309735	0.0064	0.017	0.376471	0.951291	Pituitary	211	13	610	1245	22	2.04098	0.0360656
ENSG00000041802	ENST00000265245	3283	4801	8	41.68	protein_coding	14	13	1.07692	1977	0.602193	6813	6888	658	0.0984	0.6492	0.151571	0.0108	0.0144	0.75	0.0086	0.0258	0.333333	0.121869	Uterus	446	3	183	451	29	2.46448	0.15847
ENSG00000041880	ENST00000417220	2472	2928	9	59.21	protein_coding	12	11	1.09091	1602	0.648058	1650	1650	533	0.1068	0.8594	0.124273	0.01	0.0053	1.88679	0.0147	0.0145	1.01379	0.220044	Adrenal.Gland	450	3	156	383	17	2.45513	0.108974
ENSG00000041982	ENST00000350763	8500	9639	14	41.85	protein_coding	28	27	1.03704	6606	0.777176	20632	20655	2201	0.0667	0.5662	0.117803	0.004	0.0192	0.208333	0.0052	0.0183	0.284153	0.46883	Blood.Vessel	470	9	695	1549	33	2.22878	0.047482
ENSG00000041988	ENST00000377627	2053	4072	8	56.77	protein_coding	5	4	1.25	528	0.257185	2712	2815	175	0.1303	0.8987	0.144987	0.0057	0.0166	0.343373	0.0071	0.0211	0.336493	0.198063	Uterus	414	1	60	110	4	1.83333	0.0666667
ENSG00000042062	ENST00000327979	4376	6008	6	51.59	protein_coding	22	21	1.04762	2853	0.651965	22802	22802	950	0.1321	0.9912	0.133273	0.0051	0.0211	0.241706	0.0244	0.0721	0.338419	0.39567	Cervix.Uteri	416	20	376	726	31	1.93085	0.0824468
ENSG00000042088	ENST00000335725	3702	6227	17	42.14	protein_coding	17	16	1.0625	1827	0.493517	17439	17682	608	0.1055	0.6681	0.15791	0.005	0.0102	0.490196	0.0025	0.0105	0.238095	0.579088	Testis	334	14	159	398	21	2.50314	0.132075
ENSG00000042286	ENST00000613322	3247	5135	4	50.25	protein_coding	9	8	1.125	1122	0.34555	4213	6940	373	0.1154	0.8534	0.135224	0.0037	0.0274	0.135036	0.0024	0.0536	0.0447761	0.387223	Adipose.Tissue	381	10	120	253	11	2.10833	0.0916667
ENSG00000042304	ENST00000642055	453	3486	6	42.06	protein_coding	3	2	1.5	453	1	4374	7809	150	NA	NA	NA	NA	NA	NA	NA	NA	NA	1	Testis	37	2	43	83	8	1.93023	0.186047
ENSG00000042317	ENST00000556553	2301	6872	22	37.9	protein_coding	12	11	1.09091	1704	0.740548	10468	17296	567	0.1958	0.6193	0.316163	0.0104	0.0038	2.73684	0.0109	0.0157	0.694268	0.596709	Testis	375	14	133	379	22	2.84962	0.165414
ENSG00000042429	ENST00000251871	5087	16610	29	39.79	protein_coding	12	11	1.09091	1956	0.38451	6586	6605	651	0.0201	0.7461	0.0269401	NA	NA	NA	NA	NA	NA	0.265478	Ovary	380	11	175	389	28	2.22286	0.16
ENSG00000042445	ENST00000295802	3141	4049	7	51.29	protein_coding	11	10	1.1	1833	0.583572	2855	2856	610	0.1134	0.5487	0.20667	0.0256	0.0566	0.452297	0.0039	0.0176	0.221591	0.286536	Adipose.Tissue	499	2	181	424	24	2.34254	0.132597
ENSG00000042493	ENST00000263867	1250	2419	15	51.32	protein_coding	10	9	1.11111	1047	0.8376	3367	4976	348	0.0356	0.5211	0.068317	0.0013	0.0165	0.0787879	0.0038	0.0172	0.22093	0.286047	Lung	501	2	114	253	13	2.2193	0.114035
ENSG00000042753	ENST00000263270	935	1704	10	52.87	protein_coding	5	4	1.25	429	0.458824	2894	2901	142	0.0061	0.6649	0.00917431	0	0	NA	0.0769	0.2404	0.319884	0.135519	Skin	550	19	41	32	1	0.780488	0.0243902
ENSG00000042781	ENST00000307340	18938	20561	4	36.36	protein_coding	72	71	1.01408	15609	0.824216	165520	165520	5202	0.178	0.5915	0.30093	0.0061	0.0111	0.54955	0.0106	0.0205	0.517073	0.985057	Testis	90	1	1538	3870	216	2.51625	0.140442
ENSG00000042813	ENST00000046087	1195	2625	6	36.38	protein_coding	8	7	1.14286	1056	0.883682	30090	52184	351	0.1295	0.5027	0.257609	0.0052	0.0191	0.272251	0.0052	0.0414	0.125604	1	Testis	281	7	112	220	10	1.96429	0.0892857
ENSG00000042832	ENST00000220616	8455	11132	20	45.9	protein_coding	48	47	1.02128	8307	0.982496	57069	57070	2768	0.1656	0.612	0.270588	0.0076	0.0167	0.45509	0.0144	0.022	0.654545	0.951234	Thyroid	578	8	848	2046	110	2.41274	0.129717
ENSG00000042980	ENST00000265769	7052	9351	12	35.71	protein_coding	23	22	1.04545	2328	0.330119	13720	13720	775	0.1902	0.6832	0.278396	0.011	0.0236	0.466102	0.0123	0.0191	0.643979	0.696618	Stomach	306	8	217	575	24	2.64977	0.110599
ENSG00000043039	ENST00000281437	1813	3660	2	42.73	protein_coding	4	3	1.33333	840	0.46332	14596	14596	279	0.0586	0.4654	0.125913	0	0	NA	0.0016	0.0142	0.112676	0.787311	Salivary.Gland	369	11	83	209	5	2.51807	0.060241
ENSG00000043093	ENST00000292782	7954	8412	8	39.56	protein_coding	7	6	1.16667	780	0.0980639	8495	9555	259	NA	NA	NA	0	0	NA	0.0042	0.0129	0.325581	0.514649	Testis	385	3	60	96	2	1.6	0.0333333
ENSG00000043143	ENST00000395003	6465	9877	11	53.79	protein_coding	11	10	1.1	2373	0.367053	12215	12694	790	0.0441	0.5261	0.0838244	0.0011	0.0143	0.0769231	0.0016	0.0062	0.258065	0.180206	Bladder	433	5	267	457	9	1.71161	0.0337079
ENSG00000043355	ENST00000376335	2963	3290	5	56.62	protein_coding	3	2	1.5	1599	0.539656	1377	1377	532	0.0134	0.7946	0.0168638	0.0015	0.0212	0.0707547	NA	NA	NA	0.98155	Brain	400	13	221	281	5	1.27149	0.0226244
ENSG00000043462	ENST00000046794	4232	6839	10	44.62	protein_coding	21	20	1.05	1602	0.378544	10479	10492	533	0.086	0.5178	0.166087	0.0018	0.0148	0.121622	0.0038	0.0112	0.339286	0.585969	Blood	386	5	140	349	5	2.49286	0.0357143
ENSG00000043514	ENST00000316891	2112	6533	16	42.31	protein_coding	11	10	1.1	1404	0.664773	8440	8967	467	0.0644	0.386	0.166839	0.0011	0.008	0.1375	0.0033	0.0132	0.25	0.182924	Uterus	431	1	120	305	13	2.54167	0.108333
ENSG00000043591	ENST00000369295	2853	2853	1	57.45	protein_coding	1	0	Inf	1434	0.502629	800	800	477	0.0305	1.1818	0.0258081	0.0039	0.0367	0.106267	0.0066	0.038	0.173684	0.824067	Lung	320	10	216	298	12	1.37963	0.0555556
ENSG00000044012	ENST00000372581	604	604	1	59.98	protein_coding	3	2	1.5	339	0.561258	629	629	112	0.2021	1.1926	0.169462	0.0084	0.0124	0.677419	0.0081	0.0261	0.310345	0.947616	Small.Intestine	320	1	44	73	2	1.65909	0.0454545
ENSG00000044090	ENST00000535468	5504	5628	3	54.7	protein_coding	26	25	1.04	5349	0.971839	4349	4351	1782	0.1215	0.6866	0.176959	0.002	0.0116	0.172414	0.0044	0.0187	0.235294	0.289626	Pituitary	443	6	559	1199	48	2.1449	0.0858676
ENSG00000044115	ENST00000627109	3831	8830	44	44.15	protein_coding	19	18	1.05556	2526	0.659358	36975	64847	841	0.0031	0.3889	0.0079712	0.0005	0.0148	0.0337838	0.0005	0.0203	0.0246305	0.163769	Nerve	568	5	246	389	13	1.5813	0.0528455
ENSG00000044446	ENST00000379942	5559	9029	8	45.75	protein_coding	33	32	1.03125	3708	0.667026	14438	14438	1235	0.0496	0.478	0.103766	0.002	0.0068	0.294118	0.0024	0.0145	0.165517	0.241858	Ovary	418	X	326	573	13	1.75767	0.0398773
ENSG00000044459	ENST00000380647	5518	11064	4	36.43	protein_coding	26	25	1.04	4221	0.764951	90287	90321	1406	0.1393	0.5546	0.251172	0.0067	0.0134	0.5	0.0077	0.0135	0.57037	0.531163	Ovary	294	9	441	1111	80	2.51927	0.181406
ENSG00000044524	ENST00000336596	5712	6577	3	34.59	protein_coding	17	16	1.0625	2952	0.516807	73818	73818	983	0.0175	0.5455	0.0320807	0.0015	0.0141	0.106383	0.002	0.0154	0.12987	0.645806	Prostate	317	3	284	624	12	2.19718	0.0422535
ENSG00000044574	ENST00000324460	3921	3921	1	44.05	protein_coding	8	7	1.14286	1965	0.501148	1431	1431	654	0.007	0.3553	0.0197017	0	0	NA	0	0	NA	0.155056	Thyroid	606	9	199	225	6	1.13065	0.0301508
ENSG00000046604	ENST00000261590	5697	6056	2	39.17	protein_coding	15	14	1.07143	3357	0.589258	9978	9978	1118	0.1433	0.7936	0.18057	0.0047	0.0152	0.309211	0.0093	0.0208	0.447115	0.490559	Bladder	390	18	307	771	30	2.5114	0.0977199
ENSG00000046647	ENST00000380523	1682	2424	5	40.79	protein_coding	5	4	1.25	729	0.433413	3075	3075	242	0.2147	0.6453	0.332713	0.0063	0.0217	0.290323	0.0085	0.0254	0.334646	0.231148	Ovary	421	X	51	127	0	2.4902	NA
ENSG00000046651	ENST00000380567	3736	5176	9	39.8	protein_coding	24	23	1.04348	2619	0.701017	5794	5796	872	0.222	0.5636	0.393896	0.0025	0.0058	0.431034	0.0035	0.0066	0.530303	0.220745	Ovary	436	X	162	420	17	2.59259	0.104938
ENSG00000046653	ENST00000454189	3957	5767	11	41.49	protein_coding	7	6	1.16667	741	0.187263	26045	26117	246	0.0084	0.2705	0.0310536	0.0457	0.062	0.737097	0.0452	0.0852	0.530516	0.593172	Brain	544	X	63	83	2	1.31746	0.031746
ENSG00000046774	ENST00000247452	1994	1994	1	51.75	protein_coding	3	2	1.5	1122	0.562688	625	625	373	NA	NA	NA	0.02	0.0073	2.73973	0.024	0.0176	1.36364	1	Testis	219	X	91	215	1	2.36264	0.010989
ENSG00000046889	ENST00000288368	10824	12132	5	37.16	protein_coding	40	39	1.02564	4821	0.445399	55680	55680	1606	0.0316	0.6453	0.0489695	0.0152	0.0407	0.373464	0.0015	0.0138	0.108696	0.57189	Thyroid	342	8	436	969	30	2.22248	0.0688073
ENSG00000047056	ENST00000650072	4933	6000	7	45.48	protein_coding	16	15	1.06667	1731	0.350902	16799	18376	576	0.0157	0.5722	0.027438	0.0009	0.0064	0.140625	0.001	0.0074	0.135135	0.256639	Spleen	417	10	179	303	6	1.69274	0.0335196
ENSG00000047188	ENST00000161863	6305	10805	7	34.67	protein_coding	30	29	1.03448	4293	0.680888	19156	19156	1430	0.0139	0.4016	0.0346116	0.0018	0.0114	0.157895	0.0025	0.0098	0.255102	0.17748	Ovary	429	5	395	952	10	2.41013	0.0253165
ENSG00000047230	ENST00000443824	4319	5531	5	43.51	protein_coding	19	18	1.05556	1761	0.407733	18285	18389	586	0.0539	0.4541	0.118696	NA	NA	NA	0.0008	0.0206	0.038835	0.298385	Ovary	379	X	113	167	1	1.47788	0.00884956
ENSG00000047249	ENST00000355221	2365	5104	19	39.2	protein_coding	13	12	1.08333	1398	0.591121	25684	25691	465	0.0065	0.4955	0.0131181	0	0	NA	0	0	NA	0.181554	Brain	489	8	116	269	16	2.31897	0.137931
ENSG00000047315	ENST00000381227	4108	5891	13	40.19	protein_coding	26	25	1.04	3525	0.858082	10368	10372	1174	0.0005	0.5375	0.000930233	0	0	NA	0	0	NA	0.0886954	Uterus	506	4	264	293	24	1.10985	0.0909091
ENSG00000047346	ENST00000261844	4217	9832	16	37.21	protein_coding	13	12	1.08333	3231	0.766184	19602	25533	1076	0.1569	0.7561	0.207512	0.0025	0.0124	0.201613	0.0268	0.0334	0.802395	0.176885	Muscle	429	15	257	640	17	2.49027	0.0661479
ENSG00000047365	ENST00000303965	7513	12427	10	35.53	protein_coding	33	32	1.03125	5115	0.68082	36608	60121	1704	0.091	0.5698	0.159705	0.0043	0.009	0.477778	0.0022	0.017	0.129412	0.591458	Thyroid	354	4	434	1202	37	2.76959	0.0852535
ENSG00000047410	ENST00000367478	9636	12350	9	34.16	protein_coding	51	50	1.02	7092	0.73599	13808	13933	2363	0.0291	0.6035	0.0482187	0.0012	0.0108	0.111111	0.0011	0.0133	0.0827068	0.209886	Testis	482	1	604	1229	16	2.03477	0.0264901
ENSG00000047457	ENST00000264613	4452	7072	15	37.36	protein_coding	19	18	1.05556	3198	0.718329	10021	12012	1065	0.0975	0.5372	0.181497	0.0023	0.0098	0.234694	0.0086	0.0088	0.977273	0.65154	Liver	427	3	292	704	25	2.41096	0.0856164
ENSG00000047578	ENST00000261588	6624	9784	10	47.84	protein_coding	28	27	1.03704	4857	0.733243	45396	45400	1618	0.164	0.6819	0.240504	0.0057	0.0156	0.365385	0.0091	0.0277	0.32852	0.385556	Fallopian.Tube	390	16	519	1180	43	2.2736	0.0828516
ENSG00000047579	ENST00000338950	1880	3052	12	39.93	protein_coding	9	8	1.125	912	0.485106	26633	26937	303	0.1169	0.4677	0.249947	0.0041	0.0169	0.242604	0.0036	0.019	0.189474	0.214179	Blood.Vessel	427	6	96	205	17	2.13542	0.177083
ENSG00000047597	ENST00000378616	5174	5174	1	39.51	protein_coding	3	2	1.5	1335	0.258021	5808	5808	444	0.0999	0.6728	0.148484	0	0	NA	0.001	0.0165	0.0606061	0.727296	Colon	304	X	72	104	8	1.44444	0.111111
ENSG00000047617	ENST00000327087	3720	6255	13	44.4	protein_coding	27	26	1.03846	3000	0.806452	76955	82951	999	0.0434	0.5187	0.0836707	0.0043	0.0181	0.237569	0.0058	0.0188	0.308511	0.704953	Testis	252	12	312	729	39	2.33654	0.125
ENSG00000047621	ENST00000261250	3817	4932	9	36.55	protein_coding	14	13	1.07692	1659	0.434635	9523	9531	552	0.0314	0.6564	0.0478367	0.0008	0.0115	0.0695652	0.0009	0.0037	0.243243	0.207464	Testis	378	12	104	289	17	2.77885	0.163462
ENSG00000047634	ENST00000380041	2887	5497	7	38.89	protein_coding	8	7	1.14286	990	0.342917	2317	2325	329	NA	NA	NA	0.038	0.0135	2.81481	0.0198	0.013	1.52308	0.309433	Ovary	432	X	66	77	1	1.16667	0.0151515
ENSG00000047644	ENST00000380861	6647	7114	2	46.21	protein_coding	23	22	1.04545	3279	0.493305	19866	19866	1092	NA	NA	NA	0.0021	0.0201	0.104478	0.0025	0.0289	0.0865052	0.256469	Lung	438	X	318	565	7	1.77673	0.0220126
ENSG00000047648	ENST00000337414	5336	8104	8	39.12	protein_coding	13	12	1.08333	2925	0.548163	79239	79240	974	0.0796	0.4616	0.172444	0.0024	0.006	0.4	0.0073	0.0111	0.657658	0.44511	Prostate	365	X	269	444	11	1.65056	0.0408922
ENSG00000047662	ENST00000265018	6622	6622	1	44.05	protein_coding	18	17	1.05882	3183	0.48067	31865	31865	1060	0.1349	0.8604	0.156788	0.0083	0.0233	0.356223	0.0073	0.0193	0.378238	0.979051	Muscle	194	4	302	704	44	2.33113	0.145695
ENSG00000047849	ENST00000426837	8920	14943	16	43.43	protein_coding	21	20	1.05	6894	0.77287	48277	48532	2297	0.2728	0.4145	0.658142	NA	NA	NA	NA	NA	NA	0.237122	Muscle	547	3	547	1356	24	2.47898	0.0438757
ENSG00000047932	ENST00000368498	4597	4628	3	36.66	protein_coding	9	8	1.125	1389	0.302154	7487	7499	462	NA	NA	NA	NA	NA	NA	NA	NA	NA	0.182774	Nerve	458	6	108	239	9	2.21296	0.0833333
ENSG00000047936	ENST00000368508	7435	7856	3	37.24	protein_coding	43	42	1.02381	7044	0.947411	27689	27689	2347	0.1132	0.4607	0.245713	0.004	0.0106	0.377358	0.0054	0.0133	0.406015	0.995203	Lung	172	6	662	1578	91	2.38369	0.137462
ENSG00000048028	ENST00000003302	4669	5719	15	41.45	protein_coding	25	24	1.04167	3234	0.692654	16148	16148	1077	0.0484	0.5053	0.0957847	0.0008	0.0057	0.140351	0.0013	0.0122	0.106557	0.303575	Muscle	402	11	290	628	46	2.16552	0.158621
ENSG00000048052	ENST00000406451	9705	16827	29	36.13	protein_coding	26	25	1.04	3201	0.32983	114821	204650	1066	0.0414	0.3792	0.109177	0.0018	0.0083	0.216867	0.0014	0.006	0.233333	0.626542	Uterus	293	7	318	607	13	1.90881	0.0408805
ENSG00000048140	ENST00000298564	2810	5215	9	58.7	protein_coding	4	3	1.33333	567	0.201779	2772	2799	188	0.0165	0.5215	0.0316395	0.0014	0.0269	0.0520446	0.0041	0.0298	0.137584	0.18791	Adrenal.Gland	451	5	56	129	8	2.30357	0.142857
ENSG00000048162	ENST00000614830	1258	2862	11	49.33	protein_coding	5	4	1.25	537	0.426868	1209	1210	178	NA	NA	NA	NA	NA	NA	0.1946	0.2443	0.796562	0.177593	Muscle	424	5	58	118	6	2.03448	0.103448
ENSG00000048342	ENST00000424120	5249	9556	20	40.21	protein_coding	37	36	1.02778	4863	0.926462	24769	24769	1620	0.0808	0.5509	0.146669	0.0029	0.0067	0.432836	0.0034	0.0145	0.234483	0.444192	Fallopian.Tube	352	4	425	1065	57	2.50588	0.134118
ENSG00000048392	ENST00000251810	4931	5548	11	37.99	protein_coding	9	8	1.125	1056	0.214155	6712	6712	351	0.0321	0.3669	0.0874898	0.0221	0.0377	0.586207	0.0017	0.003	0.566667	0.281892	Thyroid	414	8	74	182	8	2.45946	0.108108
ENSG00000048405	ENST00000265827	4473	5793	8	37.8	protein_coding	6	5	1.2	1995	0.446009	4618	16679	664	0.0268	0.2382	0.11251	0	0	NA	0.0013	0.0063	0.206349	0.222541	Testis	373	7	154	380	2	2.46753	0.012987
ENSG00000048462	ENST00000053243	891	1015	3	40.26	protein_coding	3	2	1.5	555	0.622896	776	776	184	0.2509	0.7454	0.336598	0.0027	0	NA	0.0049	0	NA	0.865102	Blood	316	16	54	159	6	2.94444	0.111111
ENSG00000048471	ENST00000566228	8173	11299	8	47.13	protein_coding	21	20	1.05	2442	0.298789	176520	176520	813	0.0677	0.6185	0.109458	0.0207	0.0666	0.310811	0.0035	0.0339	0.103245	0.233111	Bladder	374	16	365	697	20	1.90959	0.0547945
ENSG00000048540	ENST00000261169	3810	10002	35	35.63	protein_coding	4	3	1.33333	471	0.123622	10805	11951	156	0.0852	0.5326	0.15997	0.1018	0.1206	0.844113	0	0	NA	0.524154	Thyroid	441	12	40	42	1	1.05	0.025
ENSG00000048544	ENST00000053468	2100	2100	1	41.02	protein_coding	7	6	1.16667	606	0.288571	2297	2297	201	0.1168	0.7252	0.161059	0.0066	0.0216	0.305556	0.0079	0.0173	0.456647	0.121784	Muscle	472	6	64	138	9	2.15625	0.140625
ENSG00000048545	ENST00000394237	2233	2341	5	51.23	protein_coding	6	5	1.2	606	0.271384	5339	5345	201	0.0348	1.6883	0.0206125	0	0	NA	0.0021	0.0282	0.0744681	0.987304	Testis	293	6	67	142	9	2.1194	0.134328
ENSG00000048649	ENST00000308488	11550	15740	12	39.04	protein_coding	16	15	1.06667	4326	0.374545	32919	32919	1441	0.093	0.458	0.203057	0.002	0.0053	0.377358	0.0088	0.0332	0.26506	0.236163	Blood.Vessel	385	11	353	841	4	2.38244	0.0113314
ENSG00000048707	ENST00000620676	16357	20768	20	42.34	protein_coding	70	69	1.01449	13167	0.804976	56138	56138	4388	0.0353	0.5452	0.0647469	0.0019	0.0089	0.213483	0.01	0.0338	0.295858	0.228901	Thyroid	NA	1	1186	2574	69	2.17032	0.0581788
ENSG00000048740	ENST00000417956	8044	10978	17	41.91	protein_coding	14	13	1.07692	1473	0.183118	38010	116092	490	0.0313	0.2668	0.117316	0.0009	0.01	0.09	0.0418	0.0652	0.641104	0.322802	Blood	NA	10	141	127	1	0.900709	0.0070922
ENSG00000048828	ENST00000277165	5160	7246	6	42.42	protein_coding	18	17	1.05882	3357	0.650581	21794	21794	1118	0.0153	0.3168	0.0482955	0.0169	0.0432	0.391204	0.0027	0.0101	0.267327	0.119884	Bladder	501	9	343	558	5	1.62682	0.0145773
ENSG00000048991	ENST00000264160	4648	7898	20	37.98	protein_coding	26	25	1.04	3300	0.709983	36043	36065	1099	0.0447	0.2904	0.153926	0.0091	0.0213	0.42723	0.0122	0.0194	0.628866	0.317136	Brain	430	2	302	595	10	1.9702	0.0331126
ENSG00000049089	ENST00000372748	2852	4215	12	57.43	protein_coding	32	31	1.03226	2070	0.725806	4189	4327	689	0.0571	0.3816	0.149633	0.0057	0.0109	0.522936	0.0069	0.0098	0.704082	0.601888	Pituitary	457	1	246	532	15	2.1626	0.0609756
ENSG00000049130	ENST00000347404	5737	6205	7	36.84	protein_coding	9	8	1.125	738	0.128639	16696	16696	245	0.0943	0.2131	0.442515	0	0	NA	0.0019	0.0078	0.24359	0.413853	Lung	396	12	71	142	1	2	0.0140845
ENSG00000049167	ENST00000265038	2017	5448	12	37.16	protein_coding	12	11	1.09091	1191	0.590481	14534	14549	396	0.0501	0.5971	0.0839055	0	0	NA	0.0012	0.0161	0.0745342	0.349189	Testis	311	5	100	286	18	2.86	0.18
ENSG00000049192	ENST00000381055	7309	8565	8	35.91	protein_coding	25	24	1.04167	3354	0.458886	63052	63052	1117	0.0201	0.2673	0.0751964	0.0004	0.0094	0.0425532	0.0013	0.0118	0.110169	0.74549	Skin	231	5	284	530	9	1.8662	0.0316901
ENSG00000049239	ENST00000377403	9146	9321	3	52.29	protein_coding	5	4	1.25	2376	0.259786	8638	8638	791	0.0882	0.8302	0.106239	0.005	0.0252	0.198413	0.0033	0.0269	0.122677	0.24435	Ovary	473	1	325	654	27	2.01231	0.0830769
ENSG00000049245	ENST00000054666	2178	2733	3	42.69	protein_coding	5	4	1.25	303	0.139118	2108	2108	100	0.0341	0.6296	0.0541614	0	0	NA	0	0	NA	0.148393	Blood.Vessel	543	1	34	68	3	2	0.0882353
ENSG00000049246	ENST00000613533	6318	8099	9	40.53	protein_coding	22	21	1.04762	3633	0.575024	13220	13263	1210	0.2545	0.6976	0.364822	0.017	0.0247	0.688259	0.0311	0.0718	0.433148	0.246195	Pituitary	408	1	394	940	37	2.38579	0.0939086
ENSG00000049247	ENST00000377516	1601	1791	3	40.81	protein_coding	7	6	1.16667	420	0.262336	2260	2260	139	0.4915	1.0759	0.456827	0	0	NA	0.2021	0.2998	0.674116	0.949057	Adrenal.Gland	83	1	39	95	8	2.4359	0.205128
ENSG00000049249	ENST00000615230	5970	6331	4	43.95	protein_coding	9	8	1.125	768	0.128643	5627	5627	255	0.308	0.7436	0.414201	0.0057	0.0128	0.445312	0.0155	0.0339	0.457227	0.982542	Blood	103	1	82	168	4	2.04878	0.0487805
ENSG00000049283	ENST00000268933	3879	4503	18	58.65	protein_coding	10	9	1.11111	1899	0.489559	3024	3037	632	0.065	0.6301	0.103158	0.0034	0.02	0.17	0.0034	0.0258	0.131783	0.623642	Stomach	371	17	267	534	22	2	0.082397
ENSG00000049323	ENST00000404816	6502	7348	12	40.26	protein_coding	34	33	1.0303	5166	0.794525	102109	102109	1721	0.0549	0.5037	0.108993	0.0039	0.011	0.354545	0.0031	0.0148	0.209459	0.505148	Blood.Vessel	497	2	599	1195	29	1.99499	0.048414
ENSG00000049449	ENST00000054950	2572	4675	7	46.98	protein_coding	6	5	1.2	996	0.387247	3068	3068	331	NA	NA	NA	0	0	NA	0	0	NA	0.223225	Skin	480	11	90	230	10	2.55556	0.111111
ENSG00000049540	ENST00000358929	3967	6542	34	54.95	protein_coding	34	33	1.0303	2361	0.59516	8524	8524	786	0.2132	0.6204	0.343649	0.0398	0.0345	1.15362	0.4252	0.3604	1.1798	0.423485	Blood.Vessel	558	7	236	445	13	1.88559	0.0550847
ENSG00000049541	ENST00000055077	1685	2211	13	48.96	protein_coding	11	10	1.1	1065	0.632047	4476	4499	354	0.0382	0.9537	0.0400545	NA	NA	NA	0.0028	0.0152	0.184211	0.182436	Blood	425	7	92	151	5	1.6413	0.0543478
ENSG00000049618	ENST00000346085	10813	44677	36	40.89	protein_coding	21	20	1.05	6999	0.647276	88849	88849	2332	0.0298	0.4029	0.0739638	0.001	0.016	0.0625	0.0023	0.0242	0.0950413	0.214791	Ovary	419	6	799	1510	55	1.88986	0.068836
ENSG00000049656	ENST00000320895	2492	6549	16	56.18	protein_coding	17	16	1.0625	1617	0.648876	4361	4361	538	0.0354	0.6692	0.052899	NA	NA	NA	0.0174	0.074	0.235135	0.129657	Thyroid	511	5	137	228	11	1.66423	0.080292
ENSG00000049759	ENST00000400345	8633	17596	38	43.38	protein_coding	31	30	1.03333	2928	0.339164	72751	72751	975	0.0095	0.4978	0.019084	0.0595	0.1124	0.529359	0.0599	0.1074	0.557728	0.468536	Prostate	393	18	277	463	14	1.67148	0.0505415
ENSG00000049768	ENST00000376207	2480	3212	9	53.75	protein_coding	12	11	1.09091	1296	0.522581	1940	2769	431	0.0697	0.601	0.115973	0.0034	0.0134	0.253731	0.0105	0.0234	0.448718	0.883092	Spleen	175	X	69	147	2	2.13043	0.0289855
ENSG00000049769	ENST00000055335	3421	4333	6	47.85	protein_coding	4	3	1.33333	2400	0.701549	2690	4358	799	0.0877	0.3787	0.231582	0.0024	0.0105	0.228571	0.003	0.0192	0.15625	0.479185	Brain	408	X	192	342	5	1.78125	0.0260417
ENSG00000049860	ENST00000511181	2021	5015	13	42.11	protein_coding	14	13	1.07692	996	0.492825	16951	17232	331	0.1717	0.5522	0.310938	0.025	0.0291	0.859107	0.0047	0.0157	0.299363	0.150421	Cervix.Uteri	522	5	75	215	12	2.86667	0.16
ENSG00000049883	ENST00000380639	11145	12115	12	40.38	protein_coding	10	9	1.11111	1167	0.104711	9187	9190	388	0.1688	0.4849	0.348113	0.0042	0.007	0.6	0.0014	0.0094	0.148936	0.327071	Skin	332	5	108	254	12	2.35185	0.111111
ENSG00000050030	ENST00000055682	11717	11869	4	39.49	protein_coding	4	3	1.33333	4551	0.38841	31909	31916	1516	0.073	0.3612	0.202104	0.0012	0.0123	0.097561	0.0015	0.0127	0.11811	0.95393	Pituitary	238	X	259	651	14	2.51351	0.0540541
ENSG00000050130	ENST00000356057	2524	4350	14	36.78	protein_coding	8	7	1.14286	960	0.380349	4054	4055	319	NA	NA	NA	0.036	0.0446	0.807175	0	0	NA	0.16819	Pituitary	438	14	80	152	7	1.9	0.0875
ENSG00000050165	ENST00000396505	2650	5059	16	49.18	protein_coding	8	7	1.14286	1053	0.397358	9637	9811	350	0.0881	0.672	0.131101	0.0077	0.0159	0.484277	0.0105	0.0348	0.301724	0.387848	Heart	586	11	129	235	10	1.82171	0.0775194
ENSG00000050327	ENST00000056217	5482	5818	4	48.06	protein_coding	15	14	1.07143	4794	0.874498	4300	4321	1597	0.233	0.5555	0.419442	0.0051	0.0108	0.472222	NA	NA	NA	0.574184	Thyroid	323	7	357	883	61	2.47339	0.170868
ENSG00000050344	ENST00000056233	3740	4303	3	44.68	protein_coding	4	3	1.33333	2085	0.557487	8625	8625	694	0.1813	0.4935	0.367376	0.0085	0.0142	0.598592	0.0127	0.0166	0.76506	0.330076	Spleen	358	7	262	641	25	2.44656	0.0954198
ENSG00000050393	ENST00000379170	5471	6057	3	41.24	protein_coding	9	8	1.125	1080	0.197404	6124	6124	359	0.1763	0.7553	0.233417	0.0065	0.0069	0.942029	0.0053	0.0168	0.315476	0.277543	Skin	397	6	122	264	13	2.16393	0.106557
ENSG00000050405	ENST00000547825	3920	6317	16	42.32	protein_coding	5	4	1.25	1374	0.35051	5228	20278	457	0.145	0.6641	0.218341	0.0168	0.0252	0.666667	0.0153	0.0242	0.632231	0.24058	Adipose.Tissue	497	12	114	260	15	2.2807	0.131579
ENSG00000050426	ENST00000418425	2123	6032	38	45.34	protein_coding	9	8	1.125	1122	0.528497	2604	2725	373	0.1153	0.3967	0.290648	0.0104	0.0201	0.517413	0.0079	0.0238	0.331933	0.126831	Ovary	498	12	115	240	6	2.08696	0.0521739
ENSG00000050438	ENST00000453097	11764	17920	18	42.72	protein_coding	25	24	1.04167	3282	0.278987	16816	23110	1093	0.0197	0.6055	0.0325351	0.0004	0.0042	0.0952381	0.0005	0.015	0.0333333	0.907452	Pituitary	277	12	295	433	18	1.4678	0.0610169
ENSG00000050555	ENST00000361069	7455	7502	4	53.66	protein_coding	28	27	1.03704	4728	0.634205	19686	19686	1575	0.1477	0.8808	0.167688	0.0075	0.0282	0.265957	0.008	0.0324	0.246914	0.615378	Testis	371	9	547	1211	48	2.21389	0.0877514
ENSG00000050628	ENST00000370924	6982	9653	12	38.05	protein_coding	2	1	2	1167	0.167144	8125	39065	388	0.1092	1.264	0.0863924	0.0021	0.0073	0.287671	0.0073	0.0307	0.237785	0.751306	Uterus	348	1	137	257	6	1.87591	0.0437956
ENSG00000050730	ENST00000057513	2397	3749	7	37.14	protein_coding	11	10	1.1	978	0.40801	6569	19156	325	0.2778	0.8957	0.310148	0.0029	0.0088	0.329545	0.0121	0.0162	0.746914	1	Lung	92	4	96	213	12	2.21875	0.125
ENSG00000050748	ENST00000452135	4815	8955	13	43.58	protein_coding	12	11	1.09091	1275	0.264798	12654	12654	424	0.0172	0.5257	0.0327183	0	0	NA	0	0	NA	0.300729	Brain	443	5	90	193	6	2.14444	0.0666667
ENSG00000050767	ENST00000390654	2899	3604	4	50.61	protein_coding	29	28	1.03571	1623	0.559848	77460	77460	540	0.0606	0.4397	0.137821	NA	NA	NA	0.005	0.0079	0.632911	0.79277	Thyroid	341	5	203	387	13	1.9064	0.0640394
ENSG00000050820	ENST00000162330	4085	9199	22	59.7	protein_coding	7	6	1.16667	2613	0.639657	7201	11372	870	0.0489	0.7672	0.0637383	0.0014	0.014	0.1	0.0039	0.0395	0.0987342	0.188337	Blood.Vessel	458	16	413	786	10	1.90315	0.0242131
ENSG00000051009	ENST00000265978	3481	4736	5	44.55	protein_coding	12	11	1.09091	2961	0.850618	5322	5324	986	0.0343	0.2736	0.125365	0.0025	0.0068	0.367647	0.0025	0.0106	0.235849	0.183942	Testis	474	11	360	639	8	1.775	0.0222222
ENSG00000051108	ENST00000439977	2853	5062	19	42.95	protein_coding	8	7	1.14286	1176	0.412198	2653	2653	391	0.0604	0.4557	0.132543	0	0	NA	0.0023	0.0139	0.165468	0.138742	Prostate	568	16	101	240	2	2.37624	0.019802
ENSG00000051128	ENST00000539827	1979	3422	12	56.77	protein_coding	9	8	1.125	1086	0.548762	2610	3039	361	NA	NA	NA	NA	NA	NA	NA	NA	NA	0.374161	Spleen	432	19	136	259	8	1.90441	0.0588235
ENSG00000051180	ENST00000645673	2439	3084	11	43.47	protein_coding	10	9	1.11111	1023	0.419434	8163	8288	340	0.0811	0.53	0.153019	0.003	0.006	0.5	0.0074	0.0126	0.587302	0.902282	Testis	269	15	101	145	7	1.43564	0.0693069
ENSG00000051341	ENST00000621776	9055	9382	4	39.06	protein_coding	31	30	1.03333	8178	0.903147	23231	23231	2725	0.1591	0.5216	0.305023	0.0049	0.0113	0.433628	0.0131	0.0311	0.421222	0.928991	Testis	205	3	642	1739	126	2.70872	0.196262
ENSG00000051382	ENST00000289153	5919	7850	14	40.59	protein_coding	22	21	1.04762	3213	0.542828	20469	36081	1070	0.0203	0.5349	0.037951	0.0005	0.0056	0.0892857	0.0149	0.034	0.438235	0.250843	Thyroid	418	3	260	491	12	1.88846	0.0461538
ENSG00000051523	ENST00000569359	1415	3253	10	61.63	protein_coding	5	4	1.25	387	0.273498	1964	2592	128	0.0611	1.4527	0.0420596	0.2073	0.6415	0.323149	0.2113	0.6712	0.314809	0.389919	Blood	506	16	62	124	13	2	0.209677
ENSG00000051596	ENST00000513482	1796	3453	12	43.01	protein_coding	5	4	1.25	984	0.547884	1780	21830	327	0.0052	0.6586	0.00789554	0	0	NA	0.0026	0.0157	0.165605	0.476473	Testis	357	5	96	174	11	1.8125	0.114583
ENSG00000051620	ENST00000607197	10010	10352	4	47.12	protein_coding	4	3	1.33333	618	0.0617383	3510	3695	205	0.0924	0.4876	0.1895	0.0047	0.0058	0.810345	0.0023	0.0177	0.129944	0.32261	Adipose.Tissue	521	6	59	132	9	2.23729	0.152542
ENSG00000051825	ENST00000606320	6351	10304	24	42.99	protein_coding	24	23	1.04348	3552	0.559282	15959	18543	1183	0.1536	0.6883	0.223159	0.0029	0.0036	0.805556	0.0033	0.0112	0.294643	0.474908	Testis	331	12	258	666	31	2.5814	0.120155
ENSG00000052126	ENST00000538714	6487	12558	16	38.09	protein_coding	28	27	1.03704	3525	0.543394	50630	51211	1174	0.0687	0.5135	0.133788	0.0018	0.004	0.45	0.0026	0.0112	0.232143	0.402536	Adrenal.Gland	375	12	277	728	11	2.62816	0.0397112
ENSG00000052344	ENST00000317508	1837	2975	6	58.95	protein_coding	6	5	1.2	1032	0.561786	1069	1069	343	0.1472	0.7253	0.202951	0.0275	0.0645	0.426357	0.0315	0.0749	0.420561	0.567411	Salivary.Gland	499	16	115	210	7	1.82609	0.0608696
ENSG00000052723	ENST00000369528	5506	5894	10	36.9	protein_coding	5	4	1.25	636	0.11551	2117	2117	211	0.0396	0.619	0.0639742	0	0	NA	0	0	NA	0.151123	Skin	397	1	54	134	6	2.48148	0.111111
ENSG00000052749	ENST00000536831	4476	8529	15	50.49	protein_coding	35	34	1.02941	3894	0.869973	15738	15809	1297	0.0467	0.561	0.0832442	0.0254	0.0527	0.481973	0.0028	0.0206	0.135922	0.262549	Testis	397	10	481	898	27	1.86694	0.0561331
ENSG00000052795	ENST00000264433	7038	10981	6	40.58	protein_coding	17	16	1.0625	3345	0.475277	26048	26048	1114	0.1287	0.5812	0.221438	0.0155	0.0337	0.459941	0.0061	0.0133	0.458647	0.250091	Blood.Vessel	399	4	300	677	10	2.25667	0.0333333
ENSG00000052802	ENST00000261507	2227	2852	5	37	protein_coding	6	5	1.2	882	0.396048	3141	3141	293	0.062	0.9261	0.0669474	0	0	NA	0	0	NA	0.325301	Liver	488	4	55	163	8	2.96364	0.145455
ENSG00000052841	ENST00000039989	4488	11296	15	37.9	protein_coding	24	23	1.04348	3426	0.763369	27232	27232	1141	0.0225	0.4472	0.0503131	0.0018	0.0026	0.692308	0.0027	0.0059	0.457627	0.186656	Ovary	463	11	320	691	9	2.15937	0.028125
ENSG00000052850	ENST00000329255	5754	5754	2	52.84	protein_coding	4	3	1.33333	1236	0.214807	11141	11141	411	0.0334	0.6495	0.0514242	0.002	0.0128	0.15625	0.0032	0.0279	0.114695	0.97914	Breast	133	11	182	308	14	1.69231	0.0769231
ENSG00000053108	ENST00000265342	5396	6711	7	46.68	protein_coding	16	15	1.06667	2529	0.468681	80042	80042	842	0.0889	0.5929	0.149941	0.0034	0.0236	0.144068	0.0056	0.0306	0.183007	0.913929	Bladder	254	5	275	519	11	1.88727	0.04
ENSG00000053254	ENST00000345097	7832	11033	19	44.31	protein_coding	7	6	1.16667	1473	0.188075	93339	99530	490	0.0249	0.3763	0.0661706	0.0009	0.0158	0.056962	0.0009	0.0157	0.0573248	0.247404	Blood.Vessel	453	14	153	257	3	1.67974	0.0196078
ENSG00000053328	ENST00000338882	1119	1774	2	40.64	protein_coding	5	4	1.25	1101	0.983914	20960	20960	366	0.1004	0.7058	0.14225	0.0056	0.0085	0.658824	NA	NA	NA	0.685134	Blood.Vessel	264	6	113	254	12	2.24779	0.106195
ENSG00000053371	ENST00000235835	1362	1781	5	52.87	protein_coding	7	6	1.16667	1080	0.792952	1963	1963	359	NA	NA	NA	0.0059	0.0233	0.253219	0.0036	0.028	0.128571	0.152997	Cervix.Uteri	517	1	137	305	13	2.22628	0.0948905
ENSG00000053372	ENST00000330263	2049	2556	3	52.85	protein_coding	8	7	1.14286	720	0.351391	1961	1961	239	0.036	0.5021	0.0716989	0	0	NA	0.0038	0.0169	0.224852	0.15226	Skin	464	1	83	178	1	2.14458	0.0120482
ENSG00000053438	ENST00000062104	1259	1329	6	54.16	protein_coding	3	2	1.5	246	0.195393	634	647	81	NA	NA	NA	0	0	NA	0	0	NA	0.728753	Pituitary	583	20	29	52	4	1.7931	0.137931
ENSG00000053501	ENST00000595101	1776	2431	10	55.26	protein_coding	5	4	1.25	408	0.22973	943	1241	135	0.068	1.5233	0.0446399	0.0155	0.0561	0.276292	0.0017	0.0322	0.052795	0.151681	Spleen	438	19	63	107	4	1.69841	0.0634921
ENSG00000053524	ENST00000328913	4980	20568	14	42.39	protein_coding	30	29	1.03448	3345	0.671687	47808	47946	1114	NA	NA	NA	0.0056	0.0125	0.448	0.0054	0.0151	0.357616	0.911553	Brain	349	3	281	710	39	2.52669	0.13879
ENSG00000053702	ENST00000337508	2757	2814	3	51.39	protein_coding	6	5	1.2	846	0.306855	2324	2468	281	NA	NA	NA	0.0064	0	NA	0.0132	0.0279	0.473118	0.547156	Nerve	412	12	99	218	14	2.20202	0.141414
ENSG00000053747	ENST00000313654	10661	14678	15	42.46	protein_coding	75	74	1.01351	10002	0.938186	49852	50024	3333	0.1284	0.5789	0.2218	0.0041	0.0119	0.344538	0.0202	0.0517	0.390716	0.491089	Lung	372	18	911	2183	87	2.39627	0.0954995
ENSG00000053770	ENST00000261558	11675	13019	9	35.15	protein_coding	8	7	1.14286	1473	0.126167	5641	5660	490	0.0826	0.4324	0.191027	0.001	0.0072	0.138889	0.0036	0.0176	0.204545	0.125373	Bladder	418	14	128	322	15	2.51562	0.117188
ENSG00000053900	ENST00000315368	2685	7494	11	37.97	protein_coding	29	28	1.03571	2427	0.903911	8074	8074	808	0.0345	0.5347	0.0645222	0.0006	0.0041	0.146341	0	0	NA	0.259678	Fallopian.Tube	463	4	197	383	15	1.94416	0.0761421
ENSG00000053918	ENST00000155840	3246	4447	7	51.55	protein_coding	16	15	1.06667	2031	0.625693	90889	90993	676	0.0574	0.9401	0.0610573	0.003	0.025	0.12	0.003	0.0414	0.0724638	0.634496	Adrenal.Gland	423	11	290	666	45	2.29655	0.155172
ENSG00000054116	ENST00000616395	1336	3527	10	49.8	protein_coding	5	4	1.25	567	0.424401	2774	4134	188	0.0105	0.564	0.018617	0	0	NA	0.0022	0	NA	0.162609	Thyroid	477	1	43	89	1	2.06977	0.0232558
ENSG00000054118	ENST00000354618	4405	4720	4	43.71	protein_coding	12	11	1.09091	2868	0.651078	17955	17955	955	0.0299	0.3877	0.0771215	0	0	NA	0.0005	0.0077	0.0649351	0.0908071	Muscle	523	1	248	539	5	2.17339	0.0201613
ENSG00000054148	ENST00000371661	985	1612	6	66.23	protein_coding	5	4	1.25	375	0.380711	942	945	124	0.1028	0.8576	0.119869	0.0037	0.0341	0.108504	0.0106	0.0259	0.409266	0.148904	Pituitary	512	9	63	108	8	1.71429	0.126984
ENSG00000054179	ENST00000355097	2102	2640	4	65.81	protein_coding	9	8	1.125	1488	0.707897	1891	1891	495	0.0901	0.7211	0.124948	0.0036	0.0124	0.290323	0.008	0.0159	0.503145	0.668598	Nerve	364	9	195	416	28	2.13333	0.14359
ENSG00000054219	ENST00000263636	6932	8805	4	37.97	protein_coding	35	34	1.02941	5169	0.745672	19670	19670	1722	NA	NA	NA	NA	NA	NA	NA	NA	NA	0.685024	Blood	346	2	434	1130	78	2.60369	0.179724
ENSG00000054267	ENST00000264183	6022	11073	13	39.95	protein_coding	24	23	1.04348	3939	0.654102	33792	41823	1312	0.0494	0.4431	0.111487	NA	NA	NA	0.0014	0.008	0.175	0.186328	Testis	435	1	293	700	7	2.38908	0.0238908
ENSG00000054277	ENST00000366554	2628	3724	7	39.62	protein_coding	4	3	1.33333	1209	0.460046	9334	17074	402	0.0683	0.5637	0.121164	0.0011	0.013	0.0846154	NA	NA	NA	0.50736	Skin	322	1	125	239	11	1.912	0.088
ENSG00000054282	ENST00000366541	2581	5321	11	39.81	protein_coding	18	17	1.05882	2142	0.829911	46680	46682	713	0.1327	0.6364	0.208517	0.0047	0.0127	0.370079	0.0039	0.0133	0.293233	0.27446	Thyroid	378	1	194	472	24	2.43299	0.123711
ENSG00000054356	ENST00000409251	3622	8228	19	53.59	protein_coding	22	21	1.04762	2853	0.787686	4628	4668	950	0.0663	0.4805	0.137981	0.0029	0.0165	0.175758	0.0049	0.0155	0.316129	0.908682	Pituitary	459	2	295	625	12	2.11864	0.040678
ENSG00000054392	ENST00000261458	3639	6645	9	42.26	protein_coding	12	11	1.09091	1482	0.407255	71201	71353	493	0.0962	0.6932	0.138777	0.0009	0.0206	0.0436893	0.0029	0.0322	0.0900621	0.455507	Thyroid	303	1	146	350	17	2.39726	0.116438
ENSG00000054523	ENST00000377086	10669	17720	13	41.99	protein_coding	49	48	1.02083	5451	0.510919	34113	34329	1816	0.0143	0.4214	0.0339345	0.0053	0.0184	0.288043	0.0427	0.0771	0.553826	0.391611	Muscle	459	1	472	899	13	1.90466	0.0275424
ENSG00000054598	ENST00000645831	3983	3983	2	56.26	protein_coding	1	0	Inf	1662	0.417273	1352	1352	553	0.0237	0.6996	0.0338765	0.0007	0.036	0.0194444	0.0468	0.3733	0.125368	0.58661	Blood.Vessel	428	6	278	421	10	1.51439	0.0359712
ENSG00000054611	ENST00000380995	3934	5315	11	49.42	protein_coding	14	13	1.07692	1464	0.37214	95188	95188	487	0.0536	0.6856	0.0781797	0.0054	0.0272	0.198529	0.0109	0.0653	0.166922	0.182425	Spleen	416	22	177	319	8	1.80226	0.0451977
ENSG00000054654	ENST00000358025	21842	31374	28	40.76	protein_coding	116	115	1.0087	20724	0.948814	79128	79128	6907	NA	NA	NA	NA	NA	NA	NA	NA	NA	0.275869	Ovary	416	14	1850	4588	125	2.48	0.0675676
ENSG00000054690	ENST00000329153	6604	10817	16	48.02	protein_coding	29	28	1.03571	4095	0.620079	11092	11092	1364	0.0869	0.4673	0.185962	0.0048	0.0099	0.484848	0.0056	0.0121	0.46281	0.651686	Thyroid	415	14	383	836	32	2.18277	0.0835509
ENSG00000054793	ENST00000338821	8106	8317	3	46.69	protein_coding	28	27	1.03704	3144	0.387861	38083	38083	1047	0.0089	0.8041	0.0110683	0.0187	0.0448	0.417411	0.0279	0.0869	0.321059	0.309439	Brain	478	20	380	500	18	1.31579	0.0473684
ENSG00000054796	ENST00000371263	1834	1867	5	36.78	protein_coding	13	12	1.08333	1191	0.6494	2861	2861	396	0.0942	0.7308	0.1289	0.0044	0.0119	0.369748	0.0033	0.0114	0.289474	1	Testis	136	20	116	225	16	1.93966	0.137931
ENSG00000054803	ENST00000064571	3024	3024	1	44.01	protein_coding	3	2	1.5	606	0.200397	1770	1770	201	0.0164	0.5619	0.0291867	0	0	NA	0	0	NA	0.853999	Adrenal.Gland	298	20	73	105	4	1.43836	0.0547945
ENSG00000054938	ENST00000376332	1867	3135	10	51.57	protein_coding	11	10	1.1	1290	0.690948	7005	7005	429	0.2856	0.8879	0.321658	NA	NA	NA	0.0732	0.1555	0.47074	0.714655	Uterus	351	11	153	287	17	1.87582	0.111111
ENSG00000054965	ENST00000064778	7296	7887	5	41.55	protein_coding	9	8	1.125	735	0.10074	36747	36747	244	0	0	NA	0	0	NA	0.0023	0.0245	0.0938776	0.259512	Brain	477	11	84	113	0	1.34524	NA
ENSG00000054967	ENST00000064780	3402	6187	7	59.72	protein_coding	11	10	1.1	1293	0.380071	4748	4748	430	0.0863	0.4959	0.174027	0.0044	0.0084	0.52381	0.0054	0.0378	0.142857	0.643783	Blood	377	11	162	338	13	2.08642	0.0802469
ENSG00000054983	ENST00000261304	3794	6736	16	39.12	protein_coding	17	16	1.0625	2058	0.542435	12375	30837	685	0.102	0.5554	0.183651	0.0007	0.0157	0.044586	0.0028	0.0217	0.129032	0.26645	Nerve	414	14	206	506	33	2.45631	0.160194
ENSG00000055044	ENST00000264279	1994	3274	10	41.15	protein_coding	15	14	1.07143	1590	0.797392	8514	8527	529	0.0224	0.3899	0.0574506	0.0155	0.0392	0.395408	0.1266	0.2403	0.526841	0.12904	Ovary	500	2	144	277	14	1.92361	0.0972222
ENSG00000055070	ENST00000401088	3480	4742	10	48.1	protein_coding	4	3	1.33333	459	0.131897	6502	9738	152	0.0117	0.2045	0.0572127	0	0	NA	NA	NA	NA	0.137653	Blood.Vessel	411	1	46	96	0	2.08696	NA
ENSG00000055118	ENST00000262186	4286	5877	6	59.57	protein_coding	15	14	1.07143	3480	0.811946	8920	8920	1159	0.0176	0.8423	0.0208952	0.001	0.0324	0.0308642	0.0087	0.0529	0.164461	0.609862	Pituitary	411	7	489	1024	55	2.09407	0.112474
ENSG00000055130	ENST00000325222	3147	3631	4	41.21	protein_coding	22	21	1.04762	2331	0.740705	20682	21002	776	0.0006	0.4644	0.00129199	NA	NA	NA	NA	NA	NA	0.246228	Testis	506	7	219	176	7	0.803653	0.0319635
ENSG00000055147	ENST00000351797	4414	6523	17	37.35	protein_coding	14	13	1.07692	1518	0.343906	9660	9666	505	0.118	0.4793	0.246192	0.0041	0.0057	0.719298	NA	NA	NA	0.328871	Testis	372	5	146	351	17	2.40411	0.116438
ENSG00000055163	ENST00000620254	6452	10498	24	44.29	protein_coding	31	30	1.03333	3762	0.583075	25733	25749	1253	0.0006	0.6239	0.000961693	0	0	NA	0	0	NA	0.460958	Brain	NA	5	392	447	7	1.14031	0.0178571
ENSG00000055208	ENST00000367456	4553	5922	9	38.87	protein_coding	8	7	1.14286	2082	0.457281	17748	38593	693	0.0259	0.3235	0.0800618	0.0007	0.0089	0.0786517	0	0	NA	0.160655	Nerve	478	6	189	363	5	1.92063	0.026455
ENSG00000055211	ENST00000367419	1943	2250	3	42.05	protein_coding	8	7	1.14286	993	0.511065	5124	5160	330	0.1636	0.4357	0.375488	0.003	0.0165	0.181818	0.0089	0.0068	1.30882	0.149573	Blood.Vessel	512	6	80	178	14	2.225	0.175
ENSG00000055332	ENST00000233057	9975	10753	8	41.14	protein_coding	17	16	1.0625	1656	0.166015	12961	12989	551	0.2912	0.8248	0.353055	0.0068	0.0127	0.535433	0.0061	0.0163	0.374233	0.234599	Blood	370	2	147	299	13	2.03401	0.0884354
ENSG00000055483	ENST00000542802	6063	9235	24	50.03	protein_coding	21	20	1.05	3372	0.55616	11275	13338	1123	0.1626	0.8017	0.202819	0.0063	0.0138	0.456522	0.0087	0.0145	0.6	0.257523	Ovary	435	17	419	884	18	2.10979	0.0429594
ENSG00000055609	ENST00000262189	16860	20114	13	38.65	protein_coding	59	58	1.01724	14736	0.874021	64924	64926	4911	0.078	0.4219	0.184878	NA	NA	NA	0.0129	0.0327	0.394495	0.16699	Ovary	406	7	1375	3022	57	2.19782	0.0414545
ENSG00000055732	ENST00000370587	2953	6624	6	40.77	protein_coding	9	8	1.125	966	0.327125	4407	5629	321	0.0457	0.7469	0.0611862	0.001	0.0069	0.144928	0.0008	0.0067	0.119403	0.665138	Adrenal.Gland	331	1	69	193	10	2.7971	0.144928
ENSG00000055813	ENST00000407595	4114	4114	1	38.51	protein_coding	6	5	1.2	1662	0.403986	45887	45887	553	0.0392	0.4273	0.0917388	0.0057	0.034	0.167647	0.004	0.0233	0.171674	0.657948	Thyroid	343	2	226	443	16	1.96018	0.0707965
ENSG00000055917	ENST00000361078	6251	6978	11	37.42	protein_coding	20	19	1.05263	3027	0.484243	21606	21983	1008	0.0092	0.2198	0.0418562	0.0005	0.0055	0.0909091	0.0005	0.0066	0.0757576	0.113036	Bladder	495	2	263	514	11	1.95437	0.0418251
ENSG00000055950	ENST00000318325	2134	3573	14	53.18	protein_coding	5	4	1.25	648	0.303655	2541	4302	215	0.0924	0.8012	0.115327	0.0394	0.1081	0.364477	0.0419	0.0986	0.424949	0.149212	Testis	535	10	93	132	6	1.41935	0.0645161
ENSG00000055955	ENST00000266041	3336	4697	14	55.65	protein_coding	24	23	1.04348	2793	0.83723	4434	4434	930	0.243	0.8529	0.28491	0.005	0.011	0.454545	0.007	0.0154	0.454545	0.634182	Liver	32	3	302	612	21	2.02649	0.0695364
ENSG00000055957	ENST00000273283	2904	4541	12	54.93	protein_coding	22	21	1.04762	2736	0.942149	3657	3661	911	0.1031	0.5809	0.177483	0.0095	0.0279	0.340502	0.0102	0.0344	0.296512	0.994033	Liver	419	3	313	683	37	2.18211	0.118211
ENSG00000056050	ENST00000393381	1216	1422	3	38.61	protein_coding	8	7	1.14286	1041	0.856086	5187	5187	346	0.0509	0.3721	0.136791	0.0052	0.0124	0.419355	0.0054	0.0108	0.5	0.158457	Nerve	471	4	77	227	7	2.94805	0.0909091
ENSG00000056097	ENST00000265069	4717	6771	7	38.32	protein_coding	20	19	1.05263	3225	0.683697	18919	18919	1074	0.0121	0.2943	0.0411145	0.0004	0.0045	0.0888889	0.0009	0.008	0.1125	0.124397	Ovary	508	5	278	445	5	1.60072	0.0179856
ENSG00000056277	ENST00000370978	4638	4638	2	38.03	protein_coding	19	18	1.05556	2214	0.477361	9906	9906	737	0.219	0.4762	0.459891	0.012	0.0084	1.42857	0.01	0.007	1.42857	0.61391	Testis	299	X	128	262	3	2.04688	0.0234375
ENSG00000056291	ENST00000308744	1922	2359	5	36.77	protein_coding	4	3	1.33333	1569	0.816337	23685	23685	522	0.1227	0.5737	0.213875	0.0061	0.0105	0.580952	0.0062	0.0075	0.826667	NA	NA	80	4	158	422	17	2.67089	0.107595
ENSG00000056487	ENST00000313237	3976	6007	12	52.73	protein_coding	13	12	1.08333	1596	0.401408	31652	31652	531	0.0596	0.4548	0.131047	0.0026	0.0206	0.126214	0.0009	0.0147	0.0612245	0.821804	Pituitary	298	22	205	407	4	1.98537	0.0195122
ENSG00000056558	ENST00000373887	4351	4476	3	49.95	protein_coding	8	7	1.14286	1251	0.28752	4922	5398	416	0.0846	0.6203	0.136386	0.0021	0.0145	0.144828	0.0011	0.039	0.0282051	0.339684	Blood	415	9	135	254	9	1.88148	0.0666667
ENSG00000056586	ENST00000373670	9248	11563	10	40.51	protein_coding	20	19	1.05263	3576	0.386678	11985	13593	1191	0.0212	0.2523	0.084027	0.002	0.0094	0.212766	0.0016	0.0094	0.170213	0.167479	Nerve	395	9	305	620	11	2.03279	0.0360656
ENSG00000056736	ENST00000288167	2016	3044	3	45.39	protein_coding	11	10	1.1	1509	0.748512	4024	4024	502	0.1519	0.6429	0.236273	0.0083	0.0099	0.838384	0.0047	0.0174	0.270115	0.53692	Kidney	419	3	142	365	15	2.57042	0.105634
ENSG00000056972	ENST00000368761	5836	7874	16	44.49	protein_coding	9	8	1.125	1698	0.290953	9421	9650	565	0.1037	0.3385	0.306352	0.0044	0.0089	0.494382	0.004	0.0092	0.434783	0.321607	Uterus	391	6	150	301	16	2.00667	0.106667
ENSG00000056998	ENST00000381163	3393	3621	9	43.65	protein_coding	12	11	1.09091	1506	0.443855	8594	8594	501	NA	NA	NA	0.0095	0.027	0.351852	0.0095	0.0419	0.22673	0.706325	Adipose.Tissue	383	X	136	258	12	1.89706	0.0882353
ENSG00000057019	ENST00000326840	6128	11280	10	38.59	protein_coding	16	15	1.06667	2328	0.379896	22102	22102	775	0.0845	0.4114	0.205396	0.0012	0.0106	0.113208	0.0176	0.0268	0.656716	0.330888	Skin	403	3	216	478	12	2.21296	0.0555556
ENSG00000057149	ENST00000283752	1707	1707	2	37.96	protein_coding	8	7	1.14286	1173	0.68717	1915	1915	390	NA	NA	NA	NA	NA	NA	NA	NA	NA	0.876413	Vagina	481	18	120	309	23	2.575	0.191667
ENSG00000057252	ENST00000540564	6861	7005	4	39.63	protein_coding	15	14	1.07143	1479	0.215566	12960	12960	492	0.074	0.6157	0.120188	0	0	NA	0	0	NA	0.503221	Adrenal.Gland	407	1	133	298	11	2.2406	0.0827068
ENSG00000057294	ENST00000340811	4302	7043	7	40.8	protein_coding	13	12	1.08333	2514	0.584379	20868	20868	837	0.1074	0.7308	0.146962	0.0023	0.0084	0.27381	0.0038	0.0092	0.413043	0.584362	Heart	388	12	258	660	61	2.55814	0.236434
ENSG00000057468	ENST00000263187	3270	3270	1	37.01	protein_coding	20	19	1.05263	2811	0.859633	23344	23344	936	0.0866	0.7796	0.111083	0.0023	0.01	0.23	0.0027	0.0063	0.428571	0.975915	Testis	192	1	214	577	35	2.69626	0.163551
ENSG00000057593	ENST00000375581	3109	3795	6	61.36	protein_coding	9	8	1.125	1401	0.450627	4202	4211	466	0.1809	0.9999	0.180918	NA	NA	NA	0.0163	0.0786	0.207379	0.98576	Liver	299	13	176	341	14	1.9375	0.0795455
ENSG00000057608	ENST00000380191	2297	3918	9	43.74	protein_coding	11	10	1.1	1338	0.582499	10882	16979	445	0.0178	0.529	0.0336484	0.0012	0.0158	0.0759494	0.0012	0.0204	0.0588235	0.07407	Cervix.Uteri	547	10	107	227	3	2.1215	0.0280374
ENSG00000057657	ENST00000369096	5148	6750	10	40.37	protein_coding	7	6	1.16667	2478	0.481352	4690	21458	825	0.056	0.5134	0.109077	0.0034	0.0045	0.755556	0.0022	0.0077	0.285714	0.532856	Vagina	354	6	231	509	3	2.20346	0.012987
ENSG00000057663	ENST00000369076	3185	5655	11	39.61	protein_coding	8	7	1.14286	828	0.259969	27772	54043	275	0.0151	0.36	0.0419444	0	0	NA	0.0032	0.01	0.32	0.153292	Uterus	427	6	59	110	3	1.86441	0.0508475
ENSG00000057704	ENST00000261226	5874	6512	4	43.11	protein_coding	4	3	1.33333	1434	0.244127	16424	16424	477	0.0304	0.7198	0.042234	0.0009	0.0184	0.048913	0.002	0.02	0.1	0.394343	Blood	376	12	152	306	15	2.01316	0.0986842
ENSG00000057757	ENST00000246151	1590	2173	3	44.53	protein_coding	6	5	1.2	636	0.4	2191	2191	211	0.0085	0.4217	0.0201565	0.0021	0.0334	0.0628743	0	0	NA	0.157919	Brain	529	1	66	96	5	1.45455	0.0757576
ENSG00000057935	ENST00000405592	5832	10580	19	43.08	protein_coding	18	17	1.05882	1614	0.276749	64211	64211	537	0.0349	0.6392	0.0545995	0	0	NA	0	0	NA	0.30418	Ovary	414	2	164	339	9	2.06707	0.054878
ENSG00000058056	ENST00000263966	8038	8155	5	42.66	protein_coding	21	20	1.05	2592	0.322468	26245	26245	863	0.0185	0.5507	0.0335936	0.0012	0.0078	0.153846	0.0011	0.0087	0.126437	0.615503	Muscle	385	3	244	491	19	2.0123	0.0778689
ENSG00000058063	ENST00000323116	7315	9187	10	36.02	protein_coding	30	29	1.03448	3534	0.483117	24895	24896	1177	0.031	0.368	0.0842391	0.0004	0.0114	0.0350877	0.0058	0.033	0.175758	0.248809	Blood	416	3	284	618	25	2.17606	0.0880282
ENSG00000058085	ENST00000264144	5147	6543	4	43.28	protein_coding	23	22	1.04545	3582	0.695939	11267	11277	1193	0.0858	0.4703	0.182437	0.0045	0.0084	0.535714	0.0062	0.0156	0.397436	0.512573	Lung	344	1	332	795	32	2.39458	0.0963855
ENSG00000058091	ENST00000380050	5171	7017	15	37.97	protein_coding	15	14	1.07143	1410	0.272675	123264	149009	469	0.0069	0.3748	0.0184098	0.003	0.01	0.3	0	0	NA	0.301602	Brain	404	7	144	258	7	1.79167	0.0486111
ENSG00000058262	ENST00000243253	3568	4640	7	47.3	protein_coding	12	11	1.09091	1431	0.401065	3909	4124	476	0	0	NA	0.0041	0.0194	0.21134	0.004	0.0124	0.322581	0.100931	Pituitary	569	3	156	135	2	0.865385	0.0128205
ENSG00000058272	ENST00000450142	5620	11864	23	36.07	protein_coding	25	24	1.04167	3093	0.550356	31070	31209	1030	0.0417	0.5074	0.0821837	0.0004	0.0064	0.0625	0.015	0.0256	0.585938	0.252494	Blood.Vessel	487	12	279	497	4	1.78136	0.0143369
ENSG00000058335	ENST00000419573	6294	9929	9	49.95	protein_coding	28	27	1.03704	3822	0.607245	26130	26130	1273	0.086	0.8114	0.10599	0.0011	0.0106	0.103774	0.0007	0.0259	0.027027	0.963712	Brain	371	15	380	595	11	1.56579	0.0289474
ENSG00000058404	ENST00000395749	4545	8159	26	55.17	protein_coding	24	23	1.04348	2001	0.440264	23384	25151	666	0.0064	0.4547	0.0140752	0	0	NA	0.0007	0.0134	0.0522388	0.835794	Brain	472	7	244	280	6	1.14754	0.0245902
ENSG00000058453	ENST00000375541	6660	8875	13	49.14	protein_coding	37	36	1.02778	6054	0.909009	14487	51673	2017	0.0926	1.2493	0.0741215	0.0043	0.0381	0.112861	0.005	0.0366	0.136612	0.347375	Fallopian.Tube	422	1	910	1848	81	2.03077	0.089011
ENSG00000058600	ENST00000299853	3690	9486	19	51.68	protein_coding	21	20	1.05	2127	0.576423	8468	8485	708	0.0419	0.5504	0.0761265	0.0019	0.0147	0.129252	0.0025	0.0174	0.143678	0.145693	Thyroid	450	16	262	461	11	1.75954	0.0419847
ENSG00000058668	ENST00000357681	8968	9721	7	46.5	protein_coding	21	20	1.05	3618	0.403434	22420	22420	1205	0.0893	0.5634	0.158502	0.0004	0.0124	0.0322581	0.0081	0.0281	0.288256	0.335385	Uterus	513	1	345	652	13	1.88986	0.0376812
ENSG00000058673	ENST00000639812	11825	12798	15	40.73	protein_coding	18	17	1.05882	2433	0.205751	12754	12773	810	NA	NA	NA	0.0016	0.0052	0.307692	0.0039	0.0115	0.33913	0.11166	Uterus	531	1	186	443	3	2.38172	0.016129
ENSG00000058729	ENST00000283109	3909	5489	7	36.71	protein_coding	10	9	1.11111	1659	0.424405	4311	4311	552	0.0981	0.6993	0.140283	0.0049	0.0222	0.220721	0.0038	0.0214	0.17757	0.181624	Ovary	373	5	121	325	18	2.68595	0.14876
ENSG00000058799	ENST00000072644	1821	2036	7	43.43	protein_coding	11	10	1.1	921	0.505766	7128	7130	306	0.0706	0.648	0.108951	0.0189	0.0369	0.512195	0.0017	0.0167	0.101796	0.194006	Thyroid	454	1	77	214	5	2.77922	0.0649351
ENSG00000058804	ENST00000371429	4552	4720	2	40.2	protein_coding	18	17	1.05882	2025	0.444859	14082	14127	674	0.0679	0.4631	0.146621	0.0057	0.0087	0.655172	0.0044	0.0151	0.291391	0.232859	Skin	364	1	191	398	1	2.08377	0.0052356
ENSG00000058866	ENST00000265022	5802	10975	11	44.7	protein_coding	25	24	1.04167	2376	0.409514	43692	51746	791	0.0511	0.4716	0.108355	0.0025	0.008	0.3125	0.0034	0.0159	0.213836	0.642382	Esophagus	371	3	257	533	26	2.07393	0.101167
ENSG00000059122	ENST00000253928	5037	8419	14	52.33	protein_coding	10	9	1.11111	2151	0.42704	12428	12428	716	0.1688	1.5338	0.110053	0.0052	0.0306	0.169935	0.0058	0.038	0.152632	0.184836	Nerve	455	16	377	772	45	2.04775	0.119363
ENSG00000059145	ENST00000389221	5116	7494	17	57.82	protein_coding	15	14	1.07143	2052	0.401095	15168	15182	683	NA	NA	NA	NA	NA	NA	NA	NA	NA	0.252488	Ovary	355	16	355	540	16	1.52113	0.0450704
ENSG00000059377	ENST00000416849	2505	6271	22	44.8	protein_coding	18	17	1.05882	1743	0.695808	47370	47695	580	0.111	0.5218	0.212725	0.0061	0.0126	0.484127	0.0084	0.0196	0.428571	0.692383	Blood	354	7	197	419	23	2.1269	0.116751
ENSG00000059378	ENST00000263549	3796	6285	12	45.81	protein_coding	12	11	1.09091	2106	0.554795	8772	8772	701	0.1065	0.6768	0.157358	0.0031	0.0226	0.137168	0.0096	0.0221	0.434389	0.267352	Lung	412	7	233	476	21	2.04292	0.0901288
ENSG00000059573	ENST00000371224	3352	3759	5	43.15	protein_coding	18	17	1.05882	2388	0.712411	10110	10110	795	0.0245	0.5439	0.045045	0	0	NA	0.0012	0.0223	0.0538117	0.242827	Small.Intestine	463	10	210	425	11	2.02381	0.052381
ENSG00000059588	ENST00000040877	5206	7819	9	40.31	protein_coding	30	29	1.03448	4866	0.934691	18389	18389	1621	0.1702	0.8402	0.202571	0.0055	0.0161	0.341615	0.0146	0.0454	0.321586	0.244004	Pituitary	426	1	440	1115	47	2.53409	0.106818
ENSG00000059691	ENST00000263985	2369	11741	14	43.81	protein_coding	13	12	1.08333	1674	0.706627	17340	17340	557	0.0782	0.4341	0.180143	0.0171	0.0247	0.692308	0.0018	0.0079	0.227848	0.262623	Heart	417	4	168	353	22	2.10119	0.130952
ENSG00000059728	ENST00000540449	5580	6351	6	40.74	protein_coding	5	4	1.25	636	0.113978	5273	8522	211	0.0617	1.2026	0.0513055	0	0	NA	0	0	NA	0.512603	Blood	454	2	66	122	3	1.84848	0.0454545
ENSG00000059758	ENST00000261211	4036	6467	12	37.8	protein_coding	17	16	1.0625	1572	0.389495	24910	24924	523	0.0063	0.4362	0.0144429	0.0138	0.0507	0.272189	0	0	NA	0.266798	Uterus	440	12	133	204	7	1.53383	0.0526316
ENSG00000059769	ENST00000313525	2280	2604	3	42.76	protein_coding	4	3	1.33333	1083	0.475	4817	4818	360	NA	NA	NA	0.0025	0.012	0.208333	0.0038	0.0109	0.348624	0.228157	Liver	406	9	124	221	12	1.78226	0.0967742
ENSG00000059804	ENST00000075120	3827	6071	11	44.55	protein_coding	10	9	1.11111	1491	0.3896	3998	3998	496	NA	NA	NA	0.0029	0.0148	0.195946	0.004	0.0087	0.45977	0.439654	Blood	518	12	167	318	5	1.90419	0.0299401
ENSG00000059915	ENST00000406432	3861	5979	9	59.67	protein_coding	18	17	1.05882	3075	0.796426	4164	4601	1024	0.0407	0.3516	0.115757	0.0009	0.0071	0.126761	0.0023	0.0142	0.161972	0.630272	Brain	518	10	354	651	11	1.83898	0.0310734
ENSG00000060069	ENST00000613122	5866	7415	8	53.52	protein_coding	13	12	1.08333	2886	0.491988	20059	20059	961	0.1283	1.0004	0.128249	0.0036	0.0242	0.14876	0.0064	0.046	0.13913	0.318348	Testis	416	18	404	710	23	1.75743	0.0569307
ENSG00000060138	ENST00000228251	1931	8621	18	39.08	protein_coding	10	9	1.11111	1119	0.579492	5292	5292	372	0.0697	0.3202	0.217676	0	0	NA	0	0	NA	0.345303	Muscle	602	12	127	297	16	2.33858	0.125984
ENSG00000060140	ENST00000075503	2771	3440	6	39.44	protein_coding	11	10	1.1	1269	0.457957	10841	10895	422	0.1416	0.4521	0.313205	0.0068	0.0222	0.306306	0.0094	0.0104	0.903846	0.756536	Prostate	278	12	103	291	9	2.82524	0.0873786
ENSG00000060237	ENST00000530271	11804	14384	21	38.73	protein_coding	31	30	1.03333	8502	0.720264	32093	32207	2833	0.0748	0.3561	0.210053	0.004	0.0124	0.322581	0.0023	0.0148	0.155405	0.177773	Vagina	499	12	803	1651	28	2.05604	0.0348692
ENSG00000060339	ENST00000265872	4658	6059	18	41.75	protein_coding	25	24	1.04167	3453	0.741305	15515	15595	1150	0.0219	0.4087	0.0535845	0.0004	0.0157	0.0254777	0.0012	0.0133	0.0902256	0.127367	Ovary	469	10	261	520	19	1.99234	0.0727969
ENSG00000060491	ENST00000370461	4506	4702	4	63.45	protein_coding	5	4	1.25	1878	0.416778	2423	2727	625	0.2444	1.2946	0.188784	0.0142	0.0399	0.35589	0.0208	0.0434	0.479263	0.173443	Lung	485	20	261	517	19	1.98084	0.0727969
ENSG00000060558	ENST00000262958	2133	2613	3	52.55	protein_coding	7	6	1.16667	1125	0.527426	6826	6826	374	NA	NA	NA	0	0	NA	0	0	NA	0.55664	Vagina	407	19	151	277	8	1.83444	0.0529801
ENSG00000060566	ENST00000078445	2588	2648	5	52.71	protein_coding	10	9	1.11111	1386	0.535549	4758	4758	461	0.187	1.1514	0.162411	0.0061	0.0218	0.279817	0.0082	0.0239	0.343096	0.951816	Liver	405	19	174	332	18	1.90805	0.103448
ENSG00000060642	ENST00000374145	2713	3382	6	48.34	protein_coding	4	3	1.33333	1482	0.546259	2142	2354	493	0.128	0.464	0.275862	0.0032	0.002	1.6	0.005	0.0022	2.27273	0.426593	Testis	397	1	134	319	15	2.3806	0.11194
ENSG00000060656	ENST00000373779	5573	6682	11	51.58	protein_coding	30	29	1.03448	4311	0.773551	18134	18137	1436	0.0212	0.724	0.0292818	0.0048	0.0254	0.188976	0.0054	0.043	0.125581	0.406141	Cervix.Uteri	430	1	508	929	23	1.82874	0.0452756
ENSG00000060688	ENST00000263694	1615	3887	7	42.02	protein_coding	10	9	1.11111	1074	0.665015	7684	7684	357	0.0079	0.5291	0.014931	0	0	NA	0.0014	0.0187	0.0748663	0.164095	Uterus	410	1	99	176	6	1.77778	0.0606061
ENSG00000060709	ENST00000261655	6321	9655	9	48.94	protein_coding	19	18	1.05556	3159	0.499763	27629	70965	1052	0.0725	0.768	0.094401	0.0053	0.0336	0.157738	0.003	0.0237	0.126582	0.875774	Pituitary	340	12	402	724	11	1.801	0.0273632
ENSG00000060718	ENST00000358392	7327	9091	14	33.18	protein_coding	67	66	1.01515	5457	0.74478	49904	49997	1818	0.0319	0.5117	0.0623412	0.0151	0.0316	0.477848	0.0159	0.0343	0.463557	0.900586	Skin	296	1	498	1214	22	2.43775	0.0441767
ENSG00000060749	ENST00000650167	9693	10899	7	38.69	protein_coding	13	12	1.08333	5595	0.577221	16214	18545	1864	0.0974	0.4083	0.23855	0.0029	0.0083	0.349398	0.0033	0.0092	0.358696	0.31338	Ovary	370	11	407	1041	15	2.55774	0.036855
ENSG00000060762	ENST00000621685	1192	1546	7	38.93	protein_coding	5	4	1.25	201	0.168624	3465	3465	66	0.0266	0.42	0.0633333	0.0041	0.0131	0.312977	0.0063	0	NA	0.200272	Heart	536	6	19	37	0	1.94737	NA
ENSG00000060971	ENST00000627515	1862	7106	20	51.46	protein_coding	13	12	1.08333	366	0.196563	3083	7647	121	NA	NA	NA	0	0	NA	0.0011	0.0153	0.0718954	0.270645	Liver	510	3	49	98	2	2	0.0408163
ENSG00000060982	ENST00000261192	9314	11415	10	40.01	protein_coding	11	10	1.1	1161	0.124651	27752	27752	386	0.0873	0.8581	0.101736	0.0013	0.0049	0.265306	0.0252	0.0593	0.424958	0.513011	Pancreas	356	12	98	269	17	2.7449	0.173469
ENSG00000061273	ENST00000080059	4213	9928	30	54.88	protein_coding	26	25	1.04	2976	0.706385	8281	10853	991	0.0505	0.4976	0.101487	0.042	0.0559	0.751342	0.0053	0.0169	0.313609	0.168868	Uterus	490	12	387	563	5	1.45478	0.0129199
ENSG00000061337	ENST00000381569	5706	5706	4	50.43	protein_coding	4	3	1.33333	1791	0.31388	12735	12735	596	0.0475	1.2019	0.0395208	0.0013	0.0399	0.0325815	0.002	0.0416	0.0480769	0.572703	Testis	369	8	227	451	5	1.98678	0.0220264
ENSG00000061455	ENST00000407847	9147	9230	4	40.18	protein_coding	8	7	1.14286	1788	0.195474	21640	21640	595	0.0246	0.5623	0.0437489	0.0007	0.0262	0.0267176	0.0051	0.026	0.196154	0.847431	Bladder	284	5	226	390	8	1.72566	0.0353982
ENSG00000061492	ENST00000506684	1543	2089	4	47.97	protein_coding	5	4	1.25	1110	0.719378	1592	1805	369	0.1205	0.5986	0.201303	0.0024	0.0159	0.150943	0.0251	0.0583	0.430532	1	Testis	93	5	100	209	8	2.09	0.08
ENSG00000061656	ENST00000374273	1453	2240	7	59.4	protein_coding	12	11	1.09091	1314	0.904336	1429	1429	437	0.096	0.5404	0.177646	0	0	NA	0.0161	0.0386	0.417098	0.606903	Testis	358	20	136	297	22	2.18382	0.161765
ENSG00000061676	ENST00000361354	20332	22520	8	35.82	protein_coding	31	30	1.03333	3387	0.166585	25495	25609	1128	0.0028	0.4383	0.00638832	0	0	NA	0	0	NA	0.243388	Blood.Vessel	443	2	283	448	2	1.58304	0.00706714
ENSG00000061794	ENST00000081029	1829	1930	5	38.61	protein_coding	8	7	1.14286	972	0.531438	8390	8396	323	0.1551	0.8761	0.177035	0.0044	0.0261	0.168582	0.0042	0.0283	0.14841	0.122067	Adrenal.Gland	491	12	84	236	15	2.80952	0.178571
ENSG00000061918	ENST00000652626	3466	3907	8	36.48	protein_coding	15	14	1.07143	1956	0.564339	9453	9453	651	0.0068	0.6037	0.0112639	0.0231	0.0299	0.772575	0.004	0.0148	0.27027	0.319246	Brain	447	4	166	265	14	1.59639	0.0843373
ENSG00000061936	ENST00000261674	3246	10157	11	46.45	protein_coding	18	17	1.05882	2856	0.879852	19361	19366	951	0.0602	0.7286	0.0826242	0.0045	0.0071	0.633803	0.0034	0.0147	0.231293	0.221374	Nerve	441	12	329	545	2	1.65653	0.00607903
ENSG00000061938	ENST00000333602	4476	5153	4	57.91	protein_coding	15	14	1.07143	3117	0.696381	12931	12931	1038	0.0264	0.6849	0.0385458	0.0012	0.0287	0.0418118	0.0028	0.0309	0.0906149	0.243492	Pituitary	507	3	496	889	37	1.79234	0.0745968
ENSG00000061987	ENST00000393630	13263	16014	14	36.21	protein_coding	35	34	1.02941	5154	0.3886	24960	24962	1717	0.0265	0.6523	0.0406255	0.0008	0.0082	0.097561	0.0005	0.0084	0.0595238	0.1843	Nerve	415	12	420	839	29	1.99762	0.0690476
ENSG00000062038	ENST00000264012	4452	6076	10	49.26	protein_coding	16	15	1.06667	2490	0.559299	12249	18701	829	0.0937	0.8293	0.112987	0.0017	0.0138	0.123188	0.0055	0.0144	0.381944	0.645107	Ovary	361	16	291	562	17	1.93127	0.0584192
ENSG00000062096	ENST00000381127	2164	2204	2	40.73	protein_coding	11	10	1.1	1773	0.819316	11141	11141	590	NA	NA	NA	0.0065	0.004	1.625	0.0112	0.0095	1.17895	0.948489	Skin	216	X	173	335	19	1.93642	0.109827
ENSG00000062194	ENST00000424459	4683	6472	9	40.02	protein_coding	13	12	1.08333	1482	0.316464	20376	20376	493	NA	NA	NA	0.001	0.0066	0.151515	0	0	NA	0.191627	Testis	497	5	151	270	4	1.78808	0.0264901
ENSG00000062282	ENST00000228027	2407	7904	9	52.02	protein_coding	8	7	1.14286	1167	0.484836	6543	8454	388	0.0255	0.5437	0.0469009	0	0	NA	0	0	NA	0.562282	Adipose.Tissue	466	11	126	247	17	1.96032	0.134921
ENSG00000062370	ENST00000354340	3654	3848	6	38.31	protein_coding	4	3	1.33333	2724	0.745484	5913	7888	907	NA	NA	NA	NA	NA	NA	NA	NA	NA	0.356815	Uterus	207	19	223	568	14	2.54709	0.0627803
ENSG00000062485	ENST00000548567	3057	6401	33	46.15	protein_coding	12	11	1.09091	1203	0.393523	5797	5797	400	NA	NA	NA	0.0011	0.0104	0.105769	0.0023	0.0062	0.370968	0.172112	Muscle	567	12	79	123	7	1.55696	0.0886076
ENSG00000062524	ENST00000263800	3072	3491	6	57.9	protein_coding	20	19	1.05263	2595	0.844727	3046	3062	864	0.1194	0.5649	0.211365	0.0016	0.0093	0.172043	0.0041	0.0107	0.383178	0.805504	Lung	292	15	314	694	33	2.21019	0.105096
ENSG00000062582	ENST00000418740	743	2607	5	50.93	protein_coding	3	2	1.5	219	0.294751	704	788	72	0.0906	0.5972	0.151708	0.0052	0.0094	0.553191	0.0053	0.0251	0.211155	0.134323	Muscle	NA	7	22	48	3	2.18182	0.136364
ENSG00000062598	ENST00000372176	3678	6597	18	44.15	protein_coding	22	21	1.04762	1899	0.516313	7406	12217	632	0.0056	0.6656	0.00841346	0	0	NA	0	0	NA	0.186579	Nerve	461	20	182	278	10	1.52747	0.0549451
ENSG00000062650	ENST00000298767	6310	7205	6	39.86	protein_coding	19	18	1.05556	3573	0.566244	17799	17799	1190	0.031	0.3576	0.086689	0.0011	0.0115	0.0956522	0.0015	0.0122	0.122951	0.225837	Testis	423	10	273	515	3	1.88645	0.010989
ENSG00000062716	ENST00000262291	3686	6854	17	39.75	protein_coding	12	11	1.09091	1221	0.331253	24804	24932	406	0.03	0.3119	0.0961847	0.0187	0.0227	0.823789	0.0013	0.0099	0.131313	0.214533	Blood	511	17	89	165	3	1.85393	0.0337079
ENSG00000062725	ENST00000083182	6492	9890	6	39.71	protein_coding	13	12	1.08333	1758	0.270795	17407	17407	585	0.004	0.4021	0.00994777	0.0009	0	NA	0.013	0.0402	0.323383	0.304337	Testis	397	17	159	215	4	1.3522	0.0251572
ENSG00000062822	ENST00000613923	3517	4932	16	55.06	protein_coding	27	26	1.03846	3402	0.967302	9173	9233	1133	0.0546	1.1226	0.0486371	0.0019	0.0582	0.032646	0.0755	0.1744	0.432913	0.295159	Testis	390	19	566	896	27	1.58304	0.0477032
ENSG00000063015	ENST00000317338	4471	5115	10	54.21	protein_coding	17	16	1.0625	2985	0.667636	10573	10607	994	0.0491	0.4917	0.0998576	0.0033	0.0037	0.891892	0.0053	0.0072	0.736111	0.975024	Brain	384	17	330	635	20	1.92424	0.0606061
ENSG00000063046	ENST00000262056	4148	6146	14	42.8	protein_coding	15	14	1.07143	1836	0.442623	7849	7849	611	0.0299	0.3797	0.0787464	NA	NA	NA	0.0021	0.0152	0.138158	0.178063	Ovary	591	12	163	330	3	2.02454	0.0184049
ENSG00000063127	ENST00000454748	2983	3599	7	43.07	protein_coding	11	10	1.1	1980	0.663761	6941	6977	659	0.441	0.6715	0.656739	NA	NA	NA	0.0072	0.0144	0.5	0.70207	Testis	354	19	179	397	25	2.21788	0.139665
ENSG00000063169	ENST00000396720	5739	7507	4	51.9	protein_coding	15	14	1.07143	4683	0.815996	22098	22098	1560	0.0697	1.0276	0.0678279	NA	NA	NA	0.0514	0.1306	0.393568	0.215699	Uterus	397	19	756	1156	6	1.5291	0.00793651
ENSG00000063176	ENST00000599029	3085	6009	13	56.78	protein_coding	6	5	1.2	1992	0.645705	1736	3002	663	0.101	0.7482	0.134991	NA	NA	NA	0.0124	0.0358	0.346369	0.289259	Testis	375	19	272	465	18	1.70956	0.0661765
ENSG00000063177	ENST00000550973	1111	3857	16	55.98	protein_coding	7	6	1.16667	390	0.351035	1178	1239	130	NA	NA	NA	0	0	NA	0.0024	0.0446	0.0538117	0.166513	Ovary	690	19	52	77	1	1.48077	0.0192308
ENSG00000063180	ENST00000084798	1715	1946	4	53.77	protein_coding	9	8	1.125	987	0.57551	1829	1829	328	0.0142	0.4703	0.0301935	0	0	NA	0	0	NA	0.515422	Brain	573	19	98	179	3	1.82653	0.0306122
ENSG00000063241	ENST00000438389	1566	4408	8	56.69	protein_coding	5	4	1.25	408	0.260536	2300	2300	135	NA	NA	NA	0.0087	0.0238	0.365546	0.0065	0.04	0.1625	0.231534	Liver	476	19	48	117	3	2.4375	0.0625
ENSG00000063244	ENST00000450554	3022	4115	8	56.03	protein_coding	12	11	1.09091	1416	0.468564	5987	5987	471	0.0009	0.5509	0.00163369	0	0	NA	0.0774	0.154	0.502597	0.10819	Uterus	553	19	195	135	0	0.692308	NA
ENSG00000063245	ENST00000270460	16219	17616	7	54.85	protein_coding	11	10	1.1	1731	0.106727	9757	9839	576	0.0268	0.5893	0.0454777	0.0035	0.0186	0.188172	0.0069	0.0321	0.214953	0.118008	Stomach	555	19	247	415	7	1.68016	0.0283401
ENSG00000063322	ENST00000315588	3653	3835	6	52.36	protein_coding	4	3	1.33333	603	0.16507	2236	2236	200	0.0375	0.7211	0.0520039	0.0047	0.0137	0.343066	0	0	NA	0.154014	Ovary	490	19	68	138	7	2.02941	0.102941
ENSG00000063438	ENST00000506456	2350	4510	9	51.57	protein_coding	7	6	1.16667	1674	0.71234	3910	24736	557	NA	NA	NA	NA	NA	NA	NA	NA	NA	0.693682	Testis	302	5	222	438	13	1.97297	0.0585586
ENSG00000063515	ENST00000086933	1033	1033	1	70.67	protein_coding	3	2	1.5	618	0.598258	521	521	205	0.1371	1.3655	0.100403	0.0063	0.0233	0.270386	0.0065	0.0375	0.173333	1	Testis	79	22	59	129	3	2.18644	0.0508475
ENSG00000063587	ENST00000650114	6418	8147	5	49.09	protein_coding	4	3	1.33333	1290	0.200997	2414	3385	429	NA	NA	NA	NA	NA	NA	0.0106	0.0617	0.171799	0.507664	Adrenal.Gland	397	X	97	164	3	1.69072	0.0309278
ENSG00000063601	ENST00000445323	4536	6328	14	42.48	protein_coding	16	15	1.06667	2022	0.445767	8801	8862	673	0.0327	0.4157	0.0786625	0.0014	0.0076	0.184211	0.0229	0.0636	0.360063	0.172205	Spleen	425	X	108	167	1	1.5463	0.00925926
ENSG00000063660	ENST00000264039	3719	6522	9	64.64	protein_coding	9	8	1.125	1677	0.450928	9119	9119	558	0.0533	0.8995	0.0592551	0.0021	0.0315	0.0666667	0.0351	0.1153	0.304423	0.2652	Nerve	532	2	247	463	9	1.87449	0.0364372
ENSG00000063761	ENST00000238561	3268	5293	8	47.62	protein_coding	11	10	1.1	1572	0.481028	26540	26540	523	0.0578	0.728	0.0793956	0.0017	0.0298	0.057047	0.0025	0.0198	0.126263	0.237653	Pituitary	379	14	169	378	21	2.23669	0.12426
ENSG00000063854	ENST00000397356	2619	5839	12	53.32	protein_coding	9	8	1.125	927	0.353952	5738	9395	308	0.0616	0.8687	0.0709106	0.0247	0.0858	0.287879	0.0017	0.0389	0.0437018	0.232522	Testis	487	16	137	292	9	2.13139	0.0656934
ENSG00000063978	ENST00000511600	4123	7141	22	47.38	protein_coding	8	7	1.14286	573	0.138976	8414	39686	190	0.0537	0.4085	0.131457	0	0	NA	0	0	NA	0.136627	Testis	449	4	55	110	1	2	0.0181818
ENSG00000064012	ENST00000358485	2930	7243	20	43.9	protein_coding	9	8	1.125	1617	0.551877	5930	10652	538	0.2653	0.6281	0.422385	0.0017	0.0103	0.165049	0	0	NA	0.516946	Spleen	349	2	132	277	10	2.09848	0.0757576
ENSG00000064042	ENST00000503057	7697	10862	22	40.5	protein_coding	32	31	1.03226	4404	0.572171	30601	64331	1467	0.0763	0.5012	0.152235	0.0046	0.0092	0.5	0.0064	0.0267	0.2397	0.435219	Lung	447	4	368	953	33	2.58967	0.0896739
ENSG00000064102	ENST00000261191	2634	3059	9	36.38	protein_coding	17	16	1.0625	2121	0.805239	6413	6532	706	0.0225	0.5507	0.0408571	0	0	NA	0	0	NA	0.219735	Adrenal.Gland	405	12	180	310	13	1.72222	0.0722222
ENSG00000064115	ENST00000343028	4315	5504	19	40.31	protein_coding	12	11	1.09091	1713	0.396987	8311	8324	570	0.1352	0.6987	0.193502	0.0038	0.01	0.38	0.0073	0.0161	0.453416	0.126574	Adrenal.Gland	461	12	161	333	11	2.06832	0.068323
ENSG00000064195	ENST00000434704	2602	2715	2	57.41	protein_coding	3	2	1.5	864	0.332052	1268	1268	287	0.0092	0.5456	0.0168622	0	0	NA	0	0	NA	0.932377	Skin	308	17	90	187	8	2.07778	0.0888889
ENSG00000064199	ENST00000532692	4949	5205	4	37.97	protein_coding	4	3	1.33333	456	0.0921398	4298	4313	151	0.159	0.3482	0.456634	0	0	NA	0.0097	0.0136	0.713235	0.93351	Testis	404	11	40	103	5	2.575	0.125
ENSG00000064201	ENST00000182290	1318	3793	17	63.03	protein_coding	10	9	1.11111	963	0.730653	4306	4325	320	0.2385	0.7179	0.332219	0.0159	0.021	0.757143	0.0114	0.0298	0.38255	0.810988	Blood	273	11	134	275	11	2.05224	0.0820896
ENSG00000064205	ENST00000372868	1600	4981	6	51.46	protein_coding	5	4	1.25	753	0.470625	2830	2978	250	0.1541	0.6423	0.239919	0.0017	0.0185	0.0918919	0.0017	0.0185	0.0918919	0.540913	Blood.Vessel	493	20	92	212	8	2.30435	0.0869565
ENSG00000064218	ENST00000190165	2493	2697	2	44.36	protein_coding	2	1	2	1419	0.569194	3928	3928	472	0.0423	0.9378	0.0451056	0.0267	0.0642	0.415888	0.0154	0.0208	0.740385	0.935809	Testis	206	9	219	436	14	1.99087	0.0639269
ENSG00000064225	ENST00000394162	3571	6288	28	38.88	protein_coding	11	10	1.1	996	0.278913	11828	16770	331	0.1527	0.4869	0.313617	0.005	0.0152	0.328947	0.0015	0.0125	0.12	0.476786	Liver	343	3	88	182	11	2.06818	0.125
ENSG00000064270	ENST00000416219	3472	7352	15	48.83	protein_coding	28	27	1.03704	2928	0.843318	31546	31546	975	0.0847	0.9991	0.0847763	0.0057	0.0214	0.266355	0.0046	0.0346	0.132948	0.636902	Salivary.Gland	359	16	485	1116	58	2.30103	0.119588
ENSG00000064300	ENST00000172229	3408	4141	3	56.75	protein_coding	6	5	1.2	1284	0.376761	4204	4204	427	0.0377	0.7921	0.047595	0	0	NA	0.001	0.0353	0.0283286	0.520185	Nerve	436	17	154	305	10	1.98052	0.0649351
ENSG00000064309	ENST00000392693	9138	10600	9	39.95	protein_coding	20	19	1.05263	3864	0.42285	21569	21579	1287	0.103	0.5702	0.180638	0.0087	0.0178	0.488764	0.0068	0.0207	0.328502	0.586483	Ovary	360	11	352	861	30	2.44602	0.0852273
ENSG00000064313	ENST00000378164	5027	6526	9	37.49	protein_coding	26	25	1.04	3600	0.716133	20724	20724	1199	0.0204	0.5609	0.0363701	0.0012	0.0039	0.307692	0.0012	0.0084	0.142857	0.190935	Uterus	397	8	284	599	23	2.10915	0.0809859
ENSG00000064393	ENST00000406875	15329	15622	3	45.66	protein_coding	15	14	1.07143	3597	0.234653	43137	43137	1198	0.0142	0.4342	0.0327038	0.0008	0.0163	0.0490798	0.0023	0.0209	0.110048	0.407628	Brain	482	7	369	654	11	1.77236	0.0298103
ENSG00000064419	ENST00000627585	4514	4676	5	39.8	protein_coding	23	22	1.04545	2874	0.636686	19000	19000	957	0.0032	0.3977	0.00804627	0	0	NA	0	0	NA	0.139701	Blood	447	7	243	461	22	1.89712	0.090535
ENSG00000064489	ENST00000444486	1492	1931	8	54.55	protein_coding	10	9	1.11111	1098	0.735925	10221	10233	365	NA	NA	NA	NA	NA	NA	NA	NA	NA	NA	NA	134	19	138	250	11	1.81159	0.0797101
ENSG00000064490	ENST00000303088	1376	2503	15	54.66	protein_coding	10	9	1.11111	783	0.569041	2404	2412	260	0.0778	0.848	0.0917453	0.0017	0.0173	0.0982659	0.0017	0.0226	0.0752212	0.165188	Thyroid	487	19	98	170	8	1.73469	0.0816327
ENSG00000064545	ENST00000450333	1930	3281	15	51.6	protein_coding	10	9	1.11111	1131	0.58601	4050	4069	376	0.101	0.8144	0.124018	0.0019	0.0086	0.22093	0.0038	0.0208	0.182692	0.187131	Uterus	451	19	135	286	9	2.11852	0.0666667
ENSG00000064547	ENST00000542587	2546	2975	9	58.93	protein_coding	6	5	1.2	1056	0.414768	1276	1277	351	0.0427	0.8172	0.0522516	0.0012	0.022	0.0545455	0	0	NA	0.525349	Blood	410	19	113	230	9	2.0354	0.079646
ENSG00000064601	ENST00000372484	2149	5856	20	56.04	protein_coding	15	14	1.07143	1497	0.696603	1943	2315	498	0.0634	0.6357	0.0997326	0.0156	0.0509	0.306483	0.0027	0.0341	0.0791789	0.254483	Adrenal.Gland	580	20	145	339	14	2.33793	0.0965517
ENSG00000064607	ENST00000452918	6189	8468	15	50	protein_coding	11	10	1.1	3249	0.524964	9590	9748	1082	0.1467	0.7886	0.186026	0.0032	0.0058	0.551724	0.0161	0.0295	0.545763	0.260676	Testis	516	19	321	735	7	2.28972	0.0218069
ENSG00000064651	ENST00000262461	6874	10653	8	35.24	protein_coding	27	26	1.03846	3639	0.529386	21652	21652	1212	0.0284	0.3994	0.0711067	0.0019	0.013	0.146154	0.0009	0.0121	0.0743802	0.364967	Salivary.Gland	418	5	349	686	15	1.96562	0.0429799
ENSG00000064652	ENST00000261369	1987	3474	12	40.32	protein_coding	7	6	1.16667	510	0.256668	33839	38112	169	0.0149	0.3869	0.0385112	0.0051	0.0092	0.554348	0.0058	0.0109	0.53211	0.413818	Nerve	379	5	50	108	6	2.16	0.12
ENSG00000064655	ENST00000611592	2612	3618	10	45.44	protein_coding	15	14	1.07143	1527	0.584609	59364	59364	508	0.0581	0.8994	0.0645986	0.0051	0.0202	0.252475	0.0041	0.0053	0.773585	0.532076	Nerve	371	20	169	326	10	1.92899	0.0591716
ENSG00000064666	ENST00000562958	2194	3640	12	59.72	protein_coding	7	6	1.16667	993	0.452598	3233	3260	330	0.0192	1.0938	0.0175535	NA	NA	NA	0.0013	0.0546	0.0238095	0.275882	Blood	542	19	157	249	13	1.58599	0.0828025
ENSG00000064687	ENST00000263094	6816	8367	19	60.49	protein_coding	47	46	1.02174	6441	0.944982	8566	8567	2146	0.1437	1.126	0.12762	0.0052	0.0294	0.176871	0.0072	0.0365	0.19726	0.494394	Pituitary	410	19	927	1846	88	1.99137	0.0949299
ENSG00000064692	ENST00000261367	4986	7269	22	39.26	protein_coding	14	13	1.07692	3051	0.611913	30268	30510	1016	0.0776	0.5174	0.149981	0.01	0.0204	0.490196	0.0028	0.0124	0.225806	0.720737	Ovary	321	5	288	648	18	2.25	0.0625
ENSG00000064703	ENST00000475700	4332	5585	5	40.26	protein_coding	3	2	1.5	1299	0.299861	1630	3014	432	0.095	0.4876	0.194832	0.0076	0.0167	0.45509	0.0041	0.0099	0.414141	0.580667	Testis	386	1	116	267	13	2.30172	0.112069
ENSG00000064726	ENST00000261721	3297	4169	5	39.53	protein_coding	8	7	1.14286	1449	0.43949	10322	10322	482	0.0111	0.3669	0.0302535	0.0019	0.0128	0.148438	0	0	NA	0.306062	Muscle	497	15	134	274	13	2.04478	0.0970149
ENSG00000064763	ENST00000536681	3538	5411	10	38.9	protein_coding	12	11	1.09091	1548	0.437535	36038	37090	515	0.0679	0.6706	0.101253	0.002	0.0077	0.25974	0.0097	0.0106	0.915094	0.512892	Blood	329	12	137	280	6	2.0438	0.0437956
ENSG00000064787	ENST00000448484	6112	8186	4	40.73	protein_coding	9	8	1.125	1431	0.23413	17278	25552	476	0.2774	0.499	0.555912	0.0023	0.0165	0.139394	0.0061	0.0087	0.701149	0.804463	Brain	499	20	129	325	6	2.51938	0.0465116
ENSG00000064835	ENST00000350375	1491	1569	4	32.39	protein_coding	6	5	1.2	876	0.587525	3788	3788	291	0.0206	0.6107	0.0337318	0	0	NA	0.0015	0.0228	0.0657895	1	Pituitary	299	3	77	178	6	2.31169	0.0779221
ENSG00000064886	ENST00000445067	2169	3295	17	44.64	protein_coding	13	12	1.08333	1173	0.540802	8902	8902	390	NA	NA	NA	0.017	0.0429	0.39627	NA	NA	NA	0.656142	Salivary.Gland	364	1	131	266	19	2.03053	0.145038
ENSG00000064932	ENST00000361757	4906	6610	10	63.17	protein_coding	32	31	1.03226	4101	0.835915	20277	20277	1366	0.0922	1.5241	0.0604947	0.0188	0.0897	0.209588	0.0374	0.1854	0.201726	0.195344	Blood	492	19	748	1090	23	1.45722	0.0307487
ENSG00000064933	ENST00000624204	3417	5454	22	36.81	protein_coding	12	11	1.09091	2271	0.664618	18345	18345	756	0.1424	0.5526	0.257691	0.0019	0.0029	0.655172	0.0048	0.0073	0.657534	0.395477	Testis	381	2	145	450	29	3.10345	0.2
ENSG00000064961	ENST00000333651	1585	3857	16	65.34	protein_coding	10	9	1.11111	954	0.601893	2188	2249	317	NA	NA	NA	0	0	NA	0.0091	0.0209	0.435407	0.167886	Prostate	535	19	149	219	7	1.4698	0.0469799
ENSG00000064989	ENST00000392370	6112	7309	9	33.03	protein_coding	15	14	1.07143	1386	0.226767	19076	19115	461	0.0641	0.5644	0.113572	0.0208	0.0385	0.54026	0.0012	0.0042	0.285714	0.556357	Lung	379	2	106	222	4	2.09434	0.0377358
ENSG00000064995	ENST00000650109	1945	2007	3	41.21	protein_coding	6	5	1.2	603	0.310026	2031	2046	200	0.079	0.5904	0.133808	0.0051	0	NA	0.0078	0.0042	1.85714	0.157325	Testis	494	6	43	104	6	2.4186	0.139535
ENSG00000064999	ENST00000360359	6350	8498	4	44.93	protein_coding	24	23	1.04348	3405	0.53622	37578	37578	1134	0.063	0.6263	0.100591	0.0052	0.0222	0.234234	0.0433	0.0852	0.508216	0.237037	Bladder	460	6	364	627	9	1.72253	0.0247253
ENSG00000065000	ENST00000643116	5065	8613	15	56.41	protein_coding	32	31	1.03226	3648	0.720237	14738	18211	1215	0.0512	1.2719	0.0402547	0.0013	0.0373	0.0348525	0.0049	0.0741	0.0661269	0.152442	Pituitary	530	19	489	805	13	1.64622	0.0265849
ENSG00000065029	ENST00000373953	2653	6782	11	48.23	protein_coding	14	13	1.07692	1713	0.645684	7580	7814	570	0.0375	0.4589	0.0817172	0.0048	0.0119	0.403361	0.0097	0.0162	0.598765	0.232817	Thyroid	450	6	185	398	18	2.15135	0.0972973
ENSG00000065054	ENST00000424542	2160	3516	9	64.6	protein_coding	7	6	1.16667	1014	0.469444	3708	4107	337	0.0393	0.6794	0.0578452	0.0064	0.0139	0.460432	0.0078	0.0486	0.160494	0.260652	Lung	529	16	151	293	9	1.9404	0.0596026
ENSG00000065057	ENST00000219066	1067	2430	13	61.44	protein_coding	6	5	1.2	939	0.880037	2312	2312	312	0.1132	0.8817	0.128388	0.0043	0.0285	0.150877	0.0057	0.0239	0.238494	0.206079	Nerve	441	16	121	275	19	2.27273	0.157025
ENSG00000065060	ENST00000192788	9567	9908	2	42.65	protein_coding	21	20	1.05	4323	0.451866	16416	17543	1440	0.0896	0.5789	0.154776	0.0025	0.0075	0.333333	0.0051	0.0125	0.408	0.378563	Testis	358	6	364	885	35	2.43132	0.0961538
ENSG00000065135	ENST00000369851	27173	27173	1	39.95	protein_coding	9	8	1.125	1065	0.0391933	12962	12962	354	0.0079	0.2774	0.0284787	0	0	NA	0	0	NA	0.195094	Skin	492	1	83	173	7	2.08434	0.0843373
ENSG00000065150	ENST00000651721	6003	9665	30	40.27	protein_coding	29	28	1.03571	3294	0.548726	15245	15251	1097	0.0082	0.5029	0.0163054	NA	NA	NA	0.0079	0.0328	0.240854	0.278617	Testis	498	13	306	498	2	1.62745	0.00653595
ENSG00000065154	ENST00000368845	2048	3388	8	42.49	protein_coding	10	9	1.11111	1320	0.644531	4633	4642	439	0.0481	0.6958	0.0691291	0	0	NA	0.0011	0.0131	0.0839695	0.267231	Small.Intestine	534	10	106	287	21	2.70755	0.198113
ENSG00000065183	ENST00000349139	10004	10276	4	36.95	protein_coding	27	26	1.03846	2832	0.283087	7341	7349	943	0.0487	0.6073	0.080191	0.0023	0.0117	0.196581	0.0015	0.0106	0.141509	0.307451	Testis	403	1	246	620	25	2.52033	0.101626
ENSG00000065243	ENST00000370521	6070	6897	6	36.25	protein_coding	22	21	1.04762	2955	0.48682	29763	29778	984	0.0274	0.4169	0.0657232	0.0013	0.0061	0.213115	0.0027	0.0177	0.152542	0.193612	Ovary	430	1	256	428	10	1.67188	0.0390625
ENSG00000065268	ENST00000585809	1608	2357	11	62.29	protein_coding	10	9	1.11111	1299	0.807836	3100	4109	432	0.0818	1.1183	0.0731467	0.0028	0.0843	0.0332147	0.0018	0.0905	0.0198895	0.107195	Testis	461	19	208	334	7	1.60577	0.0336538
ENSG00000065308	ENST00000182527	7047	7047	1	46.66	protein_coding	11	10	1.1	1113	0.15794	15736	15736	370	0.0538	0.4034	0.133366	0.0014	0.0056	0.25	0	0	NA	0.345888	Skin	437	6	115	208	3	1.8087	0.026087
ENSG00000065320	ENST00000173229	5986	6415	2	49.77	protein_coding	7	6	1.16667	1815	0.303207	47239	47239	604	0.0032	0.9511	0.00336453	0	0	NA	0.0064	0.0812	0.0788177	0.52568	Esophagus	411	17	217	386	6	1.7788	0.0276498
ENSG00000065325	ENST00000262441	4196	5696	4	44.97	protein_coding	13	12	1.08333	1662	0.396092	13987	14763	553	0.1098	0.4179	0.262742	0.0017	0.0109	0.155963	0.0044	0.012	0.366667	0.822346	Bladder	277	17	175	338	22	1.93143	0.125714
ENSG00000065328	ENST00000378694	4587	5454	7	43.59	protein_coding	18	17	1.05882	2568	0.559843	9647	10242	855	0.1357	0.6758	0.200799	0.0063	0.0261	0.241379	0.0058	0.0297	0.195286	0.908554	Blood	202	10	239	584	26	2.44351	0.108787
ENSG00000065357	ENST00000394147	2770	10098	49	48.71	protein_coding	24	23	1.04348	2208	0.797112	4406	5477	735	0.1	0.5483	0.182382	0.0018	0.0229	0.0786026	0	0	NA	0.339722	Small.Intestine	458	12	182	351	8	1.92857	0.043956
ENSG00000065361	ENST00000267101	5919	9039	23	50.12	protein_coding	28	27	1.03704	4029	0.680689	5511	6096	1342	0.0518	0.5022	0.103146	0.0119	0.0237	0.50211	NA	NA	NA	0.513	Nerve	442	12	379	796	34	2.10026	0.0897098
ENSG00000065371	ENST00000479867	2056	4518	11	42.25	protein_coding	2	1	2	177	0.0860895	2548	4494	58	NA	NA	NA	0.0048	0.0101	0.475248	0.0137	0.0191	0.717277	0.997738	Testis	272	3	24	46	3	1.91667	0.125
ENSG00000065413	ENST00000647377	7218	12826	13	40.24	protein_coding	28	27	1.03704	3171	0.439318	60232	64012	1056	0.0231	0.4267	0.0541364	0.002	0.0072	0.277778	0.002	0.0076	0.263158	0.592727	Blood	305	2	289	593	7	2.0519	0.0242215
ENSG00000065427	ENST00000319410	2421	4065	12	45.57	protein_coding	15	14	1.07143	1878	0.775713	5544	5975	625	0.0397	0.4312	0.0920686	0.0145	0.0291	0.498282	0.0143	0.041	0.34878	0.107977	Testis	537	16	218	481	17	2.20642	0.0779817
ENSG00000065457	ENST00000307921	1869	4486	10	44.65	protein_coding	11	10	1.1	1509	0.807384	6060	6831	502	0.1348	0.494	0.272874	0.0054	0.0303	0.178218	0.0064	0.0286	0.223776	0.421802	Testis	357	16	151	401	25	2.65563	0.165563
ENSG00000065485	ENST00000316218	1844	4067	8	45.22	protein_coding	17	16	1.0625	1560	0.845987	19058	31016	519	0.053	0.499	0.106212	0.0028	0.0106	0.264151	0.0038	0.0104	0.365385	0.243268	Thyroid	409	3	167	330	14	1.97605	0.0838323
ENSG00000065491	ENST00000373491	3462	3462	1	43.34	protein_coding	13	12	1.08333	1518	0.438475	14321	14321	505	0.0055	0.5864	0.00937926	0.0215	0.0347	0.619597	0.0162	0.0292	0.554795	0.187204	Testis	411	6	127	259	15	2.03937	0.11811
ENSG00000065518	ENST00000485064	1426	1877	6	39.34	protein_coding	2	1	2	363	0.254558	1213	1251	120	0.179	0.563	0.31794	0	0	NA	0	0	NA	0.129603	Adrenal.Gland	550	3	36	87	8	2.41667	0.222222
ENSG00000065526	ENST00000375759	12385	13447	5	43.04	protein_coding	15	14	1.07143	10995	0.887767	19866	19866	3664	0.1029	0.671	0.153353	0.0023	0.011	0.209091	0.0044	0.0148	0.297297	0.18225	Ovary	453	1	1075	2185	11	2.03256	0.0102326
ENSG00000065534	ENST00000360772	10027	22167	21	45.34	protein_coding	34	33	1.0303	5592	0.557694	52565	52565	1863	0.0757	0.5402	0.140133	0.0073	0.0158	0.462025	0.0064	0.0241	0.26556	0.400436	Uterus	528	3	594	1234	34	2.07744	0.0572391
ENSG00000065548	ENST00000337859	2032	3026	9	37.09	protein_coding	10	9	1.11111	1281	0.630413	4747	4750	426	0.0214	0.4346	0.0492407	0.001	0.0044	0.227273	0.0019	0.0088	0.215909	0.0847748	Skin	498	2	89	191	4	2.14607	0.0449438
ENSG00000065559	ENST00000415385	3856	5709	15	37.09	protein_coding	12	11	1.09091	1233	0.319761	24175	24175	410	0.0091	0.1891	0.0481227	0	0	NA	0.0052	0.0233	0.223176	0.186976	Brain	454	17	104	135	3	1.29808	0.0288462
ENSG00000065600	ENST00000261455	2475	2914	5	44.57	protein_coding	8	7	1.14286	1053	0.425455	10067	10068	350	0.0458	0.7443	0.0615343	0.0058	0.0149	0.389262	0.0112	0.0197	0.568528	0.490682	Brain	367	1	96	219	10	2.28125	0.104167
ENSG00000065609	ENST00000521485	4521	6651	22	36.62	protein_coding	30	29	1.03448	2709	0.599204	30538	30538	902	0.0321	0.3738	0.0858748	0.0016	0.0103	0.15534	0.001	0.0065	0.153846	0.93992	Brain	423	6	239	528	2	2.20921	0.0083682
ENSG00000065613	ENST00000369755	7827	8035	3	36.59	protein_coding	19	18	1.05556	3708	0.473745	12027	12027	1235	0.0979	0.5692	0.171996	0.0016	0.0042	0.380952	0.0037	0.0071	0.521127	0.203576	Vagina	463	10	258	624	22	2.4186	0.0852713
ENSG00000065615	ENST00000369681	9205	9621	3	37.45	protein_coding	16	15	1.06667	1566	0.170125	21269	21281	521	0.1071	0.456	0.234868	0	0	NA	0.0035	0.0099	0.353535	0.499744	Blood	331	6	133	316	14	2.37594	0.105263
ENSG00000065618	ENST00000353479	5689	7066	11	48.31	protein_coding	56	55	1.01818	4494	0.789946	12138	12138	1497	0.0993	0.506	0.196245	0.0053	0.0119	0.445378	0.0075	0.0216	0.347222	0.768285	Skin	458	10	455	1131	38	2.48571	0.0835165
ENSG00000065621	ENST00000338595	6715	9926	7	43.48	protein_coding	7	6	1.16667	732	0.10901	6807	6887	243	0.0964	0.5004	0.192646	0.0081	0.009	0.9	0.0081	0.009	0.9	0.63766	Pituitary	318	10	56	160	10	2.85714	0.178571
ENSG00000065665	ENST00000298428	2495	3916	14	43.14	protein_coding	12	11	1.09091	1431	0.573547	7693	8692	476	0	0	NA	0.0022	0.0283	0.0777385	0.0023	0.0225	0.102222	0.392985	Testis	381	10	110	167	7	1.51818	0.0636364
ENSG00000065675	ENST00000263125	3285	3295	4	43.1	protein_coding	18	17	1.05882	2121	0.645662	31196	31196	706	0.0264	0.7301	0.0361594	0.0013	0.0129	0.100775	0.0006	0.0209	0.0287081	0.780247	Muscle	326	10	201	371	8	1.84577	0.039801
ENSG00000065717	ENST00000262953	2812	4150	22	54.68	protein_coding	20	19	1.05263	2232	0.793741	8449	12700	743	0.0395	1.032	0.0382752	0.0237	0.0981	0.24159	0.0023	0.0413	0.0556901	0.276576	Nerve	519	19	331	551	26	1.66465	0.0785498
ENSG00000065802	ENST00000264607	6891	7407	9	47.31	protein_coding	5	4	1.25	1008	0.146278	5509	5570	335	0.0301	0.6028	0.0499336	0.0203	0.067	0.302985	0.0222	0.087	0.255172	0.215886	Uterus	428	2	126	215	10	1.70635	0.0793651
ENSG00000065809	ENST00000181796	3785	7019	29	43.19	protein_coding	5	4	1.25	921	0.243329	55733	55734	306	0.0072	0.516	0.0139535	0.0032	0.0136	0.235294	0.0053	0.0144	0.368056	0.275496	Stomach	451	10	102	251	12	2.46078	0.117647
ENSG00000065833	ENST00000369705	3338	3338	1	36.91	protein_coding	14	13	1.07692	1719	0.514979	42693	42693	572	0.0544	0.4942	0.110077	0.0015	0.0051	0.294118	0.0275	0.0526	0.522814	0.374251	Adrenal.Gland	438	6	163	408	20	2.50307	0.122699
ENSG00000065882	ENST00000261439	5703	9035	19	42.84	protein_coding	20	19	1.05263	3507	0.61494	48430	48430	1168	0.0523	0.6994	0.0747784	0.003	0.0045	0.666667	NA	NA	NA	0.367636	Uterus	465	4	354	777	36	2.19492	0.101695
ENSG00000065883	ENST00000181839	9525	24618	22	38.73	protein_coding	14	13	1.07692	4539	0.476535	32042	32086	1512	0.0228	0.2458	0.0927583	0.001	0.0053	0.188679	0.0015	0.0067	0.223881	0.184798	Ovary	431	7	486	903	21	1.85802	0.0432099
ENSG00000065911	ENST00000394053	4403	4822	8	43.21	protein_coding	8	7	1.14286	1053	0.239155	3882	3887	350	0.0445	0.6261	0.0710749	0.0014	0.0122	0.114754	0.0013	0.0178	0.0730337	0.325075	Blood.Vessel	452	2	114	217	11	1.90351	0.0964912
ENSG00000065923	ENST00000616978	9971	9980	5	41.06	protein_coding	17	16	1.0625	2181	0.218734	21535	21535	726	0.0213	0.3983	0.0534773	0.0066	0.0148	0.445946	0.0013	0.0165	0.0787879	0.733243	Blood	299	X	169	246	4	1.45562	0.0236686
ENSG00000065970	ENST00000162391	5524	6297	3	47.53	protein_coding	11	10	1.1	1725	0.312274	4781	4781	574	0.0404	0.4224	0.0956439	0.0026	0.0018	1.44444	0.0022	0.0065	0.338462	0.224757	Uterus	432	12	167	375	6	2.24551	0.0359281
ENSG00000065978	ENST00000321358	2979	3395	4	40.63	protein_coding	8	7	1.14286	975	0.327291	4785	4785	324	0.0045	0.1203	0.0374065	NA	NA	NA	0	0	NA	0.156786	Testis	659	1	98	188	3	1.91837	0.0306122
ENSG00000065989	ENST00000380702	4897	6762	9	54.53	protein_coding	15	14	1.07143	2661	0.543394	10599	11497	886	0.1055	0.9306	0.113368	0.0038	0.0211	0.180095	0.0049	0.0211	0.232227	0.309224	Testis	415	19	318	558	7	1.75472	0.0220126
ENSG00000066027	ENST00000261461	3245	3942	5	39.33	protein_coding	13	12	1.08333	1461	0.450231	14860	14860	486	0.0119	0.3409	0.0349076	0	0	NA	0	0	NA	0.145127	Lung	490	1	121	223	8	1.84298	0.0661157
ENSG00000066032	ENST00000466387	4349	7535	19	38.65	protein_coding	22	21	1.04762	2718	0.624971	307800	307819	905	0.0005	0.4755	0.00105152	0	0	NA	0	0	NA	0.947334	Brain	390	2	282	409	17	1.45035	0.0602837
ENSG00000066044	ENST00000407627	6054	6962	5	52.21	protein_coding	6	5	1.2	981	0.162042	10212	10220	326	0.0069	0.475	0.0145263	0	0	NA	0	0	NA	0.15275	Testis	455	19	111	82	0	0.738739	NA
ENSG00000066056	ENST00000372476	3893	6705	10	54.59	protein_coding	23	22	1.04545	3417	0.877729	4966	4966	1138	0.0364	0.5334	0.0682415	0.0016	0.0118	0.135593	0.0028	0.0152	0.184211	0.36644	Adipose.Tissue	412	1	366	766	32	2.0929	0.0874317
ENSG00000066084	ENST00000301180	8705	10351	5	41.84	protein_coding	38	37	1.02703	4731	0.543481	47600	47600	1576	0.0099	0.4844	0.0204377	0.0094	0.0268	0.350746	0.0091	0.0226	0.402655	0.249424	Nerve	424	12	438	823	22	1.879	0.0502283
ENSG00000066117	ENST00000394963	3658	5136	12	48.68	protein_coding	13	12	1.08333	1548	0.423182	3448	3448	515	0.0027	0.297	0.00909091	0	0	NA	0.0205	0.063	0.325397	0.133201	Thyroid	479	12	130	186	3	1.43077	0.0230769
ENSG00000066135	ENST00000372396	4486	5184	5	46.76	protein_coding	22	21	1.04762	3195	0.712216	11145	11145	1064	NA	NA	NA	NA	NA	NA	NA	NA	NA	0.176795	Skin	434	1	284	482	8	1.69718	0.028169
ENSG00000066136	ENST00000372652	2363	5990	24	42.65	protein_coding	10	9	1.11111	1320	0.558612	12306	16016	439	0.0029	0.3344	0.00867225	0.0012	0.0061	0.196721	0.0023	0.0136	0.169118	0.120234	Thyroid	460	1	127	196	11	1.54331	0.0866142
ENSG00000066185	ENST00000372565	1530	2181	4	42.82	protein_coding	8	7	1.14286	1098	0.717647	4898	4965	365	0.1071	0.477	0.224528	0.004	0.0124	0.322581	0.0095	0.006	1.58333	0.837421	Testis	316	1	86	224	11	2.60465	0.127907
ENSG00000066230	ENST00000644203	5176	5635	4	61.21	protein_coding	16	15	1.06667	2670	0.515842	11911	11913	889	0.0588	1.3035	0.0451093	0.0084	0.0668	0.125749	0.0165	0.1169	0.141146	0.662297	Stomach	383	5	407	559	9	1.37346	0.022113
ENSG00000066248	ENST00000264051	3184	4647	9	48.38	protein_coding	15	14	1.07143	2133	0.669912	29539	29539	710	0.071	0.9507	0.0746818	0.0031	0.0191	0.162304	0.0037	0.0453	0.0816777	0.692449	Brain	421	2	239	411	10	1.71967	0.041841
ENSG00000066279	ENST00000367409	10863	10888	3	34.66	protein_coding	28	27	1.03704	10434	0.960508	13396	13398	3477	0.1915	0.6384	0.299969	0.0044	0.006	0.733333	0.0079	0.0116	0.681034	0.8909	Blood	226	1	895	2388	153	2.66816	0.17095
ENSG00000066294	ENST00000368054	8181	9255	8	41.6	protein_coding	7	6	1.16667	987	0.120645	7899	7914	328	0.283	0.4255	0.6651	0.0043	0.0032	1.34375	NA	NA	NA	0.755693	Spleen	288	1	86	221	6	2.56977	0.0697674
ENSG00000066322	ENST00000621943	1625	2506	16	58.76	protein_coding	8	7	1.14286	840	0.516923	1007	1082	279	0.0414	0.4375	0.0946286	0.0144	0.0349	0.412607	0.0162	0.0273	0.593407	0.225427	Skin	530	1	90	132	5	1.46667	0.0555556
ENSG00000066336	ENST00000378538	1403	2069	4	52.62	protein_coding	5	4	1.25	813	0.579473	5498	5498	270	0.0521	0.7636	0.0682294	0	0	NA	0	0	NA	0.599038	Blood	483	11	115	126	0	1.09565	NA
ENSG00000066379	ENST00000332435	851	3672	6	41.39	protein_coding	4	3	1.33333	381	0.447709	656	1082	126	0.1119	0.7131	0.15692	0	0	NA	0	0	NA	0.158558	Testis	468	6	28	61	2	2.17857	0.0714286
ENSG00000066382	ENST00000448418	5591	8197	8	40.01	protein_coding	7	6	1.16667	834	0.149168	40072	40207	277	0.0016	0.1747	0.00915856	0	0	NA	0	0	NA	0.794751	Thyroid	295	11	80	133	3	1.6625	0.0375
ENSG00000066405	ENST00000343735	3434	3715	3	42.94	protein_coding	5	4	1.25	786	0.228888	6406	6406	261	0.0908	0.7975	0.113856	0.0505	0.2671	0.189068	0.0504	0.2829	0.178155	0.958384	Stomach	415	3	83	161	8	1.93976	0.0963855
ENSG00000066422	ENST00000312938	6020	7416	3	40.45	protein_coding	11	10	1.1	3162	0.525249	6609	6609	1053	0.0576	0.4809	0.119775	NA	NA	NA	0.003	0.0124	0.241935	0.163821	Uterus	392	3	314	580	20	1.84713	0.0636943
ENSG00000066427	ENST00000545170	6950	9665	58	42.4	protein_coding	12	11	1.09091	1113	0.160144	9995	12624	370	0.0636	0.3762	0.169059	0.005	0.0223	0.224215	0.0157	0.0172	0.912791	0.299877	Nerve	351	14	91	218	11	2.3956	0.120879
ENSG00000066455	ENST00000163416	2879	3205	3	39.58	protein_coding	13	12	1.08333	2196	0.762765	9085	9085	731	0.0873	0.6446	0.135433	0.0578	0.0798	0.724311	0.0058	0.0096	0.604167	0.142061	Testis	473	14	184	457	14	2.4837	0.076087
ENSG00000066468	ENST00000613048	4369	7578	27	45.41	protein_coding	17	16	1.0625	2199	0.503319	25253	25253	732	0.0286	0.473	0.0604651	0.0006	0.011	0.0545455	0.0006	0.0161	0.0372671	0.419868	Uterus	436	10	244	415	8	1.70082	0.0327869
ENSG00000066557	ENST00000370952	2843	2843	1	35.12	protein_coding	15	14	1.07143	1809	0.6363	11590	11590	602	0.0999	0.6269	0.159356	0.0023	0.0084	0.27381	0.0075	0.0052	1.44231	0.16569	Nerve	401	1	162	386	26	2.38272	0.160494
ENSG00000066583	ENST00000173527	1942	1942	2	38.93	protein_coding	5	4	1.25	897	0.461895	3963	3963	298	0.0291	0.6123	0.0475257	0	0	NA	0	0	NA	0.323259	Uterus	463	5	94	217	9	2.30851	0.0957447
ENSG00000066629	ENST00000649352	4804	8935	21	45.19	protein_coding	24	23	1.04348	2523	0.525187	29431	40877	840	0.0202	0.6893	0.0293051	0.0012	0.0092	0.130435	0.0143	0.0426	0.335681	0.363755	Colon	393	14	235	439	8	1.86809	0.0340426
ENSG00000066651	ENST00000368332	1889	5722	12	37.69	protein_coding	13	12	1.08333	1377	0.728957	10089	40709	458	0.0369	0.4112	0.0897374	0.001	0.0112	0.0892857	0.0021	0.0112	0.1875	0.23349	Uterus	421	6	128	317	23	2.47656	0.179688
ENSG00000066654	ENST00000396083	4357	6501	6	40.19	protein_coding	4	3	1.33333	1062	0.243746	1808	7635	353	0.0832	0.4644	0.179156	0.0039	0.0073	0.534247	0.0065	0.0106	0.613208	0.181723	Uterus	453	16	94	244	21	2.59574	0.223404
ENSG00000066697	ENST00000613183	1755	3253	7	43.76	protein_coding	3	2	1.5	828	0.471795	4130	4671	275	0.0191	0.9983	0.0191325	NA	NA	NA	NA	NA	NA	0.212686	Lung	367	9	71	149	7	2.09859	0.0985915
ENSG00000066735	ENST00000315264	6714	6756	2	63.77	protein_coding	14	13	1.07692	5232	0.779267	12017	12102	1743	0.1278	0.9805	0.130342	0.0052	0.0184	0.282609	0.0064	0.0461	0.138829	0.419338	Cervix.Uteri	315	14	817	1558	26	1.90698	0.0318237
ENSG00000066739	ENST00000359933	13162	14256	7	37.06	protein_coding	42	41	1.02439	6237	0.473864	17044	17044	2078	0.0458	0.5961	0.0768327	0.005	0.0121	0.413223	0.0025	0.0112	0.223214	0.182797	Uterus	419	14	546	1255	37	2.29853	0.0677656
ENSG00000066777	ENST00000262215	7320	11059	8	38.38	protein_coding	39	38	1.02632	5550	0.758197	29793	34429	1849	0.0125	0.3652	0.0342278	0.0005	0.0051	0.0980392	0.015	0.0265	0.566038	0.232103	Testis	424	8	447	697	10	1.55928	0.0223714
ENSG00000066813	ENST00000329697	2935	8158	19	39.17	protein_coding	14	13	1.07692	1734	0.590801	10433	10449	577	NA	NA	NA	0.011	0.018	0.611111	NA	NA	NA	0.970413	Liver	349	16	195	505	36	2.58974	0.184615
ENSG00000066827	ENST00000520727	4686	8900	17	44.79	protein_coding	17	16	1.0625	3696	0.788732	46366	49720	1231	0.0599	0.5916	0.101251	0.0026	0.0102	0.254902	0.0036	0.0177	0.20339	0.433777	Blood	336	8	420	787	20	1.87381	0.047619
ENSG00000066855	ENST00000262146	2651	4629	15	40.22	protein_coding	8	7	1.14286	1002	0.377971	12962	24541	333	0.1326	0.4468	0.296777	0.0056	0.0037	1.51351	0.0483	0.0522	0.925287	0.377471	Testis	380	8	82	208	14	2.53659	0.170732
ENSG00000066923	ENST00000426455	4450	8583	19	47.11	protein_coding	34	33	1.0303	3678	0.826517	7473	9310	1225	0.1307	0.5356	0.244025	0.0028	0.0046	0.608696	0.0052	0.0156	0.333333	0.78386	Testis	357	7	332	699	35	2.10542	0.105422
ENSG00000066926	ENST00000652755	7695	8772	12	42.64	protein_coding	11	10	1.1	1290	0.167641	8334	8334	429	0.0642	0.4338	0.147994	0.0057	0.0156	0.365385	0.0033	0.0451	0.0731707	0.123508	Adrenal.Gland	410	18	117	243	11	2.07692	0.0940171
ENSG00000066933	ENST00000356056	12478	20320	21	37.93	protein_coding	42	41	1.02439	7647	0.612839	57879	58024	2548	0.0543	0.3765	0.144223	0.0026	0.0093	0.27957	0.0043	0.008	0.5375	0.417726	Testis	371	15	632	1486	39	2.35127	0.0617089
ENSG00000067048	ENST00000336079	4408	5720	9	37.7	protein_coding	17	16	1.0625	1983	0.449864	546	562	660	0.0575	0.4553	0.12629	0.0075	0.0084	0.892857	NA	NA	NA	0.374775	Testis	471	Y	34	67	0	1.97059	NA
ENSG00000067057	ENST00000415005	3265	5554	12	51.45	protein_coding	17	16	1.0625	1707	0.522818	10093	20789	568	0.0694	1.0057	0.0690067	0.0017	0.0534	0.0318352	NA	NA	NA	0.264281	Testis	505	10	279	435	28	1.55914	0.100358
ENSG00000067064	ENST00000429642	3370	4345	5	43.02	protein_coding	5	4	1.25	684	0.202967	1915	2061	227	0.1307	0.7419	0.176169	0.0078	0.0201	0.38806	0.049	0.1106	0.443038	0.177654	Adrenal.Gland	493	10	61	110	9	1.80328	0.147541
ENSG00000067066	ENST00000340126	5414	14134	19	39.21	protein_coding	29	28	1.03571	2658	0.490949	25549	25607	885	NA	NA	NA	NA	NA	NA	NA	NA	NA	0.217359	Spleen	438	2	215	524	20	2.43721	0.0930233
ENSG00000067082	ENST00000497571	4590	6139	7	48.08	protein_coding	4	3	1.33333	852	0.185621	2487	2524	283	0.0258	0.6182	0.0417341	0.0017	0	NA	0	0	NA	0.22161	Nerve	537	10	106	123	4	1.16038	0.0377358
ENSG00000067113	ENST00000264775	1550	1935	6	39.6	protein_coding	6	5	1.2	858	0.553548	21132	21132	285	0.1206	0.5792	0.208218	0.0016	0.0048	0.333333	0	0	NA	0.253017	Prostate	551	5	85	173	5	2.03529	0.0588235
ENSG00000067141	ENST00000339362	7342	8137	11	38.73	protein_coding	30	29	1.03448	4386	0.597385	49411	49411	1461	0.0284	0.3239	0.0876814	0.0013	0.01	0.13	0.0233	0.0542	0.429889	0.241884	Blood.Vessel	443	15	412	882	14	2.14078	0.0339806
ENSG00000067167	ENST00000521425	3394	4131	5	38.27	protein_coding	11	10	1.1	867	0.255451	6886	7138	288	0.0348	0.5255	0.0662226	0.0012	0.0203	0.0591133	0.0058	0.0236	0.245763	0.206977	Skin	500	8	79	139	4	1.75949	0.0506329
ENSG00000067177	ENST00000373542	6286	6350	5	37.87	protein_coding	32	31	1.03226	3672	0.584155	16847	16849	1223	0.0261	0.3118	0.0837075	0.0169	0.0373	0.453083	0.0027	0.0092	0.293478	0.56152	Muscle	383	X	180	403	20	2.23889	0.111111
ENSG00000067182	ENST00000162749	2223	4005	16	54.08	protein_coding	10	9	1.11111	1368	0.615385	3164	3164	455	0.2363	0.7662	0.308405	0.0028	0.0115	0.243478	0.0028	0.0207	0.135266	0.116722	Lung	543	12	171	311	2	1.81871	0.0116959
ENSG00000067191	ENST00000622445	3722	7097	12	54.39	protein_coding	13	12	1.08333	651	0.174906	5341	5341	216	0.0083	0.385	0.0215584	0.0205	0.049	0.418367	NA	NA	NA	0.537849	Muscle	429	17	55	120	2	2.18182	0.0363636
ENSG00000067208	ENST00000540033	7436	8276	8	38.19	protein_coding	19	18	1.05556	2466	0.33163	57106	57106	821	0.0408	0.4096	0.0996094	0.0018	0.0049	0.367347	0.0017	0.0069	0.246377	0.349791	Nerve	356	1	201	509	22	2.53234	0.109453
ENSG00000067221	ENST00000541638	6280	10458	13	52.84	protein_coding	7	6	1.16667	1197	0.190605	2769	3198	398	0.0616	0.6597	0.0933758	0.0034	0.0251	0.135458	0.0046	0.0391	0.117647	0.236074	Brain	436	15	130	240	13	1.84615	0.1
ENSG00000067225	ENST00000319622	2717	8571	25	48.38	protein_coding	11	10	1.1	1596	0.587413	6917	7050	531	0.0387	0.662	0.0584592	NA	NA	NA	NA	NA	NA	0.138361	Muscle	656	15	162	306	9	1.88889	0.0555556
ENSG00000067248	ENST00000251636	4664	4896	5	37.07	protein_coding	27	26	1.03846	4110	0.881218	10008	10008	1369	0.0481	0.6794	0.0707978	0.0021	0.0078	0.269231	0.0024	0.0124	0.193548	0.133789	Thyroid	440	5	335	737	24	2.2	0.0716418
ENSG00000067334	ENST00000436063	5896	7518	7	39.28	protein_coding	7	6	1.16667	2271	0.385176	2865	3028	756	0.2586	0.6053	0.427226	0.0012	0.0113	0.106195	0.0054	0.0123	0.439024	0.126324	Fallopian.Tube	430	1	188	455	19	2.42021	0.101064
ENSG00000067365	ENST00000381920	4984	8254	18	49.56	protein_coding	11	10	1.1	1215	0.24378	7915	7916	404	0.1281	0.5858	0.218675	0.005	0.0381	0.131234	0.0059	0.0327	0.180428	0.362623	Testis	376	16	157	370	19	2.35669	0.121019
ENSG00000067369	ENST00000382044	10384	12991	17	41.72	protein_coding	28	27	1.03704	5934	0.571456	19421	22926	1977	0.1043	0.3969	0.262787	0.0035	0.0062	0.564516	0.0082	0.0164	0.5	0.312497	Pituitary	433	15	505	1154	20	2.28515	0.039604
ENSG00000067445	ENST00000173898	4647	6716	25	51.41	protein_coding	13	12	1.08333	4296	0.924467	1897	1951	1431	NA	NA	NA	NA	NA	NA	NA	NA	NA	0.453577	Ovary	423	X	278	682	8	2.45324	0.028777
ENSG00000067533	ENST00000366932	7765	7877	2	37.63	protein_coding	5	4	1.25	849	0.109337	10091	10091	282	0.1606	1.2707	0.126387	0.0071	0.0036	1.97222	0.0102	0.0039	2.61538	0.264641	Nerve	344	1	75	202	4	2.69333	0.0533333
ENSG00000067560	ENST00000418115	1805	2498	6	46.57	protein_coding	5	4	1.25	582	0.322438	12455	12800	193	0.0025	0.2593	0.00964134	0	0	NA	NA	NA	NA	0.127871	Blood.Vessel	657	3	61	35	1	0.57377	0.0163934
ENSG00000067596	ENST00000262415	5558	10439	9	47.76	protein_coding	23	22	1.04545	3663	0.65905	8495	25816	1220	0.0076	0.5394	0.0140897	0	0	NA	0.0016	0.0043	0.372093	0.163477	Skin	423	17	331	440	27	1.32931	0.081571
ENSG00000067606	ENST00000378567	2385	7695	26	56.45	protein_coding	18	17	1.05882	1779	0.745912	35773	35773	592	0.0199	0.7169	0.0277584	NA	NA	NA	0	0	NA	0.617933	Brain	418	1	224	317	7	1.41518	0.03125
ENSG00000067646	ENST00000155093	5336	5557	7	37.27	protein_coding	8	7	1.14286	2406	0.4509	999	999	801	0.0424	0.4329	0.0979441	0.0036	0.0073	0.493151	NA	NA	NA	0.573017	Testis	321	Y	61	107	0	1.7541	NA
ENSG00000067704	ENST00000366922	3530	4135	4	39.19	protein_coding	23	22	1.04545	3039	0.860907	11133	11133	1012	0.0923	0.7432	0.124193	0.0018	0.0206	0.0873786	0.0028	0.0225	0.124444	0.11064	Skin	502	1	267	613	18	2.29588	0.0674157
ENSG00000067715	ENST00000261205	4705	6389	12	35.61	protein_coding	11	10	1.1	1269	0.269713	113094	113261	422	0.0123	0.4731	0.0259987	0	0	NA	0.0012	0.02	0.06	0.870072	Brain	480	12	112	149	4	1.33036	0.0357143
ENSG00000067798	ENST00000397909	10219	13278	16	35.89	protein_coding	40	39	1.02564	7158	0.70046	78183	181221	2385	0.0309	0.5449	0.0567077	0.0013	0.0115	0.113043	0.002	0.0162	0.123457	0.699181	Ovary	322	12	698	1476	20	2.11461	0.0286533
ENSG00000067829	ENST00000370092	1712	2717	12	58.77	protein_coding	12	11	1.09091	1143	0.66764	1501	1502	380	0.0252	0.7095	0.035518	0.0033	0.0205	0.160976	0.0032	0.0426	0.0751174	0.0794354	Blood.Vessel	510	X	90	118	0	1.31111	NA
ENSG00000067836	ENST00000322048	1735	3683	16	63.26	protein_coding	11	10	1.1	864	0.497983	2416	2416	287	0.026	1.1677	0.022266	0.0202	0.037	0.545946	0.0263	0.1467	0.179277	0.292022	Brain	516	16	158	280	14	1.77215	0.0886076
ENSG00000067840	ENST00000393758	3763	4341	9	56.35	protein_coding	8	7	1.14286	2328	0.618655	4134	4136	775	0.0329	0.8748	0.0376086	0.002	0.0056	0.357143	0.0016	0.0265	0.0603774	0.564928	Brain	533	X	179	275	2	1.53631	0.0111732
ENSG00000067842	ENST00000370186	6742	7534	7	58.21	protein_coding	21	20	1.05	3480	0.516167	10052	10052	1159	0.0088	0.7116	0.0123665	0	0	NA	0	0	NA	0.956889	Brain	328	X	272	409	3	1.50368	0.0110294
ENSG00000067900	ENST00000399799	9446	11075	7	36.91	protein_coding	33	32	1.03125	4065	0.430341	30063	30063	1354	0.015	0.4076	0.0368008	0.0022	0.0179	0.122905	0.0203	0.0544	0.373162	0.325246	Blood.Vessel	442	18	313	512	16	1.63578	0.0511182
ENSG00000067955	ENST00000290858	3134	4652	13	40.51	protein_coding	6	5	1.2	549	0.175175	15135	15205	182	0.005	0.2476	0.0201939	0.0926	0.1164	0.795533	0.0926	0.1164	0.795533	0.204909	Nerve	448	16	66	83	3	1.25758	0.0454545
ENSG00000067992	ENST00000568479	12720	13555	5	40.8	protein_coding	12	11	1.09091	1248	0.0981132	11578	11596	415	0.0151	0.5213	0.028966	0.0152	0.03	0.506667	0.0139	0.0295	0.471186	0.506253	Blood.Vessel	358	X	75	106	2	1.41333	0.0266667
ENSG00000068001	ENST00000447092	4054	4421	10	60.99	protein_coding	3	2	1.5	1422	0.350765	1170	1170	473	0.1022	0.5879	0.173839	0.002	0.0211	0.0947867	0.0019	0.0232	0.0818966	0.386434	Spleen	547	3	123	255	11	2.07317	0.0894309
ENSG00000068024	ENST00000543185	8990	13368	17	51.33	protein_coding	27	26	1.03846	2919	0.324694	81629	81883	972	0.0307	0.9045	0.0339414	0.0052	0.0283	0.183746	0.0057	0.0516	0.110465	0.381512	Muscle	391	2	422	549	10	1.30095	0.0236967
ENSG00000068028	ENST00000359365	1923	3683	10	54.57	protein_coding	6	5	1.2	1023	0.531981	2516	2533	340	0.0442	0.7238	0.0610666	0.0026	0.0178	0.146067	0.0038	0.0362	0.104972	0.200357	Nerve	478	3	114	258	9	2.26316	0.0789474
ENSG00000068078	ENST00000613647	4438	4848	11	65.83	protein_coding	19	18	1.05556	1095	0.246733	5713	5723	364	0.0604	1.2573	0.0480394	0.0005	0.022	0.0227273	0.0141	0.0414	0.34058	0.556359	Skin	511	4	187	284	10	1.51872	0.0534759
ENSG00000068079	ENST00000415816	1241	1973	8	50.97	protein_coding	7	6	1.16667	861	0.693795	1864	1864	286	0.1957	0.6952	0.281502	0.0069	0.0245	0.281633	0.0034	0.042	0.0809524	0.191662	Spleen	473	17	88	219	13	2.48864	0.147727
ENSG00000068097	ENST00000184956	3932	4868	12	40.4	protein_coding	20	19	1.05263	3546	0.901831	6829	6829	1181	0.0971	0.5398	0.179881	NA	NA	NA	0.0192	0.0283	0.678445	0.249017	Uterus	381	17	312	752	49	2.41026	0.157051
ENSG00000068120	ENST00000393818	2479	4032	14	57.56	protein_coding	9	8	1.125	1695	0.683743	1314	1462	564	0.0702	0.5715	0.122835	0.0031	0.0192	0.161458	0.0025	0.023	0.108696	0.118815	Thyroid	504	17	192	414	16	2.15625	0.0833333
ENSG00000068137	ENST00000591022	3026	4803	9	62	protein_coding	13	12	1.08333	2382	0.787178	2438	2438	793	0.0387	0.5069	0.0763464	0.0028	0.0053	0.528302	0.02	0.0357	0.560224	0.196876	Vagina	458	17	293	577	21	1.96928	0.0716724
ENSG00000068305	ENST00000354410	5824	6925	13	36.86	protein_coding	11	10	1.1	1500	0.257555	31370	31455	499	0.0163	0.3513	0.0463991	0.0392	0.0727	0.539202	0.0409	0.0862	0.474478	0.227456	Blood.Vessel	412	15	151	288	8	1.90728	0.0529801
ENSG00000068308	ENST00000156084	2740	3592	8	49.93	protein_coding	9	8	1.125	1716	0.626277	5040	5228	571	0.0086	0.4239	0.0202878	0.0009	0.0172	0.0523256	NA	NA	NA	0.118001	Spleen	521	X	116	106	0	0.913793	NA
ENSG00000068323	ENST00000315869	3291	4207	5	52.48	protein_coding	10	9	1.11111	1728	0.525068	2074	2082	575	0.0187	0.415	0.0450602	0.1072	0.1433	0.748081	0	0	NA	0.1269	Uterus	524	X	101	164	1	1.62376	0.00990099
ENSG00000068354	ENST00000376771	3785	3966	5	47.97	protein_coding	6	5	1.2	2067	0.546103	2984	2984	688	0.0319	0.5382	0.0592716	0.0029	0.0094	0.308511	0.0302	0.0678	0.445428	0.154971	Testis	415	X	125	180	6	1.44	0.048
ENSG00000068366	ENST00000340800	5333	6415	12	39.16	protein_coding	17	16	1.0625	2136	0.400525	13278	15641	711	0.0147	0.3126	0.047025	0.0042	0.0143	0.293706	0.0014	0.0059	0.237288	0.24925	Lung	442	X	119	211	2	1.77311	0.0168067
ENSG00000068383	ENST00000368594	3000	3739	7	54.13	protein_coding	16	15	1.06667	1239	0.413	58840	58840	412	0.0336	0.6938	0.0484289	0.0594	0.1661	0.357616	0.0012	0.0203	0.0591133	0.272101	Blood.Vessel	459	10	145	219	4	1.51034	0.0275862
ENSG00000068394	ENST00000156109	1658	1658	1	50.86	protein_coding	11	10	1.1	1431	0.863088	1489	1489	476	0.1705	0.56	0.304464	0.0061	0.0071	0.859155	0.006	0.0024	2.5	0.132049	Nerve	468	X	89	184	0	2.06742	NA
ENSG00000068400	ENST00000376423	3031	6841	15	50.22	protein_coding	26	25	1.04	2526	0.833388	3840	3841	841	0.0316	0.4955	0.063774	0.0151	0.0308	0.49026	0.0021	0.0047	0.446809	0.176316	Pituitary	481	X	123	215	1	1.74797	0.00813008
ENSG00000068438	ENST00000019019	1986	2872	13	50.6	protein_coding	14	13	1.07692	984	0.495468	1297	1318	327	0.0612	0.483	0.126708	0	0	NA	0.0014	0.0124	0.112903	0.125103	Nerve	451	X	59	83	1	1.40678	0.0169492
ENSG00000068489	ENST00000262293	2332	4080	9	44.47	protein_coding	10	9	1.11111	1083	0.464408	9179	9585	360	0.163	0.4507	0.36166	0.0055	0.0149	0.369128	0.0125	0.0151	0.827815	0.913612	Blood	258	17	91	208	12	2.28571	0.131868
ENSG00000068615	ENST00000165698	3857	5846	13	46.05	protein_coding	7	6	1.16667	606	0.157117	23060	23176	201	0.0601	0.4502	0.133496	0.0596	0.0667	0.893553	0.0094	0.0152	0.618421	0.561016	Testis	417	2	65	114	7	1.75385	0.107692
ENSG00000068650	ENST00000487903	8858	13733	17	50.33	protein_coding	30	29	1.03448	3405	0.384398	47782	47782	1134	0.0489	1.0048	0.0486664	0.017	0.0447	0.380313	0.0242	0.0632	0.382911	0.375706	Lung	406	13	407	756	16	1.85749	0.039312
ENSG00000068654	ENST00000263857	12480	13519	10	46.69	protein_coding	34	33	1.0303	5163	0.413702	17931	18001	1720	0.0743	0.5683	0.130741	0.005	0.0117	0.42735	0.0045	0.025	0.18	0.286221	Uterus	372	2	523	974	20	1.86233	0.0382409
ENSG00000068697	ENST00000175091	1365	1546	2	41.26	protein_coding	7	6	1.16667	702	0.514286	3935	3935	233	0.0124	0.316	0.0392405	0	0	NA	0	0	NA	0.121932	Cervix.Uteri	639	2	65	157	5	2.41538	0.0769231
ENSG00000068724	ENST00000319190	5108	7180	16	50.88	protein_coding	20	19	1.05263	2577	0.504503	34072	39647	858	0.058	0.6522	0.0889298	0.002	0.0098	0.204082	0.0056	0.0195	0.287179	0.378199	Testis	439	2	324	718	35	2.21605	0.108025
ENSG00000068745	ENST00000431721	2174	5624	28	47.61	protein_coding	3	2	1.5	558	0.25667	4808	10732	185	0.0152	0.3399	0.044719	0	0	NA	0	0	NA	0.199854	Nerve	491	3	57	104	7	1.82456	0.122807
ENSG00000068781	ENST00000394754	3824	4294	6	40.98	protein_coding	11	10	1.1	3549	0.928086	27530	61217	1182	NA	NA	NA	0.0038	0.0103	0.368932	0.0033	0.0221	0.149321	0.800521	Bladder	176	2	361	983	49	2.72299	0.135734
ENSG00000068784	ENST00000263736	3667	5045	5	36.55	protein_coding	21	20	1.05	2988	0.814835	52849	53074	995	0.1053	0.5743	0.183354	0.0048	0.0139	0.345324	0.0087	0.0209	0.416268	0.304766	Testis	343	2	325	784	35	2.41231	0.107692
ENSG00000068796	ENST00000381103	3360	4774	10	38.86	protein_coding	21	20	1.05	2061	0.613393	15309	47714	686	0.0107	0.4099	0.0261039	0.0006	0.005	0.12	0.0105	0.0186	0.564516	0.403865	Testis	408	5	138	196	2	1.42029	0.0144928
ENSG00000068831	ENST00000377494	2983	6084	23	55.63	protein_coding	16	15	1.06667	1833	0.614482	3945	4326	610	0.0158	0.8089	0.0195327	0.0013	0.0221	0.0588235	0.0014	0.0345	0.0405797	0.448778	Spleen	451	11	221	386	14	1.74661	0.0633484
ENSG00000068878	ENST00000404125	7250	10392	9	38.04	protein_coding	47	46	1.02174	5532	0.763034	25593	25593	1843	0.0219	0.3462	0.0632582	0.0064	0.0182	0.351648	0.0013	0.0126	0.103175	0.263469	Testis	449	2	504	998	15	1.98016	0.0297619
ENSG00000068885	ENST00000483465	4044	7080	27	36.52	protein_coding	19	18	1.05556	1923	0.475519	23607	26825	640	0.0279	0.571	0.0488616	0.0079	0.0325	0.243077	0.0011	0.0152	0.0723684	0.329407	Pituitary	337	3	164	368	21	2.2439	0.128049
ENSG00000068903	ENST00000392081	2062	6224	19	53.55	protein_coding	15	14	1.07143	1059	0.513579	4789	4790	352	0.0681	0.6381	0.106723	0	0	NA	0	0	NA	0.204255	Muscle	534	19	115	259	9	2.25217	0.0782609
ENSG00000068912	ENST00000185150	2446	2592	4	38.1	protein_coding	14	13	1.07692	1452	0.593622	7126	7131	483	0.0163	0.4013	0.040618	0.0009	0.0126	0.0714286	0.0009	0.0173	0.0520231	0.176555	Pituitary	508	2	140	308	14	2.2	0.1
ENSG00000068971	ENST00000164133	2729	3360	5	54.41	protein_coding	14	13	1.07692	1494	0.547453	2134	3535	497	0.0054	0.4026	0.0134128	0.0019	0.0075	0.253333	0	0	NA	0.26935	Brain	474	11	164	239	5	1.45732	0.0304878
ENSG00000068976	ENST00000164139	2866	4658	5	56.89	protein_coding	20	19	1.05263	2529	0.882415	3633	3634	842	0.0139	0.7325	0.0189761	0.0005	0.0158	0.0316456	0.005	0.0312	0.160256	0.690565	Muscle	525	11	300	634	29	2.11333	0.0966667
ENSG00000068985	ENST00000376150	659	659	1	40.4	protein_coding	6	5	1.2	441	0.669196	1475	1475	146	NA	NA	NA	NA	NA	NA	0.0064	0	NA	1	Testis	197	X	27	65	2	2.40741	0.0740741
ENSG00000069011	ENST00000265340	2337	3442	6	59.39	protein_coding	3	2	1.5	945	0.404365	1748	1896	314	0.0138	0.8711	0.015842	0	0	NA	0	0	NA	0.726055	Esophagus	469	5	120	209	5	1.74167	0.0416667
ENSG00000069018	ENST00000513104	2987	3193	7	42.51	protein_coding	12	11	1.09091	2589	0.866756	29946	29946	862	0.0082	0.5484	0.0149526	0.0005	0.0155	0.0322581	0	0	NA	0.986215	Testis	79	5	273	504	20	1.84615	0.0732601
ENSG00000069020	ENST00000403625	10711	14675	21	39.2	protein_coding	29	28	1.03571	7872	0.734945	115115	115115	2623	0.1045	0.6187	0.168903	0.0049	0.0099	0.494949	0.0071	0.0127	0.559055	0.382179	Vagina	379	5	859	1726	46	2.00931	0.0535506
ENSG00000069122	ENST00000283296	5761	6601	4	41.65	protein_coding	21	20	1.05	4041	0.701441	15208	22038	1346	0.18	0.6263	0.287402	0.0033	0.0109	0.302752	0.0048	0.0149	0.322148	0.444233	Lung	451	6	397	848	17	2.13602	0.0428212
ENSG00000069188	ENST00000392650	11079	11963	5	52.32	protein_coding	45	44	1.02273	6519	0.588411	65376	65376	2172	0.0249	0.8938	0.0278586	0.0012	0.0325	0.0369231	0.0021	0.0449	0.0467706	0.866014	Testis	261	17	827	1471	39	1.77872	0.0471584
ENSG00000069206	ENST00000175238	3367	4483	4	36.76	protein_coding	22	21	1.04762	2265	0.672706	15090	18635	754	0.2024	0.6688	0.302632	0.0078	0.0123	0.634146	0.0101	0.0146	0.691781	1	Testis	81	8	204	551	26	2.70098	0.127451
ENSG00000069248	ENST00000261396	5208	6081	4	40.26	protein_coding	26	25	1.04	3471	0.666475	13910	13910	1156	0.0965	0.7899	0.122167	0.0038	0.0079	0.481013	0.0047	0.0105	0.447619	0.181623	Nerve	445	1	303	693	18	2.28713	0.0594059
ENSG00000069275	ENST00000367142	6399	6449	2	39.53	protein_coding	7	6	1.16667	732	0.114393	7484	7484	243	0.0209	0.4281	0.0488204	0	0	NA	0.0126	0.0508	0.248031	0.146159	Ovary	565	1	58	108	2	1.86207	0.0344828
ENSG00000069329	ENST00000299138	6790	9733	12	38.86	protein_coding	17	16	1.0625	2391	0.352135	6165	6252	796	0.003	0.4072	0.00736739	0	0	NA	0.0023	0.0147	0.156463	0.157206	Bladder	459	16	185	321	7	1.73514	0.0378378
ENSG00000069345	ENST00000317089	3008	4951	4	42.53	protein_coding	9	8	1.125	1239	0.411902	4045	4045	412	0.0023	0.3432	0.00670163	0	0	NA	0	0	NA	0.105063	Testis	NA	16	118	189	3	1.60169	0.0254237
ENSG00000069399	ENST00000164227	1877	3094	9	58.73	protein_coding	9	8	1.125	1365	0.727224	2545	2805	454	0.097	0.7525	0.128904	0.0019	0.0032	0.59375	0.0728	0.1406	0.517781	0.2324	Lung	485	19	148	273	2	1.84459	0.0135135
ENSG00000069424	ENST00000164247	4273	9534	19	56.05	protein_coding	16	15	1.06667	1104	0.258366	15031	24853	367	0.0639	0.9076	0.0704055	0	0	NA	0	0	NA	0.490789	Brain	473	1	124	164	4	1.32258	0.0322581
ENSG00000069431	ENST00000261200	8293	11616	7	36.12	protein_coding	38	37	1.02703	4650	0.560714	27352	28493	1549	0.0175	0.7608	0.0230021	0.0003	0.008	0.0375	0.0003	0.0068	0.0441176	0.432234	Uterus	351	12	430	678	30	1.57674	0.0697674
ENSG00000069482	ENST00000265643	749	1300	2	57.14	protein_coding	6	5	1.2	372	0.496662	1554	1732	123	0.175	1.0554	0.165814	0.0036	0.0496	0.0725806	0.0142	0.0255	0.556863	0.901388	Pituitary	422	11	49	108	4	2.20408	0.0816327
ENSG00000069493	ENST00000290855	5277	6955	16	37.39	protein_coding	5	4	1.25	576	0.109153	6065	6998	191	NA	NA	NA	0.0634	0.1063	0.596425	0.1289	0.2088	0.617337	0.490631	Blood	387	12	57	104	2	1.82456	0.0350877
ENSG00000069509	ENST00000378045	1054	1257	2	41.03	protein_coding	5	4	1.25	468	0.444023	2839	2839	155	0.0175	0.3526	0.0496313	0	0	NA	0.0032	0.0073	0.438356	0.206852	Pituitary	447	X	24	59	4	2.45833	0.166667
ENSG00000069535	ENST00000378069	2570	2895	3	39.31	protein_coding	15	14	1.07143	1563	0.608171	17534	17534	520	0.0575	0.4372	0.131519	0.0009	0.0218	0.0412844	0.0018	0.0232	0.0775862	0.326837	Ovary	524	X	116	196	3	1.68966	0.0258621
ENSG00000069667	ENST00000335670	10827	17023	14	41.64	protein_coding	11	10	1.1	1572	0.145193	153286	153286	523	0.0826	0.6585	0.125437	0.0016	0.0074	0.216216	0.0008	0.0143	0.0559441	0.46925	Skin	400	15	161	226	3	1.40373	0.0186335
ENSG00000069696	ENST00000176183	1375	1477	2	67.02	protein_coding	4	3	1.33333	1260	0.916364	1547	1547	419	0.135	1.2722	0.106115	0.0444	0.0954	0.465409	0.0661	0.1887	0.350291	0.575375	Ovary	287	11	278	470	9	1.69065	0.0323741
ENSG00000069702	ENST00000212355	6339	8577	11	42.29	protein_coding	17	16	1.0625	2556	0.403218	39123	42914	851	0.0947	0.5031	0.188233	0.0034	0.0182	0.186813	0.0012	0.0156	0.0769231	0.325938	Ovary	467	1	243	500	11	2.05761	0.0452675
ENSG00000069764	ENST00000438167	1000	1116	2	47.91	protein_coding	4	3	1.33333	498	0.498	3598	3598	165	0.1844	0.8344	0.220997	NA	NA	NA	0.0219	0.0499	0.438878	0.867207	Stomach	243	16	25	45	7	1.8	0.28
ENSG00000069812	ENST00000377834	4262	5407	6	57.51	protein_coding	4	3	1.33333	522	0.122478	1122	2741	173	0.1838	0.8948	0.205409	0	0	NA	0	0	NA	0.850993	Vagina	270	1	64	115	3	1.79688	0.046875
ENSG00000069849	ENST00000286371	1847	2617	10	40.6	protein_coding	7	6	1.16667	840	0.454792	10169	10323	279	0.1844	0.4981	0.370207	0	0	NA	0.0037	0.0145	0.255172	0.158189	Lung	552	3	74	128	1	1.72973	0.0135135
ENSG00000069869	ENST00000508342	7235	9122	13	38.51	protein_coding	25	24	1.04167	3960	0.547339	17865	34687	1319	0.1781	0.9267	0.192187	0.0037	0.0095	0.389474	0.0049	0.0132	0.371212	0.586701	Muscle	345	15	334	832	37	2.49102	0.110778
ENSG00000069943	ENST00000164305	1910	4542	12	39.99	protein_coding	12	11	1.09091	1665	0.871728	7465	7543	554	0.1418	0.7924	0.17895	0.0025	0.0067	0.373134	0.0309	0.0487	0.634497	0.287576	Thyroid	361	15	141	331	17	2.34752	0.120567
ENSG00000069956	ENST00000261845	5330	6373	8	43.13	protein_coding	6	5	1.2	2166	0.406379	11780	25945	721	0.0261	0.5526	0.0472313	0	0	NA	0.0012	0.0084	0.142857	0.247877	Vagina	441	15	205	434	9	2.11707	0.0439024
ENSG00000069966	ENST00000261837	8906	13302	12	45.39	protein_coding	13	12	1.08333	1188	0.133393	16165	16165	395	0.0034	0.5567	0.00610742	0.0047	0.026	0.180769	0.0223	0.078	0.285897	0.379698	Ovary	377	15	129	254	10	1.96899	0.0775194
ENSG00000069974	ENST00000396307	3459	5603	12	41.6	protein_coding	6	5	1.2	666	0.192541	14842	25829	221	0.0235	0.5818	0.0403919	0.0069	0.0046	1.5	0.0046	0.0187	0.245989	0.324955	Blood	412	15	60	159	9	2.65	0.15
ENSG00000069998	ENST00000336737	1799	4936	7	50.12	protein_coding	8	7	1.14286	1272	0.707059	4904	6211	423	0.1481	0.6391	0.231732	0.0021	0.0161	0.130435	0.0065	0.0283	0.229682	0.0868484	Ovary	460	22	156	310	19	1.98718	0.121795
ENSG00000070010	ENST00000263202	1791	8722	10	46.94	protein_coding	12	11	1.09091	924	0.515913	5671	5676	307	0.006	0.5889	0.0101885	0.0029	0.018	0.161111	0.0043	0.0379	0.113456	0.154932	Testis	481	22	89	119	2	1.33708	0.0224719
ENSG00000070018	ENST00000261349	10252	10369	7	38.54	protein_coding	23	22	1.04545	4842	0.472298	31950	31950	1613	0.0095	0.4246	0.022374	0.0024	0.0092	0.26087	0.0021	0.0072	0.291667	0.320246	Uterus	393	12	428	856	21	2	0.0490654
ENSG00000070019	ENST00000261170	3858	4191	2	39.57	protein_coding	27	26	1.03846	3222	0.835148	15707	15707	1073	0.1073	0.7325	0.146485	0.003	0.0094	0.319149	0.003	0.005	0.6	0.974809	Small.Intestine	276	12	269	636	35	2.36431	0.130112
ENSG00000070031	ENST00000176195	526	526	1	72.51	protein_coding	4	3	1.33333	366	0.695817	372	372	121	0.3054	0.9144	0.33399	0.0072	0.0254	0.283465	0.015	0.0491	0.305499	0.841065	Testis	209	11	56	110	6	1.96429	0.107143
ENSG00000070047	ENST00000264555	5539	5785	6	56.31	protein_coding	18	17	1.05882	4950	0.893663	10979	10979	1649	0.188	0.8888	0.211521	0.0094	0.0364	0.258242	0.0113	0.0455	0.248352	0.154017	Testis	460	11	738	1445	15	1.95799	0.0203252
ENSG00000070061	ENST00000374647	5913	6056	4	39.92	protein_coding	37	36	1.02778	3999	0.676306	14289	14289	1332	0.1124	0.4667	0.24084	0.005	0.011	0.454545	0.0045	0.0115	0.391304	0.279439	Adrenal.Gland	464	9	363	881	41	2.427	0.112948
ENSG00000070081	ENST00000529010	2274	9025	21	41.44	protein_coding	14	13	1.07692	1263	0.555409	10361	27342	420	0.0721	0.9573	0.075316	0	0	NA	0	0	NA	0.310502	Pituitary	401	11	80	230	19	2.875	0.2375
ENSG00000070087	ENST00000649949	2325	3709	18	39.59	protein_coding	4	3	1.33333	276	0.11871	11368	16988	91	0.0034	0.1479	0.0229885	0.0584	0.1993	0.293026	0.0585	0.1871	0.312667	0.295172	Brain	552	3	24	23	1	0.958333	0.0416667
ENSG00000070159	ENST00000412145	8765	9995	6	45.34	protein_coding	21	20	1.05	2349	0.267998	15501	25203	782	0.0411	0.5324	0.0771976	0.0026	0.0111	0.234234	0.0042	0.0141	0.297872	0.538841	Muscle	362	9	239	509	26	2.12971	0.108787
ENSG00000070182	ENST00000644917	10177	14796	9	48.21	protein_coding	36	35	1.02857	6987	0.686548	28542	28542	2328	0.0465	0.7905	0.0588235	0.0165	0.0485	0.340206	0.0029	0.0261	0.111111	0.758609	Muscle	370	14	844	1575	18	1.86611	0.021327
ENSG00000070190	ENST00000296414	2955	4590	4	38.7	protein_coding	10	9	1.11111	792	0.26802	10201	10216	263	0.0341	0.5097	0.0669021	0	0	NA	0.0344	0.0947	0.363252	0.650761	Spleen	340	4	68	119	7	1.75	0.102941
ENSG00000070193	ENST00000264664	2193	3011	2	35.67	protein_coding	3	2	1.5	627	0.28591	17617	17796	208	0.028	0.2622	0.106789	0	0	NA	0.002	0.0095	0.210526	0.647729	Cervix.Uteri	313	5	66	110	2	1.66667	0.030303
ENSG00000070214	ENST00000374720	10482	12172	7	38.86	protein_coding	16	15	1.06667	1974	0.188323	29276	37403	657	0.0247	0.3407	0.0724978	0.0178	0.0315	0.565079	0.0174	0.0386	0.450777	0.256178	Nerve	436	9	178	382	5	2.14607	0.0280899
ENSG00000070269	ENST00000261556	4259	8072	16	39.13	protein_coding	16	15	1.06667	2124	0.498709	14928	34151	707	0.1007	0.4843	0.207929	0.0034	0.0167	0.203593	0.005	0.0121	0.413223	0.269103	Ovary	315	14	215	498	32	2.31628	0.148837
ENSG00000070366	ENST00000263073	5974	10568	20	45.76	protein_coding	19	18	1.05556	4260	0.71309	53880	53882	1419	0.0486	0.396	0.122727	0.008	0.0214	0.373832	0.0085	0.0205	0.414634	0.242477	Ovary	426	17	501	998	14	1.99202	0.0279441
ENSG00000070367	ENST00000621441	10486	12472	11	35.94	protein_coding	18	17	1.05882	2127	0.202842	13858	13858	708	0.0076	0.3972	0.0191339	0.0032	0.0225	0.142222	0.0197	0.0805	0.24472	0.277947	Testis	394	14	163	349	8	2.1411	0.0490798
ENSG00000070371	ENST00000427926	5518	10052	12	46.42	protein_coding	33	32	1.03125	4923	0.892171	20739	20739	1640	NA	NA	NA	0.0315	0.0594	0.530303	0.0061	0.0136	0.448529	0.634921	Muscle	NA	22	367	810	48	2.20708	0.13079
ENSG00000070388	ENST00000215530	1311	2778	3	67.93	protein_coding	3	2	1.5	513	0.391304	1554	1561	170	0.0726	1.6568	0.0438194	0.0023	0.0327	0.0703364	0.0296	0.08	0.37	0.875425	Skin	271	19	71	168	9	2.3662	0.126761
ENSG00000070404	ENST00000166139	2501	3033	7	64.93	protein_coding	5	4	1.25	792	0.316673	2150	2153	263	0.096	1.6275	0.0589862	0.003	0.0262	0.114504	0.003	0.0608	0.0493421	0.281302	Nerve	520	19	116	177	11	1.52586	0.0948276
ENSG00000070413	ENST00000545799	4484	5605	7	48.62	protein_coding	11	10	1.1	1653	0.368644	19641	19641	550	NA	NA	NA	0.0008	0.0071	0.112676	0.0224	0.0629	0.356121	0.131554	Thyroid	515	22	203	394	10	1.94089	0.0492611
ENSG00000070423	ENST00000292363	1631	3452	7	63.49	protein_coding	9	8	1.125	936	0.573881	5107	5110	311	0.0253	0.9535	0.0265338	0	0	NA	0.003	0.0631	0.0475436	0.202261	Testis	505	19	164	239	5	1.45732	0.0304878
ENSG00000070444	ENST00000174618	4925	8701	9	61.64	protein_coding	6	5	1.2	1749	0.355127	4835	4848	582	0.0293	0.3733	0.0784892	0.0075	0.0187	0.40107	0.0309	0.0557	0.554758	0.195015	Testis	427	17	271	422	2	1.5572	0.00738007
ENSG00000070476	ENST00000389709	3377	7329	4	48.66	protein_coding	10	9	1.11111	2577	0.763103	8664	8664	858	0.1324	0.5298	0.249906	0.0027	0.0127	0.212598	0.0111	0.0448	0.247768	0.166581	Ovary	425	3	348	584	17	1.67816	0.0488506
ENSG00000070495	ENST00000617192	5517	5969	8	48.83	protein_coding	8	7	1.14286	1086	0.196846	3410	3410	361	0.0111	0.5607	0.0197967	0.0156	0.0507	0.307692	0.0155	0.0623	0.248796	0.179469	Blood	423	17	113	202	6	1.78761	0.0530973
ENSG00000070501	ENST00000265421	1290	4106	17	40.44	protein_coding	14	13	1.07692	1008	0.781395	6645	6665	335	0.015	0.5646	0.0265675	0	0	NA	0	0	NA	0.391473	Testis	435	8	80	171	8	2.1375	0.1
ENSG00000070526	ENST00000156626	2489	3396	11	48.61	protein_coding	9	8	1.125	1803	0.724387	4256	4262	600	0.2391	0.8393	0.28488	0.004	0.0137	0.291971	0.0107	0.0248	0.431452	0.681012	Small.Intestine	383	17	194	406	19	2.09278	0.0979381
ENSG00000070540	ENST00000262139	1908	3403	11	46.58	protein_coding	13	12	1.08333	1341	0.70283	7116	7182	446	0.0269	0.6	0.0448333	0.0012	0.0157	0.0764331	0.0185	0.0558	0.331541	0.223098	Salivary.Gland	470	17	117	258	11	2.20513	0.0940171
ENSG00000070601	ENST00000539465	5465	5913	3	44.17	protein_coding	16	15	1.06667	4737	0.866789	15364	18635	1578	0.1264	0.5196	0.243264	0.0044	0.007	0.628571	0.0048	0.0188	0.255319	0.978323	Testis	226	9	466	1042	40	2.23605	0.0858369
ENSG00000070610	ENST00000378094	3757	4803	8	50.7	protein_coding	17	16	1.0625	2634	0.701091	2838	2844	877	0.0716	0.385	0.185974	0.0025	0.0052	0.480769	0.0041	0.008	0.5125	0.128314	Small.Intestine	518	9	235	543	33	2.31064	0.140426
ENSG00000070614	ENST00000261797	8011	9510	9	52.04	protein_coding	15	14	1.07143	2649	0.33067	10505	14969	882	0.0099	0.5758	0.0171935	0.001	0.028	0.0357143	0.001	0.0417	0.0239808	0.217577	Spleen	475	5	309	472	8	1.52751	0.02589
ENSG00000070669	ENST00000394308	2385	4896	17	38.47	protein_coding	13	12	1.08333	1686	0.706918	3840	3884	561	0.0298	0.5761	0.0517271	NA	NA	NA	0.0017	0.0155	0.109677	0.213357	Pituitary	486	7	122	283	14	2.31967	0.114754
ENSG00000070718	ENST00000518421	3669	6276	17	41.4	protein_coding	10	9	1.11111	1257	0.3426	3895	3997	418	0.0079	0.6085	0.0129827	0	0	NA	0.0012	0.0186	0.0645161	0.334182	Testis	412	8	122	223	12	1.82787	0.0983607
ENSG00000070729	ENST00000251102	5641	7298	9	50.27	protein_coding	33	32	1.03125	3756	0.665839	18966	18968	1251	0.2178	1.0532	0.206798	NA	NA	NA	0.0103	0.0349	0.295129	1	Brain	154	16	407	971	45	2.38575	0.110565
ENSG00000070731	ENST00000225276	2170	3098	9	54.1	protein_coding	9	8	1.125	1125	0.518433	4798	5000	374	0.148	0.6592	0.224515	0.0311	0.0601	0.517471	0.009	0.0288	0.3125	0.519626	Nerve	419	17	137	270	13	1.9708	0.0948905
ENSG00000070748	ENST00000395562	2528	3750	12	51.04	protein_coding	16	15	1.06667	2001	0.791535	11153	12687	666	0.0644	0.6087	0.105799	0.0049	0.0091	0.538462	0.008	0.0286	0.27972	NA	NA	77	10	228	474	22	2.07895	0.0964912
ENSG00000070756	ENST00000318607	2861	4147	24	40.75	protein_coding	15	14	1.07143	1911	0.667948	4810	8687	636	NA	NA	NA	0	0	NA	NA	NA	NA	0.123039	Vagina	643	8	188	230	7	1.2234	0.037234
ENSG00000070759	ENST00000372086	3071	3319	4	42.23	protein_coding	11	10	1.1	1716	0.558776	27375	27375	571	0.0645	0.4101	0.157279	0.0053	0.0132	0.401515	0.0027	0.0067	0.402985	0.366307	Prostate	345	1	167	378	23	2.26347	0.137725
ENSG00000070761	ENST00000262498	1281	2302	7	44.82	protein_coding	6	5	1.2	582	0.454333	3159	3159	193	0.0024	0.512	0.0046875	0	0	NA	0	0	NA	0.238042	Testis	484	16	51	79	6	1.54902	0.117647
ENSG00000070770	ENST00000563307	4978	7091	6	41.51	protein_coding	5	4	1.25	458	0.0920048	1610	8144	152	0.005	0.2404	0.0207987	0	0	NA	NA	NA	NA	0.308301	Testis	458	16	34	53	0	1.55882	NA
ENSG00000070778	ENST00000556564	6443	7670	9	41.39	protein_coding	19	18	1.05556	3525	0.547105	18411	18411	1174	0.0561	0.7537	0.0744328	0.0036	0.017	0.211765	NA	NA	NA	0.293653	Nerve	412	14	450	860	31	1.91111	0.0688889
ENSG00000070785	ENST00000620860	1923	3411	10	42.55	protein_coding	11	10	1.1	1206	0.627145	25145	25145	401	0.0431	0.3842	0.112181	0.0012	0.0064	0.1875	0.0013	0.0119	0.109244	0.191047	Muscle	426	1	78	226	6	2.89744	0.0769231
ENSG00000070808	ENST00000348628	5322	6150	7	52.11	protein_coding	18	17	1.05882	1437	0.270011	14417	14417	478	0.0009	0.4277	0.00210428	0	0	NA	0	0	NA	0.891287	Brain	452	5	154	127	5	0.824675	0.0324675
ENSG00000070814	ENST00000377797	5095	11439	20	52.46	protein_coding	27	26	1.03846	4467	0.876742	10034	10037	1488	0.3348	0.6863	0.487833	0.0073	0.0194	0.376289	0.0046	0.0133	0.345865	0.158902	Uterus	441	5	482	1030	13	2.13693	0.026971
ENSG00000070831	ENST00000648594	10598	12239	8	43.81	protein_coding	6	5	1.2	576	0.0543499	16000	16000	191	0	0	NA	0.0706	0.1269	0.556344	0	0	NA	0.136471	Blood	558	1	55	39	0	0.709091	NA
ENSG00000070882	ENST00000313367	6749	8089	14	40.72	protein_coding	23	22	1.04545	2664	0.394725	36941	37316	887	0.0423	0.6021	0.0702541	0.023	0.0413	0.556901	0.0011	0.0128	0.0859375	0.493674	Thyroid	361	7	271	545	16	2.01107	0.0590406
ENSG00000070886	ENST00000166244	5019	5434	2	56.84	protein_coding	17	16	1.0625	3018	0.601315	9870	9870	1005	0.0229	1.001	0.0228771	0.0135	0.0689	0.195936	0.0024	0.042	0.0571429	0.949855	Spleen	179	1	366	753	20	2.05738	0.0546448
ENSG00000070915	ENST00000438926	5567	6180	6	52.83	protein_coding	26	25	1.04	3093	0.555595	11846	11846	1030	0.0419	0.7918	0.0529174	0.0036	0.0221	0.162896	0.0033	0.033	0.1	1	Kidney	256	16	387	826	26	2.13437	0.0671835
ENSG00000070950	ENST00000264926	5857	6984	10	40.44	protein_coding	13	12	1.08333	1488	0.254055	18078	38767	495	0.1519	0.5553	0.273546	0.0074	0.015	0.493333	0.0074	0.0149	0.496644	0.305226	Breast	319	3	138	347	11	2.51449	0.0797101
ENSG00000070961	ENST00000428670	7032	9493	11	36.37	protein_coding	21	20	1.05	3663	0.520904	23406	23565	1220	0.0023	0.4721	0.00487185	0	0	NA	0	0	NA	0.350441	Brain	456	12	273	416	3	1.52381	0.010989
ENSG00000070985	ENST00000155858	3929	3962	4	63.7	protein_coding	24	23	1.04348	3498	0.890303	5941	5941	1165	0.0847	1.1546	0.0733587	0.0047	0.0263	0.178707	0.0093	0.0458	0.203057	0.931367	Small.Intestine	181	11	491	940	42	1.91446	0.0855397
ENSG00000071051	ENST00000233154	2666	2975	6	44.54	protein_coding	5	4	1.25	1143	0.428732	29594	29594	380	NA	NA	NA	0	0	NA	0	0	NA	0.156398	Vagina	489	2	157	238	5	1.51592	0.0318471
ENSG00000071054	ENST00000350878	7640	11961	21	41.04	protein_coding	31	30	1.03333	3822	0.500262	40331	40587	1273	0.0108	0.4827	0.0223741	0.0102	0.0266	0.383459	0	0	NA	0.249237	Brain	490	2	361	523	17	1.44875	0.0470914
ENSG00000071073	ENST00000264968	8432	9636	9	40.02	protein_coding	15	14	1.07143	1608	0.190702	20629	21526	535	0.0319	0.7075	0.0450883	0	0	NA	0	0	NA	0.40928	Small.Intestine	381	2	136	270	14	1.98529	0.102941
ENSG00000071082	ENST00000409711	2328	5277	11	42.39	protein_coding	2	1	2	240	0.103093	895	4922	79	NA	NA	NA	NA	NA	NA	NA	NA	NA	0.186612	Ovary	608	2	21	42	0	2	NA
ENSG00000071127	ENST00000382452	3142	7827	18	54.98	protein_coding	15	14	1.07143	1821	0.579567	12573	12573	606	0.0228	0.7211	0.0316184	0.0015	0.025	0.06	0.0036	0.0289	0.124567	0.202907	Blood.Vessel	547	4	286	395	3	1.38112	0.0104895
ENSG00000071189	ENST00000611725	6817	16418	13	35.09	protein_coding	25	24	1.04167	2667	0.391228	32602	33062	888	0.0131	0.3145	0.0416534	0.0014	0.0093	0.150538	0.0005	0.0144	0.0347222	0.226243	Nerve	377	7	253	478	13	1.88933	0.0513834
ENSG00000071203	ENST00000016913	1167	1839	5	39.32	protein_coding	7	6	1.16667	804	0.688946	3110	3110	267	0.4204	0.5859	0.717529	0.0201	0.0002	100.5	0.0109	0.0087	1.25287	1	Colon	287	11	69	177	10	2.56522	0.144928
ENSG00000071205	ENST00000336498	3299	10759	7	40.94	protein_coding	23	22	1.04545	2361	0.715671	69812	69812	786	0.0468	0.5297	0.0883519	0.0018	0.0113	0.159292	0.0031	0.0121	0.256198	0.300158	Blood.Vessel	473	4	232	541	20	2.3319	0.0862069
ENSG00000071242	ENST00000510118	5992	8251	13	46.48	protein_coding	23	22	1.04545	2277	0.380007	95089	104749	758	0.0469	0.8932	0.0525078	0.0024	0.0277	0.0866426	0.0023	0.0309	0.0744337	0.290822	Lung	467	6	260	451	15	1.73462	0.0576923
ENSG00000071243	ENST00000315870	3749	5200	6	35.56	protein_coding	12	11	1.09091	1257	0.335289	5277	5281	418	0.0176	0.6697	0.0262804	NA	NA	NA	0.0015	0.0056	0.267857	0.279815	Spleen	358	7	121	163	2	1.34711	0.0165289
ENSG00000071246	ENST00000167106	6449	7223	5	55.57	protein_coding	7	6	1.16667	1098	0.170259	4780	4780	365	0.0291	0.5642	0.0515775	0.0035	0.027	0.12963	0.0023	0.0177	0.129944	0.285041	Spleen	377	14	136	261	3	1.91912	0.0220588
ENSG00000071282	ENST00000157600	8284	9025	7	43.85	protein_coding	6	5	1.2	1098	0.132545	14190	14194	365	0.0386	0.7224	0.053433	0.0025	0.0253	0.0988142	0.0012	0.0258	0.0465116	0.386277	Blood.Vessel	490	3	113	259	6	2.29204	0.0530973
ENSG00000071462	ENST00000265758	1230	7944	18	54.07	protein_coding	12	11	1.09091	846	0.687805	2913	4535	281	0.1116	0.5624	0.198435	NA	NA	NA	0	0	NA	0.30374	Testis	496	7	67	143	5	2.13433	0.0746269
ENSG00000071537	ENST00000336735	7919	9553	6	38.48	protein_coding	21	20	1.05	2385	0.301174	12578	12578	794	0.0353	0.5061	0.0697491	0.0006	0.0123	0.0487805	0.0012	0.0131	0.0916031	0.349426	Pancreas	469	14	219	399	10	1.82192	0.0456621
ENSG00000071539	ENST00000166345	2431	3319	7	50.22	protein_coding	13	12	1.08333	1299	0.534348	5353	5574	432	0.0362	0.5231	0.0692028	NA	NA	NA	0.0978	0.1885	0.518833	0.835906	Testis	309	5	156	204	5	1.30769	0.0320513
ENSG00000071553	ENST00000619046	2823	4871	10	56.75	protein_coding	9	8	1.125	846	0.299681	945	1243	281	0.081	0.5974	0.135588	0.0029	0.0147	0.197279	0.0338	0.1176	0.287415	0.137254	Lung	530	X	56	93	0	1.66071	NA
ENSG00000071564	ENST00000262965	4743	6096	21	59.57	protein_coding	19	18	1.05556	1965	0.414295	14190	14190	654	0.089	0.9469	0.0939909	0.0422	0.1458	0.289438	0.0421	0.1445	0.291349	0.306024	Testis	448	19	336	595	15	1.77083	0.0446429
ENSG00000071575	ENST00000155926	4391	4588	4	47.68	protein_coding	3	2	1.5	1032	0.235026	5257	5257	343	0.0076	0.4416	0.0172101	0.0012	0	NA	0.0012	0	NA	0.312205	Ovary	477	2	114	169	1	1.48246	0.00877193
ENSG00000071626	ENST00000336761	2290	9201	11	58.75	protein_coding	13	12	1.08333	1137	0.496507	7617	7618	378	0.007	0.5636	0.0124202	0.0189	0.0393	0.480916	0.0188	0.0394	0.477157	0.173058	Testis	520	19	148	172	1	1.16216	0.00675676
ENSG00000071655	ENST00000434436	5678	7909	11	58.14	protein_coding	7	6	1.16667	876	0.15428	5576	5576	291	NA	NA	NA	0	0	NA	0	0	NA	0.108444	Prostate	298	19	161	199	1	1.23602	0.00621118
ENSG00000071677	ENST00000165524	264	264	1	65.28	protein_coding	2	1	2	264	1	215	215	87	0.1932	0.5907	0.32707	0	0	NA	0.0106	0.0147	0.721088	NA	NA	13	2	42	88	5	2.09524	0.119048
ENSG00000071794	ENST00000310053	5320	6024	9	35.95	protein_coding	25	24	1.04167	3030	0.569549	11193	11202	1009	0.0851	0.5256	0.16191	0.0017	0.0071	0.239437	0.0025	0.0148	0.168919	0.394769	Testis	424	3	208	601	44	2.88942	0.211538
ENSG00000071859	ENST00000393600	1337	2552	7	60.42	protein_coding	13	12	1.08333	1020	0.762902	1085	1085	339	0.009	1.3615	0.00661036	0.0167	0.168	0.0994048	0.0149	0.0823	0.181045	0.117131	Pituitary	542	X	62	61	1	0.983871	0.016129
ENSG00000071889	ENST00000322269	1815	5098	22	55.32	protein_coding	11	10	1.1	735	0.404959	1645	1645	244	0.1428	1.1009	0.129712	0	0	NA	0.0018	0.0327	0.0550459	0.179828	Ovary	480	X	55	98	5	1.78182	0.0909091
ENSG00000071894	ENST00000616140	4480	6058	14	59.96	protein_coding	38	37	1.02703	4332	0.966964	4168	4169	1443	0.0149	0.9227	0.0161483	NA	NA	NA	0.0011	0.0508	0.0216535	0.212131	Testis	521	8	526	667	11	1.26806	0.0209125
ENSG00000071909	ENST00000408978	5529	8236	9	40.21	protein_coding	35	34	1.02941	4026	0.728161	94349	94476	1341	0.0689	0.58	0.118793	0.0047	0.0102	0.460784	0.004	0.0124	0.322581	0.971298	Testis	134	2	367	920	44	2.50681	0.119891
ENSG00000071967	ENST00000321348	4235	5172	7	41.27	protein_coding	4	3	1.33333	861	0.203306	6827	6889	286	0.1663	0.5054	0.329046	0.0036	0	NA	0.0036	0	NA	0.238342	Blood.Vessel	555	2	92	178	5	1.93478	0.0543478
ENSG00000071991	ENST00000262150	6341	6864	5	32.3	protein_coding	12	11	1.09091	2319	0.365715	21216	21216	772	0.1487	0.8166	0.182096	0.0038	0.0102	0.372549	0.0048	0.0132	0.363636	0.767252	Nerve	365	18	225	577	23	2.56444	0.102222
ENSG00000071994	ENST00000541970	3378	6476	15	41.64	protein_coding	6	5	1.2	1035	0.306394	2202	2211	344	0.0929	0.5866	0.15837	0.0298	0.0476	0.62605	0.0014	0.0306	0.0457516	0.114242	Thyroid	417	6	112	236	17	2.10714	0.151786
ENSG00000072041	ENST00000266682	4799	8727	11	34.54	protein_coding	12	11	1.09091	2193	0.45697	11201	11377	730	0.0412	0.5802	0.07101	0.0006	0.0094	0.0638298	0.002	0.0094	0.212766	0.928135	Brain	293	12	190	398	19	2.09474	0.1
ENSG00000072042	ENST00000381346	2539	5498	11	42.62	protein_coding	7	6	1.16667	957	0.37692	3620	3627	318	0.0921	0.6735	0.136748	0.0029	0.0163	0.177914	0.0015	0.0187	0.0802139	0.341475	Prostate	513	14	100	201	8	2.01	0.08
ENSG00000072062	ENST00000308677	2677	6144	10	53.35	protein_coding	10	9	1.11111	1056	0.394471	5678	5775	351	0.0086	0.5761	0.014928	0.1068	0.2299	0.46455	0	0	NA	0.161709	Muscle	534	19	109	147	3	1.34862	0.0275229
ENSG00000072071	ENST00000340736	7853	8487	8	56.42	protein_coding	24	23	1.04348	4425	0.563479	13904	13904	1474	0.0071	0.7586	0.00935935	0.0165	0.0685	0.240876	0.0092	0.064	0.14375	0.357355	Brain	450	19	628	898	13	1.42994	0.0207006
ENSG00000072080	ENST00000168148	1021	1265	4	41.71	protein_coding	8	7	1.14286	636	0.622919	5633	5637	211	0.1893	0.7997	0.236714	NA	NA	NA	0.0024	0.0049	0.489796	1	Liver	273	2	68	167	10	2.45588	0.147059
ENSG00000072110	ENST00000193403	3779	10626	21	50.81	protein_coding	21	20	1.05	2679	0.708918	21526	21526	892	0.0039	0.5925	0.00658228	0.0315	0.0834	0.377698	0.0005	0.0159	0.0314465	0.300456	Blood.Vessel	580	14	276	444	10	1.6087	0.0362319
ENSG00000072121	ENST00000347230	9674	15704	11	43	protein_coding	42	41	1.02439	7620	0.787678	14547	18201	2539	0.1002	0.4828	0.207539	0.008	0.0165	0.484848	0.0081	0.0214	0.378505	0.201048	Nerve	379	14	700	1573	63	2.24714	0.09
ENSG00000072133	ENST00000262752	8465	8794	4	35.25	protein_coding	22	21	1.04762	2238	0.264383	19213	19213	745	0.065	0.4589	0.141643	0.0101	0.0222	0.454955	0.0012	0.0019	0.631579	0.677435	Thyroid	279	X	116	255	7	2.19828	0.0603448
ENSG00000072134	ENST00000314728	4871	8517	27	48.72	protein_coding	11	10	1.1	1926	0.395401	20654	21640	641	0.0605	0.4764	0.126994	0.0022	0.0241	0.0912863	0.0037	0.0308	0.12013	0.260443	Cervix.Uteri	462	17	205	410	10	2	0.0487805
ENSG00000072135	ENST00000175756	3616	5732	16	47.6	protein_coding	15	14	1.07143	1383	0.382467	4171	4174	460	0.1367	0.664	0.205873	0.0076	0.007	1.08571	0.0067	0.0269	0.249071	0.263292	Spleen	489	2	158	341	17	2.15823	0.107595
ENSG00000072163	ENST00000409455	2500	8487	18	56.36	protein_coding	10	9	1.11111	1011	0.4044	8691	10275	336	0.047	0.7456	0.0630365	0.0021	0.0331	0.0634441	0.0011	0.0403	0.0272953	0.316077	Colon	533	2	119	260	16	2.18487	0.134454
ENSG00000072182	ENST00000358078	2741	5250	5	56.96	protein_coding	10	9	1.11111	2001	0.730026	5515	5564	666	0.0126	0.4455	0.0282828	0.0041	0.0161	0.254658	0.0048	0.0183	0.262295	0.970387	Pituitary	324	2	225	458	16	2.03556	0.0711111
ENSG00000072195	ENST00000312358	10782	17066	22	57.57	protein_coding	41	40	1.025	9804	0.909293	13854	13854	3267	0.0447	0.543	0.0823204	0.0035	0.0174	0.201149	0.0027	0.0191	0.141361	0.496266	Blood.Vessel	473	2	1208	2254	45	1.86589	0.0372517
ENSG00000072201	ENST00000306888	3757	5725	9	41.42	protein_coding	10	9	1.11111	1899	0.505456	18624	46345	632	0.0674	0.5971	0.112879	0.0021	0.0174	0.12069	0.0061	0.0269	0.226766	0.455907	Thyroid	343	4	191	457	14	2.39267	0.0732984
ENSG00000072210	ENST00000176643	3928	6457	26	44.22	protein_coding	10	9	1.11111	1458	0.371181	6034	6120	485	0.0869	0.6095	0.142576	0.005	0.0103	0.485437	0.0028	0.0147	0.190476	0.285164	Adrenal.Gland	508	17	122	323	13	2.64754	0.106557
ENSG00000072274	ENST00000392396	5032	7794	15	42.42	protein_coding	19	18	1.05556	2283	0.453696	7489	12186	760	0.1377	0.5139	0.267951	0.003	0.0034	0.882353	0.0025	0.0185	0.135135	0.341892	Ovary	477	3	213	505	7	2.37089	0.0328639
ENSG00000072310	ENST00000355815	4253	8030	23	58.04	protein_coding	20	19	1.05263	3534	0.830943	5837	6294	1177	0.1178	0.7639	0.154209	0.004	0.0117	0.34188	0.0035	0.0178	0.196629	0.308533	Adrenal.Gland	517	17	424	830	20	1.95755	0.0471698
ENSG00000072315	ENST00000262839	5839	5839	1	40.24	protein_coding	11	10	1.1	2922	0.500428	45068	45068	973	0.0145	0.4308	0.0336583	0	0	NA	0.0005	0.0172	0.0290698	NA	NA	69	X	205	284	3	1.38537	0.0146341
ENSG00000072364	ENST00000265343	9536	11281	9	40.42	protein_coding	21	20	1.05	3492	0.366191	18260	18260	1163	0.0341	0.4145	0.0822678	NA	NA	NA	0.0004	0.004	0.1	0.163274	Ovary	462	5	284	612	3	2.15493	0.0105634
ENSG00000072401	ENST00000373910	2623	3480	4	36.06	protein_coding	7	6	1.16667	444	0.169272	6555	6567	147	0	0	NA	0	0	NA	0	0	NA	0.35752	Muscle	428	10	37	45	5	1.21622	0.135135
ENSG00000072415	ENST00000261681	5552	8743	7	37.63	protein_coding	15	14	1.07143	2028	0.365274	18265	18265	675	0.015	0.3856	0.0389004	0	0	NA	0.0007	0.0075	0.0933333	0.281699	Thyroid	404	14	177	381	7	2.15254	0.039548
ENSG00000072422	ENST00000337910	4411	4779	6	38.94	protein_coding	11	10	1.1	2091	0.474042	15163	26307	696	0.0624	0.8452	0.0738287	0.0026	0.0147	0.176871	NA	NA	NA	0.340874	Muscle	403	10	199	416	17	2.09045	0.0854271
ENSG00000072501	ENST00000375340	9930	10484	6	45.54	protein_coding	26	25	1.04	3636	0.366163	6392	6392	1211	0.0007	0.4405	0.0015891	0	0	NA	0	0	NA	0.195271	Uterus	NA	X	178	194	7	1.08989	0.0393258
ENSG00000072506	ENST00000168216	960	1115	5	52.02	protein_coding	6	5	1.2	786	0.81875	428	428	261	0.0717	0.4632	0.154793	0	0	NA	NA	NA	NA	0.113405	Liver	543	X	50	54	0	1.08	NA
ENSG00000072518	ENST00000402010	4728	6154	15	49.65	protein_coding	19	18	1.05556	2367	0.500635	15204	15204	788	0.0087	0.3176	0.0273929	0	0	NA	0.0006	0.0098	0.0612245	0.155859	Skin	451	11	233	311	5	1.33476	0.0214592
ENSG00000072571	ENST00000393915	3016	3932	8	36.97	protein_coding	18	17	1.05882	2178	0.722149	6255	6358	725	0.1565	0.7448	0.210124	0.0067	0.01	0.67	0.0082	0.0125	0.656	0.878795	Testis	285	5	169	455	28	2.69231	0.16568
ENSG00000072609	ENST00000266880	11133	17127	24	48.69	protein_coding	18	17	1.05882	1872	0.168149	13970	30692	623	0.0978	0.5834	0.167638	0.0022	0.0111	0.198198	0.0266	0.0713	0.373072	0.219909	Testis	410	12	225	415	17	1.84444	0.0755556
ENSG00000072657	ENST00000261180	10733	11950	7	36.14	protein_coding	19	18	1.05556	3075	0.2865	78522	113731	1024	0.0203	0.4118	0.0492958	0.001	0.0109	0.0917431	0.0019	0.0176	0.107955	0.740474	Cervix.Uteri	291	12	274	561	17	2.04745	0.0620438
ENSG00000072682	ENST00000401867	3349	8502	21	49.39	protein_coding	16	15	1.06667	1608	0.480143	7173	20678	535	0.0419	0.5621	0.0745419	0.0018	0.0114	0.157895	0.0009	0.0121	0.0743802	0.300134	Uterus	389	5	153	348	15	2.27451	0.0980392
ENSG00000072694	ENST00000358671	2115	6651	5	47.24	protein_coding	8	7	1.14286	933	0.441135	2769	2769	310	NA	NA	NA	NA	NA	NA	NA	NA	NA	0.589334	Spleen	347	1	90	179	4	1.98889	0.0444444
ENSG00000072736	ENST00000346183	6328	8806	22	41.53	protein_coding	10	9	1.11111	3228	0.510114	29204	29359	1075	0.0575	0.3198	0.1798	0.0025	0.009	0.277778	0.0036	0.0117	0.307692	0.408657	Testis	362	16	277	692	14	2.49819	0.0505415
ENSG00000072756	ENST00000251607	2252	5802	20	38.87	protein_coding	8	7	1.14286	1305	0.579485	5511	5985	434	0.0372	0.5748	0.0647182	0.0032	0.0085	0.376471	0.0032	0.0058	0.551724	0.200478	Thyroid	367	3	105	336	19	3.2	0.180952
ENSG00000072778	ENST00000543245	2227	4820	39	58.51	protein_coding	21	20	1.05	2037	0.914683	2726	2726	678	0.1012	0.5616	0.180199	0.005	0.0104	0.480769	0.0014	0.0102	0.137255	0.115426	Adrenal.Gland	653	17	255	531	28	2.08235	0.109804
ENSG00000072786	ENST00000176763	5892	8915	16	48.99	protein_coding	19	18	1.05556	2907	0.493381	31493	31493	968	0.058	0.953	0.0608604	0.0036	0.0227	0.15859	0.0022	0.028	0.0785714	0.478209	Blood	422	5	327	647	34	1.97859	0.103976
ENSG00000072803	ENST00000296933	4539	5577	12	39.72	protein_coding	13	12	1.08333	1590	0.350297	28231	28231	529	0.0017	0.3737	0.0045491	0.0009	0.0105	0.0857143	0	0	NA	0.137645	Blood.Vessel	465	5	140	154	7	1.1	0.05
ENSG00000072818	ENST00000158762	2511	7420	12	54.55	protein_coding	22	21	1.04762	2223	0.885305	3589	3589	740	0.0365	0.4935	0.0739615	0.0012	0.0085	0.141176	0.0013	0.0131	0.0992366	0.613882	Blood	426	17	229	428	16	1.869	0.069869
ENSG00000072832	ENST00000324989	3146	5823	6	48.98	protein_coding	14	13	1.07692	2061	0.655118	16788	35798	686	0.0157	0.6366	0.0246623	0.0025	0.0141	0.177305	0.0157	0.0705	0.222695	0.558745	Pituitary	443	4	249	402	3	1.61446	0.0120482
ENSG00000072840	ENST00000264956	6427	7144	5	47.4	protein_coding	21	20	1.05	2979	0.463513	26525	26525	992	0.1972	1.0082	0.195596	0.0064	0.0292	0.219178	0.0092	0.0419	0.21957	0.411414	Ovary	386	4	387	799	39	2.0646	0.100775
ENSG00000072849	ENST00000158771	4167	6383	13	41.38	protein_coding	7	6	1.16667	720	0.172786	3011	3219	239	0.0062	0.2784	0.0222701	0	0	NA	0	0	NA	0.247014	Testis	421	17	74	106	1	1.43243	0.0135135
ENSG00000072858	ENST00000264852	5080	8060	12	40.79	protein_coding	25	24	1.04167	2484	0.488976	19850	19850	827	0.0416	0.5547	0.0749955	0.0017	0.0204	0.0833333	0.0029	0.0178	0.162921	0.677138	Spleen	335	3	257	577	21	2.24514	0.0817121
ENSG00000072864	ENST00000396355	3936	5494	12	48.54	protein_coding	10	9	1.11111	1008	0.256098	20948	20948	335	0.083	0.9192	0.0902959	0.0168	0.0415	0.404819	0.0013	0.0583	0.0222985	0.431301	Blood	376	16	118	275	9	2.33051	0.0762712
ENSG00000072952	ENST00000547195	6155	7700	17	45.65	protein_coding	19	18	1.05556	1794	0.29147	23730	23730	597	0.1054	0.5057	0.208424	0.0037	0.0086	0.430233	0.004	0.014	0.285714	0.443394	Blood.Vessel	496	11	160	387	10	2.41875	0.0625
ENSG00000072954	ENST00000187762	2631	2987	3	49.91	protein_coding	6	5	1.2	900	0.342075	6124	6124	299	0.0424	0.9504	0.0446128	NA	NA	NA	0.0016	0.0293	0.0546075	0.664633	Muscle	428	19	109	195	10	1.78899	0.0917431
ENSG00000072958	ENST00000291439	13193	14371	15	51.59	protein_coding	12	11	1.09091	1272	0.0964148	10352	10352	423	NA	NA	NA	0	0	NA	0	0	NA	0.191328	Testis	502	19	157	167	4	1.06369	0.0254777
ENSG00000073008	ENST00000425690	5792	6098	6	50.03	protein_coding	8	7	1.14286	1254	0.216506	4800	4840	417	0.5787	1.5162	0.381678	0.0111	0.0359	0.309192	NA	NA	NA	0.223835	Lung	398	19	133	295	20	2.21805	0.150376
ENSG00000073050	ENST00000262887	2802	3459	9	50.94	protein_coding	17	16	1.0625	1902	0.678801	7164	8079	633	0.068	0.6463	0.105214	0.0027	0.008	0.3375	0.0049	0.019	0.257895	0.197448	Pituitary	457	19	191	449	22	2.35079	0.115183
ENSG00000073060	ENST00000261693	3405	7741	11	51.45	protein_coding	13	12	1.08333	1530	0.449339	18402	22038	509	NA	NA	NA	0.0399	0.1566	0.254789	0.0017	0.0225	0.0755556	0.561021	Adrenal.Gland	482	12	166	309	11	1.86145	0.0662651
ENSG00000073067	ENST00000340150	2361	2791	5	66.81	protein_coding	8	7	1.14286	1227	0.519695	1984	2063	408	0.1325	1.4059	0.0942457	0.0069	0.056	0.123214	0.0464	0.1719	0.269924	0.893876	Adrenal.Gland	262	7	192	351	13	1.82812	0.0677083
ENSG00000073111	ENST00000265056	3434	4715	9	50.56	protein_coding	16	15	1.06667	2715	0.790623	5464	5464	904	0.0188	0.9572	0.0196406	0	0	NA	0.0019	0.0114	0.166667	0.490491	Blood	378	3	316	602	14	1.90506	0.0443038
ENSG00000073146	ENST00000262794	3957	6872	10	47.64	protein_coding	27	26	1.03846	3636	0.918878	16782	16812	1211	0.1029	0.6777	0.151837	0.0156	0.019	0.821053	0.0076	0.0132	0.575758	0.956515	Testis	247	22	393	781	36	1.98728	0.0916031
ENSG00000073150	ENST00000395842	3051	3102	3	64.18	protein_coding	3	2	1.5	2034	0.666667	2698	2698	677	0.0328	1.1745	0.0279268	0.0017	0.0335	0.0507463	0.0031	0.0283	0.109541	0.667145	Brain	410	22	323	437	15	1.35294	0.0464396
ENSG00000073169	ENST00000611222	2311	2363	3	55.78	protein_coding	10	9	1.11111	2007	0.868455	5122	5122	668	NA	NA	NA	0.0044	0.0385	0.114286	0.0148	0.075	0.197333	0.176028	Liver	491	22	334	628	33	1.88024	0.0988024
ENSG00000073282	ENST00000264731	4944	7478	14	37.13	protein_coding	14	13	1.07692	2043	0.413228	52714	52714	680	0.0094	0.4285	0.021937	0	0	NA	0.0007	0.0135	0.0518519	0.783983	Skin	386	3	205	394	7	1.92195	0.0341463
ENSG00000073331	ENST00000650871	5399	12326	19	40.45	protein_coding	16	15	1.06667	3735	0.691795	28229	30413	1244	0.1813	0.5963	0.304042	0.0072	0.0078	0.923077	0.008	0.0188	0.425532	0.382682	Blood	368	4	332	868	52	2.61446	0.156627
ENSG00000073350	ENST00000392550	3509	7909	22	56.06	protein_coding	26	25	1.04	3063	0.872898	11628	11828	1020	0.0461	0.78	0.0591026	0.0092	0.0376	0.244681	0.0167	0.0513	0.325536	0.314217	Kidney	445	17	392	755	29	1.92602	0.0739796
ENSG00000073417	ENST00000394553	4036	8004	16	41.8	protein_coding	22	21	1.04762	2490	0.616947	33452	33877	829	0.1187	0.5072	0.23403	0.0012	0.0066	0.181818	0.0023	0.0108	0.212963	0.170227	Nerve	456	15	195	536	19	2.74872	0.0974359
ENSG00000073464	ENST00000380833	6759	6789	4	45.24	protein_coding	13	12	1.08333	2283	0.337772	11593	11598	760	0.0068	0.7358	0.00924164	0	0	NA	0	0	NA	0.785938	Muscle	388	X	208	198	0	0.951923	NA
ENSG00000073536	ENST00000586869	5286	5475	7	52.09	protein_coding	12	11	1.09091	582	0.110102	3120	3137	193	0.0267	0.5522	0.048352	0.0058	0.016	0.3625	0.0047	0.0261	0.180077	0.299994	Ovary	388	17	60	134	3	2.23333	0.05
ENSG00000073578	ENST00000264932	2693	8765	20	46.02	protein_coding	15	14	1.07143	1995	0.74081	9160	9194	664	NA	NA	NA	0.0028	0.02	0.14	0.0882	0.2072	0.425676	0.166858	Heart	567	5	264	532	23	2.01515	0.0871212
ENSG00000073584	ENST00000643318	5796	18470	51	37.88	protein_coding	9	8	1.125	1026	0.177019	4463	4469	341	0.0128	0.3204	0.0399501	0	0	NA	0.0013	0.0044	0.295455	0.20697	Uterus	376	17	90	172	9	1.91111	0.1
ENSG00000073598	ENST00000158009	1352	1352	1	48.33	protein_coding	4	3	1.33333	975	0.721154	1894	1894	324	0.19	0.6639	0.286188	0.0015	0.0069	0.217391	0.0073	0.011	0.663636	1	Testis	319	17	101	207	7	2.0495	0.0693069
ENSG00000073605	ENST00000394175	1626	5905	15	48.85	protein_coding	8	7	1.14286	1185	0.728782	2763	3293	394	NA	NA	NA	0.0058	0.0054	1.07407	0.0061	0.0073	0.835616	0.361153	Small.Intestine	445	17	112	272	15	2.42857	0.133929
ENSG00000073614	ENST00000399788	10763	12091	11	39.46	protein_coding	28	27	1.03704	5073	0.471337	24363	24363	1690	0.0162	0.3426	0.0472855	0.0016	0.0077	0.207792	0.022	0.0628	0.350318	0.264562	Testis	400	12	472	877	14	1.85805	0.029661
ENSG00000073670	ENST00000200557	4614	4813	5	59.33	protein_coding	27	26	1.03846	2310	0.50065	5258	5258	769	0.0252	0.6021	0.0418535	0.0046	0.0245	0.187755	0.0151	0.0524	0.288168	0.813472	Brain	422	17	245	418	17	1.70612	0.0693878
ENSG00000073711	ENST00000264977	6743	7785	5	39.06	protein_coding	14	13	1.07692	3453	0.512087	36651	36651	1150	0.0772	0.3593	0.214862	0.0021	0.0051	0.411765	0.006	0.0104	0.576923	0.490387	Muscle	353	3	301	785	12	2.60797	0.0398671
ENSG00000073712	ENST00000395631	3369	8463	15	39.3	protein_coding	15	14	1.07143	2043	0.606411	19271	19663	680	0.0083	0.5419	0.0153165	0	0	NA	0.0049	0.0198	0.247475	0.306012	Blood.Vessel	478	14	167	318	1	1.90419	0.00598802
ENSG00000073734	ENST00000650372	6934	7715	7	37.01	protein_coding	28	27	1.03704	3966	0.571964	22977	23962	1321	0.1079	0.5229	0.206349	0.0033	0.0194	0.170103	0.0044	0.0149	0.295302	0.964419	Liver	182	2	387	878	36	2.26873	0.0930233
ENSG00000073737	ENST00000602501	2863	3750	8	39.63	protein_coding	8	7	1.14286	960	0.335313	6558	6558	319	0.0784	0.4103	0.19108	0.0053	0.0055	0.963636	0.0014	0.0076	0.184211	0.742609	Blood	290	2	83	250	11	3.01205	0.13253
ENSG00000073754	ENST00000368174	2204	2469	2	39.69	protein_coding	6	5	1.2	1044	0.473684	2379	13787	347	0.2246	0.6234	0.360282	0.0067	0.0144	0.465278	0.0108	0.0106	1.01887	0.987291	Spleen	403	1	114	245	28	2.14912	0.245614
ENSG00000073756	ENST00000367468	4510	5265	5	34.84	protein_coding	10	9	1.11111	1815	0.402439	1979	1979	604	0.0756	0.5512	0.137155	0.0016	0.0107	0.149533	0.0009	0.0242	0.0371901	0.626022	Lung	311	1	182	272	4	1.49451	0.021978
ENSG00000073792	ENST00000382199	3688	4735	11	42.54	protein_coding	16	15	1.06667	1800	0.488069	36085	36085	599	0.0222	0.3733	0.0594696	0.0008	0.0034	0.235294	0	0	NA	0.455881	Skin	369	3	185	288	10	1.55676	0.0540541
ENSG00000073803	ENST00000265026	9857	12604	15	40.07	protein_coding	14	13	1.07692	2901	0.294309	23677	38163	966	0.0563	0.6179	0.0911151	0.0047	0.0211	0.222749	0.0041	0.0191	0.21466	0.261976	Pituitary	373	3	263	536	14	2.03802	0.0532319
ENSG00000073849	ENST00000169298	4604	9134	22	44.38	protein_coding	8	7	1.14286	1221	0.265204	29750	29761	406	0.1141	0.5853	0.194943	0.002	0.0236	0.0847458	0.0036	0.0168	0.214286	0.467447	Liver	455	3	112	236	6	2.10714	0.0535714
ENSG00000073861	ENST00000177694	2583	2625	2	53.22	protein_coding	6	5	1.2	1608	0.622532	2740	2740	535	0.0607	0.5687	0.106735	0	0	NA	0.0025	0.0194	0.128866	0.919948	Blood	260	17	182	319	4	1.75275	0.021978
ENSG00000073910	ENST00000542859	13200	18849	15	39.24	protein_coding	61	60	1.01667	9042	0.685	51343	86739	3013	0.0154	0.6724	0.022903	0.0005	0.0122	0.0409836	0.0075	0.0276	0.271739	0.411782	Blood.Vessel	401	13	879	1508	25	1.71559	0.0284414
ENSG00000073921	ENST00000393346	4134	6342	24	37.29	protein_coding	20	19	1.05263	1959	0.473875	24676	24920	652	0.0114	0.2191	0.052031	0.0035	0.0174	0.201149	0.0041	0.0204	0.20098	0.169983	Blood.Vessel	554	11	177	352	5	1.9887	0.0282486
ENSG00000073969	ENST00000398238	3983	5005	8	38.62	protein_coding	21	20	1.05	2235	0.561135	18729	18729	744	0.0089	0.5455	0.0163153	NA	NA	NA	NA	NA	NA	0.375571	Brain	491	17	105	170	5	1.61905	0.047619
ENSG00000074047	ENST00000452319	6799	7341	13	52.42	protein_coding	14	13	1.07692	4761	0.70025	41961	53357	1586	0.0803	0.9687	0.0828946	0.0021	0.0311	0.0675241	0.0131	0.0501	0.261477	0.647117	Ovary	309	2	604	1214	13	2.00993	0.0215232
ENSG00000074054	ENST00000263710	8092	11052	16	41.05	protein_coding	40	39	1.02564	4617	0.570564	62014	62056	1538	0.0101	0.4853	0.0208119	0.0117	0.0247	0.473684	0	0	NA	0.108126	Uterus	449	2	457	791	11	1.73085	0.02407
ENSG00000074071	ENST00000177742	1040	1097	3	65.4	protein_coding	3	2	1.5	678	0.651923	541	541	225	NA	NA	NA	0.0018	0.0264	0.0681818	0.0036	0.0265	0.135849	0.10644	Adrenal.Gland	537	16	100	226	11	2.26	0.11
ENSG00000074181	ENST00000263388	8680	9408	6	54.88	protein_coding	33	32	1.03125	6966	0.802535	10534	10534	2321	0.0504	0.8009	0.0629292	0.0006	0.0241	0.0248963	0.0064	0.0436	0.146789	0.392813	Blood.Vessel	510	19	852	1585	33	1.86033	0.0387324
ENSG00000074201	ENST00000525428	2993	4592	12	41.76	protein_coding	7	6	1.16667	714	0.238557	4710	23568	237	0.045	0.4261	0.105609	0	0	NA	0	0	NA	0.175317	Ovary	470	11	69	138	5	2	0.0724638
ENSG00000074211	ENST00000382599	4450	9366	9	51.48	protein_coding	9	8	1.125	1344	0.302022	35548	55059	447	0.0027	0.8121	0.00332471	0.0268	0.1133	0.23654	0.0137	0.1082	0.126617	0.779715	Brain	471	4	167	177	2	1.05988	0.011976
ENSG00000074219	ENST00000377214	2440	2980	10	53.57	protein_coding	11	10	1.1	1353	0.554508	4260	4705	450	0.0299	0.7993	0.0374077	0.001	0.0102	0.0980392	0.001	0.0266	0.037594	0.258077	Uterus	436	19	143	272	18	1.9021	0.125874
ENSG00000074266	ENST00000263360	2088	6807	11	37.04	protein_coding	12	11	1.09091	1326	0.635057	7077	7077	441	0	0	NA	0	0	NA	0	0	NA	0.183543	Uterus	402	11	104	158	2	1.51923	0.0192308
ENSG00000074276	ENST00000510636	4509	5348	7	53.78	protein_coding	32	31	1.03226	3933	0.872255	12421	12421	1310	0.178	0.8311	0.214174	0.0037	0.0199	0.18593	0.0048	0.036	0.133333	0.91589	Small.Intestine	348	5	490	950	29	1.93878	0.0591837
ENSG00000074317	ENST00000614675	1407	2008	6	56.95	protein_coding	6	5	1.2	363	0.257996	2260	2280	120	0.0157	0.4937	0.0318007	0	0	NA	0.0036	0.025	0.144	0.978469	Brain	549	5	41	64	3	1.56098	0.0731707
ENSG00000074319	ENST00000536719	2101	3558	12	39.61	protein_coding	10	9	1.11111	1098	0.522608	11754	11754	365	0.0255	0.4313	0.0591236	0.0601	0.1067	0.563261	0	0	NA	0.105474	Testis	487	11	104	170	3	1.63462	0.0288462
ENSG00000074356	ENST00000389005	12772	14720	7	44.57	protein_coding	13	12	1.08333	1863	0.145866	9795	9795	620	0.0248	0.4246	0.0584079	0.0008	0.0125	0.064	0	0	NA	0.177825	Nerve	436	17	183	331	5	1.80874	0.0273224
ENSG00000074370	ENST00000309890	4826	6893	15	56.9	protein_coding	22	21	1.04762	3090	0.640282	9878	9878	1029	0.0383	0.7075	0.0541343	0.002	0.0192	0.104167	0.0107	0.0374	0.286096	0.432386	Spleen	469	17	438	663	16	1.5137	0.0365297
ENSG00000074410	ENST00000178638	6098	6998	6	48.38	protein_coding	11	10	1.1	1065	0.174647	12484	12484	354	0.1056	0.512	0.20625	0.0013	0.0189	0.0687831	0.0014	0.01	0.14	0.577156	Kidney	459	15	115	246	7	2.13913	0.0608696
ENSG00000074416	ENST00000434178	4941	11849	15	44.86	protein_coding	8	7	1.14286	912	0.184578	26975	70319	303	0.0865	0.6746	0.128224	0	0	NA	0	0	NA	0.299259	Adipose.Tissue	486	3	94	189	3	2.01064	0.0319149
ENSG00000074527	ENST00000343702	3621	4166	7	40.1	protein_coding	10	9	1.11111	1887	0.521127	24431	24530	628	0.0511	0.6646	0.0768884	0.0025	0.0078	0.320513	0.0052	0.0099	0.525253	0.380396	Spleen	457	12	177	349	14	1.97175	0.079096
ENSG00000074582	ENST00000431802	2015	3379	21	54.42	protein_coding	8	7	1.14286	1260	0.62531	900	1134	419	0.0328	0.3771	0.0869796	0	0	NA	0	0	NA	0.116911	Uterus	468	2	128	233	20	1.82031	0.15625
ENSG00000074590	ENST00000261402	6828	7008	4	45.97	protein_coding	7	6	1.16667	1986	0.290861	14884	14884	661	0.0447	0.5809	0.0769496	0.0014	0.0134	0.104478	0.0014	0.0088	0.159091	0.338463	Adipose.Tissue	418	12	207	412	10	1.99034	0.0483092
ENSG00000074603	ENST00000341861	8699	10211	16	40.97	protein_coding	20	19	1.05263	2697	0.310036	16009	16177	898	0.0248	0.4556	0.0544337	0	0	NA	0	0	NA	0.183311	Testis	400	15	224	455	12	2.03125	0.0535714
ENSG00000074621	ENST00000261892	5762	9084	12	44.73	protein_coding	10	9	1.11111	3300	0.572718	6439	9097	1099	0.1703	0.5026	0.338838	0.0052	0.0108	0.481481	0.0062	0.022	0.281818	0.421421	Testis	316	15	286	671	18	2.34615	0.0629371
ENSG00000074657	ENST00000336078	6696	11951	26	43.34	protein_coding	11	10	1.1	3906	0.583333	25218	25218	1301	0.0438	0.6129	0.0714635	0.0947	0.1361	0.695812	0.0012	0.0083	0.144578	0.288549	Nerve	456	18	400	670	5	1.675	0.0125
ENSG00000074660	ENST00000263071	3428	4958	9	58.07	protein_coding	11	10	1.1	2493	0.727246	3261	3267	830	0.173	0.7416	0.233279	0.005	0.0185	0.27027	0.0164	0.0519	0.315992	0.40408	Spleen	409	17	306	624	26	2.03922	0.0849673
ENSG00000074695	ENST00000251047	4824	6070	5	36.9	protein_coding	13	12	1.08333	1533	0.317786	6561	6561	510	0.0579	0.5818	0.0995187	0.0037	0.0213	0.173709	0.0037	0.0257	0.143969	0.125172	Liver	486	18	147	327	19	2.22449	0.129252
ENSG00000074696	ENST00000261875	3228	7094	12	42.55	protein_coding	11	10	1.1	1089	0.337361	9719	9742	362	0.0415	0.4835	0.0858325	0	0	NA	0.003	0.0097	0.309278	0.241793	Adrenal.Gland	489	15	82	222	11	2.70732	0.134146
ENSG00000074706	ENST00000265198	6689	8474	13	40.14	protein_coding	12	11	1.09091	1314	0.196442	39111	39140	437	0.1198	0.5998	0.199733	0.0042	0.0143	0.293706	0.0033	0.0183	0.180328	0.871354	Thyroid	333	6	106	244	7	2.30189	0.0660377
ENSG00000074755	ENST00000381638	11466	15888	11	44.49	protein_coding	55	54	1.01852	8886	0.774987	31513	31513	2961	0.0462	0.4151	0.111298	0.002	0.0104	0.192308	0.0036	0.0165	0.218182	0.250753	Small.Intestine	434	17	940	1973	36	2.09894	0.0382979
ENSG00000074771	ENST00000159060	2042	2042	1	40.79	protein_coding	14	13	1.07692	1707	0.835945	13033	13033	568	0.1173	0.6342	0.184957	0.0053	0.0192	0.276042	0.0083	0.0328	0.253049	NA	NA	12	6	195	412	29	2.11282	0.148718
ENSG00000074800	ENST00000646539	2345	5276	17	50.23	protein_coding	12	11	1.09091	1305	0.556503	4404	4404	434	NA	NA	NA	0	0	NA	0	0	NA	0.14412	Blood	686	1	154	277	7	1.7987	0.0454545
ENSG00000074803	ENST00000647546	4851	12839	14	37.89	protein_coding	27	26	1.03846	3300	0.680272	22049	24356	1099	0.0319	0.4702	0.0678435	0.0097	0.0434	0.223502	0.0027	0.011	0.245455	1	Kidney	267	15	293	703	30	2.39932	0.102389
ENSG00000074842	ENST00000262947	1018	1678	4	54.74	protein_coding	6	5	1.2	522	0.51277	3182	6857	173	0.0659	0.6982	0.0943856	0	0	NA	NA	NA	NA	0.134756	Pituitary	546	19	75	120	6	1.6	0.08
ENSG00000074855	ENST00000159087	4178	5005	4	62.68	protein_coding	18	17	1.05882	3699	0.885352	3276	3276	1232	0.0743	1.5237	0.0487629	0.0061	0.0399	0.152882	0.0931	0.2049	0.454368	0.303124	Adrenal.Gland	432	19	458	806	21	1.75983	0.0458515
ENSG00000074935	ENST00000368662	2225	7087	11	34.63	protein_coding	12	11	1.09091	1428	0.641798	2941	2952	475	0.0468	0.6562	0.0713197	0.0009	0.0097	0.0927835	0.0009	0.0235	0.0382979	0.264605	Uterus	436	6	92	231	12	2.51087	0.130435
ENSG00000074964	ENST00000361221	4625	7954	9	54.39	protein_coding	29	28	1.03571	3840	0.83027	33650	33651	1279	0.0414	0.7938	0.0521542	0.0076	0.0483	0.15735	0.0023	0.0458	0.0502183	0.32198	Blood.Vessel	470	1	499	865	15	1.73347	0.0300601
ENSG00000074966	ENST00000264316	2908	3466	6	39.46	protein_coding	15	14	1.07143	1584	0.544704	12987	12987	527	0.0951	0.7284	0.13056	NA	NA	NA	0.0018	0.0186	0.0967742	0.861608	Spleen	239	4	136	329	22	2.41912	0.161765
ENSG00000075035	ENST00000547525	5082	6740	13	47.04	protein_coding	9	8	1.125	1698	0.33412	22833	22833	565	0.0358	0.9003	0.0397645	0.0008	0.0188	0.0425532	0.0008	0.0407	0.019656	0.778548	Brain	387	12	182	361	11	1.98352	0.0604396
ENSG00000075043	ENST00000626839	9213	12775	47	62.3	protein_coding	16	15	1.06667	2565	0.278411	19434	19434	854	0.0217	0.9419	0.0230385	0.0005	0.0431	0.0116009	0.0068	0.0598	0.113712	0.930424	Brain	380	20	370	629	24	1.7	0.0648649
ENSG00000075073	ENST00000373306	2083	2871	3	51.99	protein_coding	5	4	1.25	1197	0.574652	2815	2930	398	0.077	0.9309	0.0827157	0.0075	0.0302	0.248344	0.0128	0.0506	0.252964	0.781897	Colon	402	10	122	280	12	2.29508	0.0983607
ENSG00000075089	ENST00000188312	2464	3813	13	41	protein_coding	11	10	1.1	1191	0.48336	4504	7941	396	0.0068	0.6631	0.0102549	0	0	NA	0.0011	0.0148	0.0743243	0.190439	Testis	422	12	85	181	11	2.12941	0.129412
ENSG00000075131	ENST00000261881	1728	2739	6	44.04	protein_coding	8	7	1.14286	906	0.524306	4201	10463	301	0.1501	0.5375	0.279256	0.0042	0.0054	0.777778	0.0054	0	NA	0.587436	Testis	322	15	79	172	14	2.17722	0.177215
ENSG00000075142	ENST00000265729	2010	4237	10	39.53	protein_coding	8	7	1.14286	597	0.297015	2825	4208	198	0.0196	0.5977	0.0327924	NA	NA	NA	0.0026	0.0051	0.509804	0.168112	Brain	526	7	50	137	6	2.74	0.12
ENSG00000075151	ENST00000602326	6196	9596	14	39.36	protein_coding	35	34	1.02941	4776	0.77082	73520	73586	1591	0.0719	0.4837	0.148646	0.0018	0.0074	0.243243	0.015	0.0339	0.442478	0.313972	Testis	461	1	396	822	4	2.07576	0.010101
ENSG00000075188	ENST00000552283	2362	3488	9	36.52	protein_coding	10	9	1.11111	981	0.415326	9201	9204	326	0.0471	0.4865	0.096814	0	0	NA	0.0015	0.0175	0.0857143	0.214562	Skin	393	12	71	203	13	2.85915	0.183099
ENSG00000075213	ENST00000265362	8113	9259	7	34.35	protein_coding	17	16	1.0625	2316	0.285468	48942	109786	771	0.0214	0.5758	0.0371657	0.0006	0.0109	0.0550459	0.0018	0.0155	0.116129	0.729019	Colon	280	7	197	456	6	2.31472	0.0304569
ENSG00000075218	ENST00000454366	2983	4113	4	50.08	protein_coding	12	11	1.09091	2220	0.744217	7771	7771	739	0.3193	0.7869	0.405769	0.0123	0.0086	1.43023	0.013	0.0185	0.702703	0.857472	Testis	272	22	237	539	8	2.27426	0.0337553
ENSG00000075223	ENST00000265361	4874	6100	9	35.82	protein_coding	18	17	1.05882	2256	0.462864	35869	36619	751	0.0136	0.6067	0.0224164	0.0007	0.0094	0.0744681	0.002	0.0101	0.19802	0.36356	Cervix.Uteri	419	7	183	466	15	2.54645	0.0819672
ENSG00000075234	ENST00000381031	2566	3578	7	54.16	protein_coding	14	13	1.07692	1410	0.549493	5898	5913	469	0.0671	0.7534	0.0890629	0.0079	0.0083	0.951807	0.0061	0.0236	0.258475	0.324141	Liver	468	22	169	335	11	1.98225	0.0650888
ENSG00000075239	ENST00000265838	1761	5584	12	42.49	protein_coding	12	11	1.09091	1284	0.729131	5564	5564	427	0.0794	0.4239	0.187308	0	0	NA	0.0012	0.0031	0.387097	0.300208	Liver	484	11	116	261	9	2.25	0.0775862
ENSG00000075240	ENST00000406902	4500	4901	7	57.68	protein_coding	19	18	1.05556	1737	0.386	14862	25901	578	0.0291	1.016	0.0286417	0.0367	0.109	0.336697	0	0	NA	0.3486	Liver	440	22	230	303	1	1.31739	0.00434783
ENSG00000075275	ENST00000262738	11389	12806	5	53.93	protein_coding	35	34	1.02941	9045	0.794187	44985	44985	3014	0.0966	1.0381	0.0930546	0.0204	0.0937	0.217716	0.0037	0.0529	0.0699433	0.530573	Lung	329	22	1330	2285	23	1.71805	0.0172932
ENSG00000075290	ENST00000343737	2112	2112	1	42.74	protein_coding	6	5	1.2	1056	0.5	3896	3896	351	0.0314	0.643	0.0488336	0.0012	0.0085	0.141176	0.0012	0.0085	0.141176	1	Testis	116	10	118	202	7	1.71186	0.059322
ENSG00000075292	ENST00000409544	6821	12474	27	38.16	protein_coding	28	27	1.03704	5937	0.8704	23895	35033	1978	0.122	0.3622	0.33683	0.0036	0.0068	0.529412	0.006	0.0102	0.588235	0.18326	Ovary	448	2	517	1336	9	2.58414	0.0174081
ENSG00000075303	ENST00000341119	4056	5084	8	35.47	protein_coding	12	11	1.09091	1017	0.25074	8334	8334	338	0.0967	0.3751	0.257798	NA	NA	NA	0.0025	0.0051	0.490196	0.247617	Blood	383	7	85	209	12	2.45882	0.141176
ENSG00000075336	ENST00000169551	3084	5197	6	42.28	protein_coding	6	5	1.2	747	0.242218	2533	2533	248	0.181	0.5116	0.353792	0.0036	0.0113	0.318584	0.0055	0.0054	1.01852	0.173619	Heart	412	18	69	157	9	2.27536	0.130435
ENSG00000075340	ENST00000264436	9290	12673	14	44.81	protein_coding	16	15	1.06667	2181	0.234769	19890	28925	726	0.0364	0.7285	0.0499657	0.0006	0.0111	0.0540541	0.0006	0.0098	0.0612245	0.957398	Brain	358	2	200	326	2	1.63	0.01
ENSG00000075388	ENST00000168712	3165	3165	2	55.25	protein_coding	3	2	1.5	621	0.196209	1067	1067	206	0.1154	1.2236	0.0943119	0.0039	0.0105	0.371429	0.0038	0.0117	0.324786	1	Nerve	57	11	92	140	2	1.52174	0.0217391
ENSG00000075391	ENST00000462775	14453	16044	5	36.99	protein_coding	16	15	1.06667	3420	0.236629	25949	73323	1139	0.0143	0.2733	0.0523235	0.0008	0.0104	0.0769231	0.0011	0.0123	0.0894309	0.349368	Nerve	390	1	289	668	7	2.31142	0.0242215
ENSG00000075399	ENST00000561976	2791	3340	7	59.41	protein_coding	14	13	1.07692	1686	0.604085	4122	4587	561	0.0983	0.8871	0.110811	0.0035	0.0169	0.207101	0.0021	0.024	0.0875	0.231239	Blood	469	16	261	486	22	1.86207	0.0842912
ENSG00000075407	ENST00000361085	8738	13190	6	39.11	protein_coding	7	6	1.16667	1686	0.19295	5930	10165	561	NA	NA	NA	0.0025	0.0124	0.201613	0.0056	0.0179	0.312849	0.278552	Pituitary	370	10	127	350	19	2.75591	0.149606
ENSG00000075413	ENST00000429436	3481	8891	26	42.15	protein_coding	18	17	1.05882	2262	0.649813	24967	24975	753	0.0143	0.4648	0.0307659	0.0013	0.0098	0.132653	0.0007	0.0212	0.0330189	0.101375	Fallopian.Tube	494	14	222	434	27	1.95495	0.121622
ENSG00000075415	ENST00000401722	6087	8896	17	42.39	protein_coding	8	7	1.14286	1086	0.178413	3070	3070	361	0.0585	0.5992	0.0976302	0	0	NA	0.0014	0.0111	0.126126	0.0822138	Muscle	632	12	108	221	4	2.0463	0.037037
ENSG00000075420	ENST00000415807	8031	13324	12	39.76	protein_coding	26	25	1.04	3615	0.450131	70165	70165	1204	0.0356	0.5528	0.0643994	0.0024	0.0093	0.258065	0.0069	0.0123	0.560976	0.209311	Blood.Vessel	423	3	355	677	2	1.90704	0.0056338
ENSG00000075426	ENST00000264716	6713	7162	4	51.81	protein_coding	4	3	1.33333	981	0.146134	5277	5422	326	0.023	0.5832	0.0394376	0	0	NA	0.0053	0.0285	0.185965	0.188507	Ovary	541	2	110	165	1	1.5	0.00909091
ENSG00000075429	ENST00000533854	1311	1311	2	47.17	protein_coding	6	5	1.2	828	0.631579	10125	10125	275	0.0124	0.8026	0.0154498	0	0	NA	0	0	NA	NA	NA	84	17	97	205	7	2.1134	0.0721649
ENSG00000075461	ENST00000262138	3583	3583	1	52.47	protein_coding	4	3	1.33333	984	0.27463	14461	14461	327	0.0076	0.548	0.0138686	0	0	NA	0.1	0.2649	0.377501	0.878395	Brain	308	17	124	184	6	1.48387	0.0483871
ENSG00000075539	ENST00000358350	11706	18161	20	36.94	protein_coding	64	63	1.01587	9042	0.772424	52274	52291	3013	0.0266	0.6381	0.0416863	0.0009	0.0067	0.134328	0.0011	0.0108	0.101852	0.309574	Nerve	392	4	707	1583	31	2.23904	0.0438472
ENSG00000075568	ENST00000186436	6701	13042	9	39.3	protein_coding	41	40	1.025	5652	0.843456	47753	47754	1883	0.0534	0.4712	0.113328	0.0021	0.0076	0.276316	0.0015	0.0126	0.119048	0.125769	Uterus	451	2	526	1121	13	2.13118	0.0247148
ENSG00000075618	ENST00000382361	2784	3699	5	59.62	protein_coding	5	4	1.25	1482	0.532328	3652	3652	493	NA	NA	NA	NA	NA	NA	0.0008	0.0579	0.0138169	0.278307	Nerve	514	7	215	330	2	1.53488	0.00930233
ENSG00000075624	ENST00000646664	1812	3413	19	56.7	protein_coding	6	5	1.2	1128	0.622517	1394	10492	375	0	0	NA	NA	NA	NA	0	0	NA	0.144649	Blood.Vessel	809	7	211	103	1	0.488152	0.00473934
ENSG00000075643	ENST00000261326	6182	6303	2	42.78	protein_coding	15	14	1.07143	2667	0.431414	17958	17958	888	0.1479	0.6034	0.245111	0.0043	0.0105	0.409524	0.0061	0.0127	0.480315	0.681707	Adrenal.Gland	292	18	270	605	24	2.24074	0.0888889
ENSG00000075651	ENST00000351298	6015	12860	17	38.86	protein_coding	27	26	1.03846	3225	0.53616	39772	39877	1074	0.0461	0.7449	0.0618875	0.0013	0.0194	0.0670103	0.0034	0.016	0.2125	0.391248	Adrenal.Gland	373	3	288	717	39	2.48958	0.135417
ENSG00000075673	ENST00000381946	4258	4442	2	49.26	protein_coding	23	22	1.04545	3120	0.732738	7188	7235	1039	0.0751	0.5911	0.127051	0.0021	0.0169	0.12426	0.0018	0.0218	0.0825688	0.9582	Skin	127	13	312	678	22	2.17308	0.0705128
ENSG00000075702	ENST00000401500	4727	9814	8	51.45	protein_coding	32	31	1.03226	4572	0.96721	11799	11805	1523	0.119	0.6058	0.196434	0.0047	0.0073	0.643836	0.007	0.0285	0.245614	0.900053	Testis	328	19	531	1050	40	1.9774	0.0753296
ENSG00000075711	ENST00000346964	5034	11001	28	36.59	protein_coding	26	25	1.04	2781	0.552443	52737	52930	926	0.0213	0.4152	0.0513006	0.0005	0.0058	0.0862069	0	0	NA	0.170016	Thyroid	439	3	215	532	12	2.47442	0.055814
ENSG00000075785	ENST00000265062	2244	2717	8	44.06	protein_coding	6	5	1.2	624	0.278075	18724	18724	207	0	0	NA	NA	NA	NA	0	0	NA	0.0823087	Blood	615	3	60	67	0	1.11667	NA
ENSG00000075790	ENST00000379119	5773	8409	17	37.42	protein_coding	8	7	1.14286	1047	0.181362	8692	10182	348	0.1256	0.6331	0.198389	0.0053	0.0142	0.373239	0.0037	0.0312	0.11859	0.276797	Thyroid	428	7	96	245	4	2.55208	0.0416667
ENSG00000075826	ENST00000370345	4634	7934	13	46.28	protein_coding	26	25	1.04	3540	0.763919	6927	6928	1179	0.1335	0.4292	0.311044	0.0219	0.0315	0.695238	0.0224	0.031	0.722581	0.224641	Pituitary	451	10	333	770	40	2.31231	0.12012
ENSG00000075856	ENST00000546815	4154	7637	17	42.57	protein_coding	19	18	1.05556	2892	0.696196	8006	8061	963	0.0692	0.9189	0.0753074	0.001	0.012	0.0833333	0.0019	0.0242	0.0785124	0.153084	Uterus	456	12	266	602	8	2.26316	0.0300752
ENSG00000075884	ENST00000409869	2968	6127	13	36.48	protein_coding	7	6	1.16667	417	0.140499	29706	137011	138	0.0714	0.3382	0.211118	0.002	0.0073	0.273973	0.0028	0.0173	0.16185	0.75998	Blood	303	2	32	90	2	2.8125	0.0625
ENSG00000075886	ENST00000321253	1520	1572	2	52.01	protein_coding	5	4	1.25	1353	0.890132	1578	1578	450	NA	NA	NA	0.002	0.0456	0.0438596	NA	NA	NA	0.928461	Testis	399	2	169	265	14	1.56805	0.0828402
ENSG00000075891	ENST00000370296	4140	6243	9	51.23	protein_coding	11	10	1.1	1191	0.287681	17215	19437	396	0.0815	0.3913	0.20828	0.0757	0.1559	0.485568	0.0947	0.1632	0.58027	0.957587	Kidney	269	10	141	211	5	1.49645	0.035461
ENSG00000075914	ENST00000265564	1042	4429	11	46.87	protein_coding	8	7	1.14286	876	0.840691	6899	12057	291	0.0211	0.4469	0.0472141	0.0048	0.026	0.184615	0.0048	0.0436	0.110092	0.196166	Skin	459	3	72	223	8	3.09722	0.111111
ENSG00000075945	ENST00000367765	4111	4978	6	34.27	protein_coding	20	19	1.05263	2259	0.549501	28339	31530	752	0.0099	0.5998	0.0165055	0	0	NA	0	0	NA	0.25435	Testis	450	1	197	404	24	2.05076	0.121827
ENSG00000075975	ENST00000170447	2775	2775	3	45.07	protein_coding	8	7	1.14286	1251	0.450811	5799	5799	416	0.059	0.6512	0.090602	0.0167	0.0392	0.42602	0.0177	0.0397	0.445844	0.291781	Testis	456	3	140	267	7	1.90714	0.05
ENSG00000076003	ENST00000264156	3753	4135	3	40.29	protein_coding	17	16	1.0625	2466	0.657074	7485	7485	821	0.0223	0.5359	0.0416122	0	0	NA	0.0006	0.0093	0.0645161	0.265773	Testis	419	2	210	506	14	2.40952	0.0666667
ENSG00000076043	ENST00000611665	1158	3699	20	39.61	protein_coding	7	6	1.16667	714	0.61658	2331	2331	237	0.0277	0.2257	0.122729	0	0	NA	0.0019	0.0117	0.162393	0.157963	Cervix.Uteri	502	11	62	123	6	1.98387	0.0967742
ENSG00000076053	ENST00000541475	6725	7885	9	38.27	protein_coding	4	3	1.33333	450	0.0669145	2258	2889	149	NA	NA	NA	NA	NA	NA	NA	NA	NA	0.227593	Ovary	96	11	42	74	1	1.7619	0.0238095
ENSG00000076067	ENST00000262031	8488	8914	9	44.05	protein_coding	14	13	1.07692	1224	0.144204	14246	14246	407	0.0593	0.4744	0.125	0.0011	0.0127	0.0866142	NA	NA	NA	0.388838	Lung	398	12	100	246	9	2.46	0.09
ENSG00000076108	ENST00000379441	8831	10918	17	48.64	protein_coding	30	29	1.03448	5628	0.6373	9006	9092	1875	0.0879	0.41	0.21439	0.0026	0.0138	0.188406	0.0025	0.0147	0.170068	0.140777	Testis	481	12	509	1126	17	2.21218	0.0333988
ENSG00000076201	ENST00000265562	5237	5975	6	51.52	protein_coding	25	24	1.04167	4911	0.937751	7303	7307	1636	0.0447	0.5745	0.0778068	0.0029	0.0122	0.237705	0.0029	0.0213	0.13615	0.160517	Pituitary	490	3	616	1149	20	1.86526	0.0324675
ENSG00000076242	ENST00000231790	2752	3532	23	41.89	protein_coding	19	18	1.05556	2271	0.825218	13466	13466	756	0.0648	0.4209	0.153956	0.0021	0.0038	0.552632	0.0019	0.0092	0.206522	0.203073	Testis	446	3	344	973	139	2.82849	0.40407
ENSG00000076248	ENST00000336865	2130	2567	5	47.32	protein_coding	6	5	1.2	915	0.429577	2947	3146	304	0.0787	0.8563	0.091907	NA	NA	NA	0.0016	0.0034	0.470588	0.265418	Adrenal.Gland	462	12	117	216	4	1.84615	0.034188
ENSG00000076258	ENST00000367749	2303	2542	5	40.13	protein_coding	10	9	1.11111	1677	0.728181	5413	5413	558	0.1226	0.4759	0.257617	0.0027	0.0099	0.272727	0.0123	0.0378	0.325397	0.438523	Liver	334	1	140	352	15	2.51429	0.107143
ENSG00000076321	ENST00000209884	3414	4244	5	38.33	protein_coding	12	11	1.09091	1830	0.536028	13164	13180	609	0.0023	0.3699	0.0062179	0	0	NA	0	0	NA	0.199987	Testis	401	1	170	215	17	1.26471	0.1
ENSG00000076344	ENST00000397770	2399	4798	8	64.56	protein_coding	17	16	1.0625	1404	0.585244	2566	2581	467	0.1173	0.9563	0.12266	0.0108	0.0364	0.296703	0.0126	0.0445	0.283146	0.496482	Pituitary	471	16	193	402	18	2.0829	0.0932642
ENSG00000076351	ENST00000612814	6492	7954	9	52.44	protein_coding	5	4	1.25	1380	0.212569	1994	2165	459	0.0752	0.708	0.106215	0.001	0.0113	0.0884956	0.002	0.0176	0.113636	0.47853	Adrenal.Gland	321	17	106	203	6	1.91509	0.0566038
ENSG00000076356	ENST00000367033	11508	13845	6	47.99	protein_coding	32	31	1.03226	5685	0.494004	45092	45092	1894	0.0167	0.6968	0.0239667	0.0005	0.0171	0.0292398	0.0081	0.0554	0.146209	0.389208	Lung	404	1	636	1150	35	1.80818	0.0550314
ENSG00000076382	ENST00000321765	3786	5218	16	46.2	protein_coding	24	23	1.04348	3582	0.946117	4465	4466	1193	NA	NA	NA	0.0083	0.0062	1.33871	0.007	0.0074	0.945946	0.64103	Testis	384	17	303	701	38	2.31353	0.125413
ENSG00000076513	ENST00000261739	4148	7350	10	44	protein_coding	15	14	1.07143	1773	0.427435	7429	7533	590	0.0492	0.6823	0.072109	0	0	NA	0.0008	0.0203	0.0394089	0.213015	Blood	459	12	147	331	13	2.2517	0.0884354
ENSG00000076554	ENST00000448733	4339	8197	29	41.15	protein_coding	7	6	1.16667	717	0.165245	8697	37597	238	0.0789	0.798	0.0988722	NA	NA	NA	NA	NA	NA	0.37671	Prostate	434	8	64	134	7	2.09375	0.109375
ENSG00000076555	ENST00000338432	9360	14505	15	46.78	protein_coding	53	52	1.01923	7377	0.788141	30953	30953	2458	0.0574	0.8548	0.0671502	0.0022	0.0186	0.11828	0.0022	0.0316	0.0696203	0.399213	Adipose.Tissue	469	12	819	1673	66	2.04274	0.0805861
ENSG00000076604	ENST00000262395	2894	4573	17	59.58	protein_coding	7	6	1.16667	1413	0.488252	1809	1810	470	0.0163	0.5813	0.0280406	0	0	NA	0.001	0.0168	0.0595238	0.26522	Salivary.Gland	442	17	146	239	5	1.63699	0.0342466
ENSG00000076641	ENST00000220597	10744	11023	4	40.56	protein_coding	9	8	1.125	1299	0.120905	27341	27341	432	0.1093	0.9167	0.119232	0.0039	0.0075	0.52	0.0079	0.021	0.37619	0.548053	Lung	359	8	132	252	11	1.90909	0.0833333
ENSG00000076650	ENST00000170564	3492	4488	4	45.71	protein_coding	20	19	1.05263	2796	0.800687	10081	10081	931	0.0827	0.6332	0.130606	0.0059	0.0123	0.479675	0.0091	0.0283	0.321555	0.221814	Ovary	378	19	261	605	26	2.31801	0.0996169
ENSG00000076662	ENST00000589261	2024	2788	10	55.88	protein_coding	7	6	1.16667	1413	0.698123	1658	1670	470	NA	NA	NA	0.0104	0.0137	0.759124	NA	NA	NA	0.622691	Blood	450	19	182	335	20	1.84066	0.10989
ENSG00000076685	ENST00000343289	3435	5156	14	40.09	protein_coding	18	17	1.05882	1686	0.49083	21086	21086	561	0.0024	0.4377	0.00548321	0.0166	0.0429	0.386946	0.0114	0.0411	0.277372	0.222506	Thyroid	456	10	147	238	18	1.61905	0.122449
ENSG00000076706	ENST00000264036	3327	7422	17	59.59	protein_coding	16	15	1.06667	1941	0.583408	2419	3323	646	0.1391	0.6323	0.219991	0.0035	0.0123	0.284553	0.0161	0.0342	0.47076	0.418667	Blood.Vessel	564	11	219	434	12	1.98174	0.0547945
ENSG00000076716	ENST00000370828	4959	4959	1	41.25	protein_coding	9	8	1.125	1671	0.336963	16464	16464	556	0.0241	0.3846	0.0626625	0	0	NA	0.0017	0.0063	0.269841	0.333792	Blood.Vessel	420	X	117	227	4	1.94017	0.034188
ENSG00000076770	ENST00000538204	11294	12199	12	36.96	protein_coding	7	6	1.16667	879	0.0778289	5600	15109	292	0.082	0.3024	0.271164	0.0087	0.0228	0.381579	0.0013	0.0108	0.12037	0.58122	Testis	315	X	46	125	3	2.71739	0.0652174
ENSG00000076826	ENST00000446248	4179	4845	4	58.66	protein_coding	19	18	1.05556	3831	0.916726	5923	5923	1276	0.0467	0.8351	0.0559214	0.0028	0.0349	0.0802292	0.0023	0.0251	0.0916335	0.535376	Skin	429	19	494	822	9	1.66397	0.0182186
ENSG00000076864	ENST00000290101	3584	5755	13	56.63	protein_coding	27	26	1.03846	2079	0.580078	15682	15682	692	0.0717	0.8715	0.0822719	0.1754	0.3576	0.490492	0.1749	0.3775	0.463311	0.611932	Thyroid	507	1	267	438	6	1.64045	0.0224719
ENSG00000076924	ENST00000358368	2647	4653	4	60.81	protein_coding	19	18	1.05556	2568	0.970155	3069	3069	855	0.0051	0.9264	0.00550518	0	0	NA	0.01	0.0663	0.15083	0.149361	Ovary	512	19	357	608	16	1.70308	0.0448179
ENSG00000076928	ENST00000599846	3393	8636	23	58.25	protein_coding	30	29	1.03448	2907	0.856764	4990	9640	968	0.0622	0.6335	0.0981847	0.0024	0.0177	0.135593	0.052	0.107	0.485981	0.301436	Spleen	514	19	253	436	10	1.72332	0.0395257
ENSG00000076944	ENST00000441779	1914	6036	22	61.17	protein_coding	19	18	1.05556	1815	0.948276	3510	3571	604	0.0257	0.7871	0.0326515	0.0283	0.0948	0.298523	0.0042	0.0371	0.113208	0.412526	Blood	499	19	239	430	15	1.79916	0.0627615
ENSG00000076984	ENST00000397981	3430	5145	8	63.14	protein_coding	11	10	1.1	1281	0.373469	3363	3363	426	NA	NA	NA	0	0	NA	0	0	NA	0.143497	Uterus	481	19	210	248	1	1.18095	0.00476191
ENSG00000077009	ENST00000616156	1139	1141	5	57.79	protein_coding	8	7	1.14286	708	0.621598	2524	2524	235	0.0829	1.0403	0.0796886	NA	NA	NA	0.0038	0.0342	0.111111	0.907318	Heart	507	19	98	191	13	1.94898	0.132653
ENSG00000077044	ENST00000264057	6297	9771	14	47.76	protein_coding	30	29	1.03448	3645	0.578847	26471	26472	1214	0.0296	0.6697	0.0441989	0.0275	0.0751	0.366178	0.0265	0.0793	0.334174	0.328919	Stomach	451	2	446	706	21	1.58296	0.0470852
ENSG00000077063	ENST00000160373	5904	6969	12	38.77	protein_coding	23	22	1.04545	4992	0.845528	31775	31958	1663	0.0788	0.3629	0.21714	0.0024	0.0046	0.521739	0.0024	0.0093	0.258065	0.573761	Uterus	334	7	459	1103	30	2.40305	0.0653595
ENSG00000077080	ENST00000160382	1537	2389	6	53.08	protein_coding	14	13	1.07692	1281	0.833442	2932	2932	426	0.001	0.5094	0.00196309	NA	NA	NA	0.0012	0.0307	0.0390879	0.959684	Brain	413	7	157	155	9	0.987261	0.0573248
ENSG00000077092	ENST00000330688	3132	3697	8	40.14	protein_coding	8	7	1.14286	1347	0.430077	37703	102260	448	0.0074	0.4155	0.0178099	0	0	NA	0	0	NA	0.349674	Prostate	363	3	149	183	3	1.22819	0.0201342
ENSG00000077097	ENST00000435706	5389	6044	7	35.14	protein_coding	36	35	1.02857	4866	0.90295	13776	13894	1621	0.0173	0.4136	0.0418279	0.0003	0.0073	0.0410959	0.0008	0.0128	0.0625	0.138752	Bladder	518	3	388	715	16	1.84278	0.0412371
ENSG00000077147	ENST00000371142	6100	7494	7	37.03	protein_coding	15	14	1.07143	1770	0.290164	13248	13386	589	0.0032	0.3739	0.00855844	0	0	NA	0.0389	0.0766	0.507833	0.123017	Salivary.Gland	509	10	151	226	0	1.49669	NA
ENSG00000077150	ENST00000428099	3411	4714	10	61.37	protein_coding	23	22	1.04545	2700	0.791557	2369	2369	899	0.0426	0.5725	0.0744105	0.0011	0.0129	0.0852713	0.0047	0.0191	0.246073	0.230994	Blood	466	10	297	470	10	1.58249	0.03367
ENSG00000077152	ENST00000367274	908	1652	6	40.71	protein_coding	7	6	1.16667	594	0.654185	2132	2136	197	0.0886	0.5014	0.176705	0.0026	0	NA	NA	NA	NA	0.54271	Testis	386	1	46	118	8	2.56522	0.173913
ENSG00000077157	ENST00000391959	15431	21069	18	39.63	protein_coding	25	24	1.04167	3132	0.202968	42070	42070	1043	0.0632	0.4541	0.139176	0.0024	0.009	0.266667	0.0028	0.0162	0.17284	0.372158	Blood.Vessel	324	1	240	631	21	2.62917	0.0875
ENSG00000077232	ENST00000264065	20144	21873	12	36.39	protein_coding	24	23	1.04348	2382	0.118249	16823	16914	793	0.0507	0.5283	0.0959682	0.0039	0.0219	0.178082	0.0023	0.025	0.092	0.254452	Testis	393	2	202	530	22	2.62376	0.108911
ENSG00000077235	ENST00000356183	7090	11562	13	49.42	protein_coding	37	36	1.02778	6330	0.892807	19170	19366	2109	0.1297	0.8941	0.145062	0.0072	0.023	0.313043	0.0029	0.0221	0.131222	0.18488	Pituitary	471	16	696	1223	15	1.75718	0.0215517
ENSG00000077238	ENST00000395762	3624	5884	19	49.92	protein_coding	11	10	1.1	2478	0.683775	10580	10669	825	0.372	0.9975	0.372932	0.0078	0.0305	0.255738	0.0091	0.0324	0.280864	0.281179	Lung	487	16	259	546	16	2.10811	0.0617761
ENSG00000077254	ENST00000370793	4502	6918	18	38.35	protein_coding	25	24	1.04167	2829	0.628387	12980	12980	942	0.0354	0.6182	0.057263	0.0013	0.0128	0.101562	0.0009	0.0178	0.0505618	0.128687	Adipose.Tissue	472	1	237	475	13	2.00422	0.0548523
ENSG00000077264	ENST00000372007	9126	10446	13	39.22	protein_coding	18	17	1.05882	1635	0.179158	18601	41361	544	0.0067	0.3343	0.0200419	0.0008	0.0117	0.0683761	0	0	NA	0.774965	Pituitary	340	X	100	119	3	1.19	0.03
ENSG00000077274	ENST00000324068	3532	3532	1	41.36	protein_coding	13	12	1.08333	1926	0.5453	4059	4059	641	0.0227	0.4271	0.0531491	0.0027	0.0096	0.28125	0.0043	0.0102	0.421569	0.689326	Uterus	274	X	138	255	7	1.84783	0.0507246
ENSG00000077279	ENST00000358070	9405	10203	11	39.48	protein_coding	7	6	1.16667	1083	0.115152	16759	16958	360	0.0024	0.5771	0.00415873	0.0252	0.033	0.763636	0.0252	0.0374	0.673797	0.985855	Brain	186	X	65	149	15	2.29231	0.230769
ENSG00000077312	ENST00000243563	1277	2353	11	50.77	protein_coding	6	5	1.2	849	0.664839	3287	3431	282	0.0154	0.8185	0.0188149	0.0016	0.01	0.16	0.003	0.0351	0.0854701	0.132276	Ovary	548	19	110	156	6	1.41818	0.0545455
ENSG00000077327	ENST00000376603	2770	3876	9	38.39	protein_coding	11	10	1.1	1455	0.525271	14251	21394	484	NA	NA	NA	0.0193	0.0274	0.70438	0	0	NA	0.921872	Testis	296	10	132	281	12	2.12879	0.0909091
ENSG00000077348	ENST00000221233	998	1368	5	52.36	protein_coding	6	5	1.2	708	0.709419	2452	2452	235	0.0511	0.7743	0.0659951	0.006	0.0211	0.28436	0.01	0.0211	0.473934	0.152382	Skin	453	19	92	178	4	1.93478	0.0434783
ENSG00000077380	ENST00000397119	2604	4695	25	36.49	protein_coding	18	17	1.05882	1917	0.736175	11685	11692	638	0.0095	0.3759	0.0252727	0.0048	0.0122	0.393443	0.0048	0.0216	0.222222	0.151754	Blood.Vessel	515	2	139	297	17	2.13669	0.122302
ENSG00000077420	ENST00000376236	2633	3843	3	41.53	protein_coding	15	14	1.07143	2001	0.75997	26142	26142	666	0.1206	0.5755	0.209557	0.0075	0.0078	0.961538	0.0116	0.0163	0.711656	0.635212	Blood	409	10	219	406	3	1.85388	0.0136986
ENSG00000077454	ENST00000310300	3177	7117	11	60.34	protein_coding	18	17	1.05882	2052	0.645892	3493	3493	683	NA	NA	NA	NA	NA	NA	0.0048	0.0214	0.224299	0.251783	Testis	526	7	278	523	17	1.88129	0.0611511
ENSG00000077458	ENST00000358780	3932	6031	13	34.6	protein_coding	10	9	1.11111	1020	0.25941	5031	5263	339	0.011	0.3934	0.0279614	0.0013	0.0085	0.152941	0.0013	0.0085	0.152941	0.276749	Testis	400	11	106	176	8	1.66038	0.0754717
ENSG00000077463	ENST00000337491	1600	2749	15	57.86	protein_coding	8	7	1.14286	1068	0.6675	2179	2179	355	0.0627	1.4035	0.044674	0.0023	0.0307	0.0749186	0.0023	0.0495	0.0464646	0.152779	Spleen	436	19	140	278	7	1.98571	0.05
ENSG00000077498	ENST00000263321	2062	2593	3	35.29	protein_coding	5	4	1.25	1590	0.771096	25105	25105	529	0.0773	0.6353	0.121675	0.0018	0.0085	0.211765	0.0189	0.0403	0.468983	1	Skin	145	11	174	492	46	2.82759	0.264368
ENSG00000077514	ENST00000263681	3821	5508	10	41.72	protein_coding	12	11	1.09091	1401	0.366658	9863	33352	466	0.0817	0.3633	0.224883	0.0218	0.0432	0.50463	0.0223	0.0386	0.57772	0.309785	Testis	375	11	113	297	4	2.62832	0.0353982
ENSG00000077522	ENST00000546208	5103	6061	13	42.49	protein_coding	23	22	1.04545	2061	0.40388	16443	20774	686	0.0033	0.6637	0.00497213	0.0038	0.0564	0.0673759	0.0005	0.0293	0.0170648	0.825008	Muscle	528	1	221	482	13	2.181	0.0588235
ENSG00000077549	ENST00000264203	2068	3239	9	49.21	protein_coding	9	8	1.125	783	0.378627	30985	30994	260	0.0059	0.4034	0.0146257	0.0017	0.0166	0.10241	0.0523	0.1097	0.476755	0.101399	Blood	580	1	70	88	2	1.25714	0.0285714
ENSG00000077585	ENST00000366592	2033	2307	5	43.63	protein_coding	7	6	1.16667	1200	0.590261	13487	16000	399	0.024	0.4441	0.0540419	0	0	NA	0	0	NA	0.389421	Nerve	453	1	128	287	16	2.24219	0.125
ENSG00000077616	ENST00000534061	3466	7168	10	34.98	protein_coding	19	18	1.05556	2223	0.641373	12337	12916	740	0.0721	0.6466	0.111506	0.0012	0.0126	0.0952381	0.0014	0.0144	0.0972222	0.644452	Pituitary	341	11	175	444	33	2.53714	0.188571
ENSG00000077684	ENST00000226319	5695	9052	14	44.2	protein_coding	11	10	1.1	2529	0.444074	12872	12872	842	0.0329	0.3751	0.0877099	0	0	NA	0.0011	0.0132	0.0833333	0.251578	Thyroid	392	4	210	369	3	1.75714	0.0142857
ENSG00000077713	ENST00000217909	2507	2839	4	45.23	protein_coding	5	4	1.25	1026	0.409254	7036	7036	341	0.0821	0.4454	0.184329	0.0028	0.0034	0.823529	0.0045	0.0091	0.494505	0.299077	Skin	398	X	73	118	5	1.61644	0.0684932
ENSG00000077721	ENST00000371558	1776	5207	11	40.03	protein_coding	6	5	1.2	459	0.258446	1416	2413	152	0	0	NA	0	0	NA	0	0	NA	0.0959895	Cervix.Uteri	485	X	29	20	1	0.689655	0.0344828
ENSG00000077782	ENST00000341462	6054	13842	43	49.49	protein_coding	19	18	1.05556	1104	0.182359	13272	15575	367	0.0065	0.6221	0.0104485	0	0	NA	0.0006	0.0251	0.0239044	0.23249	Ovary	516	8	132	220	6	1.66667	0.0454545
ENSG00000077800	ENST00000252037	1699	4746	8	47.76	protein_coding	9	8	1.125	984	0.579164	5435	5437	327	0.1169	0.7053	0.165745	NA	NA	NA	0.0072	0.0222	0.324324	1	Testis	273	7	72	143	8	1.98611	0.111111
ENSG00000077935	ENST00000357450	4233	4253	2	39.89	protein_coding	25	24	1.04167	3708	0.875974	13481	13495	1235	0.0939	0.4401	0.213361	0.0033	0.0076	0.434211	0.002	0.0061	0.327869	1	Testis	246	22	303	645	17	2.12871	0.0561056
ENSG00000077942	ENST00000327858	2904	7285	18	53.13	protein_coding	17	16	1.0625	2112	0.727273	22231	22420	703	0.0761	0.7543	0.100888	0.0968	0.264	0.366667	0.1159	0.343	0.337901	0.339754	Cervix.Uteri	595	22	264	426	11	1.61364	0.0416667
ENSG00000077943	ENST00000378076	6547	7320	3	39.98	protein_coding	30	29	1.03448	3192	0.487552	45371	45371	1063	0.057	0.5365	0.106244	0.0036	0.0125	0.288	0.0079	0.0175	0.451429	0.654223	Blood.Vessel	462	10	325	758	31	2.33231	0.0953846
ENSG00000077984	ENST00000480798	891	891	1	56.39	protein_coding	4	3	1.33333	438	0.491582	2564	2564	145	0.2059	0.7156	0.287731	0.0186	0.0958	0.194154	0.0125	0.0387	0.322997	0.729667	Blood	488	20	47	107	5	2.2766	0.106383
ENSG00000078018	ENST00000360351	9711	11559	16	35.9	protein_coding	15	14	1.07143	5484	0.56472	29863	60037	1827	0.1101	0.5105	0.215671	0.0028	0.0055	0.509091	0.004	0.0133	0.300752	0.718173	Brain	479	2	477	1152	3	2.41509	0.00628931
ENSG00000078043	ENST00000585916	11243	17535	16	38.59	protein_coding	14	13	1.07692	1866	0.16597	22961	23606	621	0.0091	0.2573	0.0353673	0	0	NA	0	0	NA	0.496508	Testis	382	18	153	323	3	2.11111	0.0196078
ENSG00000078053	ENST00000356264	3224	5489	9	39.13	protein_coding	21	20	1.05	2088	0.647643	48452	48478	695	0.0878	0.5137	0.170917	0.0029	0.0173	0.16763	0.0029	0.0255	0.113725	0.677507	Brain	387	7	211	421	14	1.99526	0.0663507
ENSG00000078061	ENST00000290277	2504	3535	6	51.23	protein_coding	16	15	1.06667	1830	0.730831	1881	1881	609	0.0228	0.469	0.0486141	0	0	NA	0	0	NA	0.0923409	Spleen	488	X	164	247	5	1.5061	0.0304878
ENSG00000078070	ENST00000492597	2774	4311	15	41.62	protein_coding	18	17	1.05882	1851	0.667267	20325	20325	616	0.0863	0.5909	0.146048	0.0043	0.0095	0.452632	0.0222	0.0347	0.639769	0.199884	Bladder	437	3	160	391	14	2.44375	0.0875
ENSG00000078081	ENST00000265598	3196	3785	5	44.17	protein_coding	6	5	1.2	1251	0.391427	8216	8507	416	NA	NA	NA	0.0071	0.0106	0.669811	0.006	0.0237	0.253165	0.888686	Lung	347	3	117	287	8	2.45299	0.0683761
ENSG00000078098	ENST00000188790	2696	6968	14	36.7	protein_coding	26	25	1.04	2283	0.84681	15530	15851	760	0.0547	0.3698	0.147918	0	0	NA	0	0	NA	0.688882	Uterus	361	2	201	501	33	2.49254	0.164179
ENSG00000078114	ENST00000377122	9216	13654	13	39.04	protein_coding	28	27	1.03704	3045	0.330404	25584	84959	1014	NA	NA	NA	0.0052	0.0103	0.504854	0.0057	0.0116	0.491379	0.70521	Heart	444	10	305	792	44	2.59672	0.144262
ENSG00000078124	ENST00000532485	7333	8442	14	38.74	protein_coding	11	10	1.1	804	0.109641	29932	29952	267	0.0621	0.3476	0.178654	0.002	0.0072	0.277778	0.0021	0.0037	0.567568	0.377518	Nerve	370	11	60	114	8	1.9	0.133333
ENSG00000078140	ENST00000261427	5153	5180	7	41.99	protein_coding	7	6	1.16667	603	0.117019	18256	18268	200	0	0	NA	0	0	NA	0	0	NA	0.0872868	Skin	472	4	44	27	1	0.613636	0.0227273
ENSG00000078142	ENST00000262039	9415	15170	17	35.33	protein_coding	25	24	1.04167	2664	0.282953	26598	26598	887	0.0098	0.7111	0.0137815	0.004	0.0143	0.27972	0.001	0.0286	0.034965	0.245976	Nerve	363	18	240	429	25	1.7875	0.104167
ENSG00000078177	ENST00000261435	9720	9811	4	40.51	protein_coding	18	17	1.05882	5313	0.546605	20113	20113	1770	0.183	0.6406	0.28567	0.0018	0.0086	0.209302	0.005	0.0089	0.561798	0.430219	Thyroid	295	4	401	1095	36	2.73067	0.0897756
ENSG00000078237	ENST00000179259	8209	9444	4	41.85	protein_coding	6	5	1.2	813	0.0990376	8243	11053	270	NA	NA	NA	0.0054	0.0041	1.31707	0.0016	0.0104	0.153846	0.246461	Pituitary	383	12	66	161	4	2.43939	0.0606061
ENSG00000078246	ENST00000448120	3080	3179	8	44.99	protein_coding	11	10	1.1	1329	0.431494	11097	14176	442	0.1896	1.1015	0.172129	0.0038	0.019	0.2	0.0046	0.0357	0.128852	0.262302	Ovary	464	12	133	312	10	2.34586	0.075188
ENSG00000078269	ENST00000355585	7402	12517	9	49.67	protein_coding	27	26	1.03846	4491	0.606728	25068	25068	1496	0.0892	0.6019	0.148197	0.0032	0.0124	0.258065	0.0035	0.0238	0.147059	0.336891	Brain	394	6	506	1038	38	2.05138	0.0750988
ENSG00000078295	ENST00000338316	6575	17538	8	40.92	protein_coding	25	24	1.04167	3276	0.498251	85875	85875	1091	0.0229	0.6115	0.0374489	0.0008	0.012	0.0666667	0.0004	0.0089	0.0449438	0.705372	Muscle	379	5	330	462	2	1.4	0.00606061
ENSG00000078304	ENST00000422945	4481	14289	33	44.63	protein_coding	16	15	1.06667	1668	0.372238	33458	33458	555	0.0355	0.4362	0.0813847	NA	NA	NA	NA	NA	NA	0.132963	Bladder	437	14	147	224	6	1.52381	0.0408163
ENSG00000078328	ENST00000550418	4775	10121	24	42.38	protein_coding	16	15	1.06667	1194	0.250052	604293	849416	397	0.1447	0.6579	0.219942	0.0775	0.1385	0.559567	0.0774	0.1463	0.52905	0.938736	Muscle	387	16	187	304	3	1.62567	0.0160428
ENSG00000078369	ENST00000378609	3163	6417	10	46.7	protein_coding	12	11	1.09091	1023	0.323427	24597	24607	340	0	0	NA	0	0	NA	0	0	NA	0.107331	Blood.Vessel	610	1	113	111	1	0.982301	0.00884956
ENSG00000078399	ENST00000343483	2064	3033	6	55.25	protein_coding	2	1	2	819	0.396802	915	3704	272	0.0066	0.3467	0.0190366	NA	NA	NA	0.0031	0.0258	0.120155	0.588371	Fallopian.Tube	203	7	125	229	9	1.832	0.072
ENSG00000078401	ENST00000379375	2035	2035	1	42.83	protein_coding	5	4	1.25	639	0.314005	1486	1486	212	0.1591	0.5912	0.269114	0.0196	0.0139	1.41007	0.014	0.005	2.8	0.447966	Lung	407	6	58	141	5	2.43103	0.0862069
ENSG00000078403	ENST00000307729	5143	9130	26	39.77	protein_coding	23	22	1.04545	3207	0.623566	44803	46888	1068	0.0326	0.3425	0.0951825	0.0009	0.0066	0.136364	0.0015	0.0087	0.172414	0.30141	Testis	429	10	296	567	7	1.91554	0.0236486
ENSG00000078487	ENST00000398027	2356	3318	8	44.82	protein_coding	18	17	1.05882	1947	0.826401	5621	5750	648	0.2718	0.5683	0.478269	NA	NA	NA	0.0024	0.0029	0.827586	0.616144	Testis	385	7	164	361	19	2.20122	0.115854
ENSG00000078549	ENST00000614107	6575	6832	7	51.89	protein_coding	17	16	1.0625	1491	0.226768	12443	12443	496	0.0345	0.5303	0.0650575	NA	NA	NA	0.0018	0.0195	0.0923077	0.69899	Brain	430	7	154	277	15	1.7987	0.0974026
ENSG00000078579	ENST00000180166	1840	1840	2	39.47	protein_coding	3	2	1.5	636	0.345652	3118	3118	211	0.0251	0.4288	0.0585354	0	0	NA	NA	NA	NA	0.975987	Spleen	166	8	106	208	2	1.96226	0.0188679
ENSG00000078589	ENST00000171757	3517	3576	4	38.13	protein_coding	4	3	1.33333	1020	0.29002	3183	3188	339	0.0782	0.5194	0.150558	0.0043	0.0034	1.26471	NA	NA	NA	0.931542	Blood	294	X	74	123	3	1.66216	0.0405405
ENSG00000078596	ENST00000434584	1698	2051	6	36.96	protein_coding	5	4	1.25	660	0.388693	1270	1292	219	0.0225	0.4962	0.0453446	0	0	NA	0	0	NA	0.320321	Ovary	509	X	47	128	1	2.7234	0.0212766
ENSG00000078618	ENST00000354831	3895	6773	14	39.35	protein_coding	33	32	1.03125	3660	0.939666	17433	17465	1219	0.0354	0.3302	0.107208	0.0008	0.0138	0.057971	0.0007	0.0177	0.039548	0.19658	Muscle	510	1	323	605	15	1.87307	0.0464396
ENSG00000078668	ENST00000022615	1418	3181	12	40.44	protein_coding	10	9	1.11111	852	0.600846	2649	2737	283	0.0082	0.376	0.0218085	0	0	NA	0	0	NA	0.189972	Muscle	567	8	56	141	2	2.51786	0.0357143
ENSG00000078674	ENST00000327578	8287	14445	23	36.54	protein_coding	36	35	1.02857	5583	0.673706	31524	31530	1860	0.0523	0.4451	0.117502	0.0034	0.0071	0.478873	0.0057	0.0165	0.345455	0.269822	Testis	483	8	634	1737	41	2.73975	0.0646688
ENSG00000078687	ENST00000335749	9740	11111	11	42.22	protein_coding	21	20	1.05	5181	0.53193	21283	30568	1726	0.0449	0.2879	0.155957	0.0011	0.0085	0.129412	0.0043	0.016	0.26875	0.364792	Nerve	392	17	542	1081	6	1.99446	0.0110701
ENSG00000078699	ENST00000492345	7803	9457	10	42.36	protein_coding	13	12	1.08333	1728	0.221453	16803	31173	575	0.0242	0.4504	0.05373	NA	NA	NA	NA	NA	NA	0.259285	Prostate	401	20	166	297	2	1.78916	0.0120482
ENSG00000078725	ENST00000265922	3171	3874	3	40.76	protein_coding	8	7	1.14286	2286	0.720908	39670	42278	761	0.0052	0.4229	0.0122961	0	0	NA	0.0006	0.0272	0.0220588	0.945839	Brain	387	9	263	485	8	1.84411	0.0304183
ENSG00000078747	ENST00000374864	6401	6664	7	40.53	protein_coding	25	24	1.04167	2589	0.404468	30431	30431	862	0.0199	0.3794	0.0524512	0.0006	0.005	0.12	0.0021	0.0064	0.328125	0.192535	Testis	443	20	225	327	8	1.45333	0.0355556
ENSG00000078795	ENST00000508638	2333	4653	7	39.33	protein_coding	13	12	1.08333	1572	0.673811	9605	10302	523	0.1117	0.8074	0.138345	0.0044	0.0088	0.5	0.0042	0.0024	1.75	1	Testis	155	5	119	278	20	2.33613	0.168067
ENSG00000078804	ENST00000374810	4127	4179	4	55.18	protein_coding	5	4	1.25	663	0.160649	1840	1844	220	0.0747	0.8388	0.0890558	0.0077	0.008	0.9625	0.0038	0.008	0.475	0.33386	Brain	562	20	75	172	1	2.29333	0.0133333
ENSG00000078808	ENST00000263741	2079	4709	7	61.35	protein_coding	7	6	1.16667	1047	0.503608	4530	4535	348	0.0716	1.7092	0.0418909	0.0022	0.0652	0.0337423	0.0025	0.0818	0.0305623	0.0825636	Blood.Vessel	575	1	136	263	10	1.93382	0.0735294
ENSG00000078814	ENST00000262873	6293	7931	9	57.86	protein_coding	43	42	1.02381	5952	0.945813	7524	7524	1983	0.0163	0.9911	0.0164464	0.0154	0.053	0.290566	NA	NA	NA	0.780223	Heart	361	20	750	1622	75	2.16267	0.1
ENSG00000078898	ENST00000170150	1788	1788	1	55.01	protein_coding	16	15	1.06667	1377	0.770134	3684	3684	458	0.2293	0.5656	0.40541	0.0031	0.0114	0.27193	0.0051	0.0232	0.219828	0.968021	Salivary.Gland	506	20	163	324	7	1.98773	0.0429448
ENSG00000078900	ENST00000378295	5192	6767	14	59.52	protein_coding	14	13	1.07692	1911	0.368066	19786	19786	636	0.0477	1.0077	0.0473355	0.0013	0.0586	0.0221843	0.0013	0.0511	0.0254403	0.804715	Fallopian.Tube	282	1	280	420	8	1.5	0.0285714
ENSG00000078902	ENST00000527886	3666	5983	13	57.49	protein_coding	6	5	1.2	618	0.168576	7302	8971	205	0.0341	1.1125	0.0306517	0.0229	0.0467	0.490364	0.0018	0.035	0.0514286	0.213402	Testis	437	11	74	126	4	1.7027	0.0540541
ENSG00000078967	ENST00000222402	3982	4715	11	45.79	protein_coding	7	6	1.16667	444	0.111502	5502	5502	147	NA	NA	NA	0	0	NA	0	0	NA	0.342589	Muscle	410	7	42	77	5	1.83333	0.119048
ENSG00000079101	ENST00000581619	2449	3846	13	41.51	protein_coding	8	7	1.14286	1476	0.602695	9310	10575	491	NA	NA	NA	0.0172	0.017	1.01176	0.0199	0.0312	0.637821	0.883816	Thyroid	195	18	128	290	16	2.26562	0.125
ENSG00000079102	ENST00000613302	7687	13535	52	38.11	protein_coding	14	13	1.07692	1815	0.236113	27317	28776	604	0.0285	0.3919	0.0727226	0	0	NA	0	0	NA	0.511124	Nerve	342	8	194	323	5	1.66495	0.0257732
ENSG00000079112	ENST00000027335	3670	3878	5	40.61	protein_coding	18	17	1.05882	2499	0.680926	16371	18046	832	0.1366	0.5527	0.24715	0.0078	0.0144	0.541667	0.0054	0.0105	0.514286	0.969281	Small.Intestine	388	8	242	555	21	2.29339	0.0867769
ENSG00000079134	ENST00000261600	2108	8102	21	37.31	protein_coding	21	20	1.05	1974	0.936433	10320	10320	657	0.0179	0.4451	0.0402157	0.0014	0.0126	0.111111	0.002	0.0135	0.148148	0.205232	Testis	432	18	158	300	7	1.89873	0.0443038
ENSG00000079150	ENST00000424785	2876	3080	8	37.58	protein_coding	4	3	1.33333	669	0.232615	2767	2767	222	0.077	0.5875	0.131064	0.0023	0.0043	0.534884	0.0023	0	NA	0.482642	Ovary	380	2	54	138	10	2.55556	0.185185
ENSG00000079156	ENST00000190611	10652	11488	9	39.34	protein_coding	25	24	1.04167	2805	0.263331	39658	39665	934	0.01	0.499	0.0200401	0.0014	0.0094	0.148936	0.0195	0.0409	0.476773	0.787104	Muscle	316	2	227	504	15	2.22026	0.0660793
ENSG00000079215	ENST00000613445	4030	6265	16	40.36	protein_coding	9	8	1.125	1491	0.369975	15656	15657	496	0.0156	0.5511	0.028307	0.0009	0.0105	0.0857143	0.0026	0.0114	0.22807	0.6433	Brain	534	5	131	263	2	2.00763	0.0152672
ENSG00000079246	ENST00000392133	3761	5463	10	39.46	protein_coding	23	22	1.04545	2199	0.584685	20277	20277	732	0.1285	0.391	0.328645	0.0013	0.0047	0.276596	0.0007	0.0094	0.0744681	0.0961338	Cervix.Uteri	565	2	172	317	2	1.84302	0.0116279
ENSG00000079257	ENST00000264265	1071	1459	2	36.91	protein_coding	6	5	1.2	669	0.62465	1168	5180	222	0.0814	0.6143	0.132509	0.0019	0.007	0.271429	0.0039	0.0141	0.276596	0.345866	Ovary	439	3	50	122	9	2.44	0.18
ENSG00000079263	ENST00000392045	3244	5582	14	41.29	protein_coding	27	26	1.03846	2604	0.802713	17441	21773	867	0.8211	1.5487	0.530187	0.008	0.0126	0.634921	0.0085	0.0166	0.512048	0.900501	Spleen	295	2	225	556	18	2.47111	0.08
ENSG00000079277	ENST00000649800	2809	8070	31	48.24	protein_coding	14	13	1.07692	1398	0.497686	8957	11405	465	0.0362	0.5221	0.0693354	0.0042	0.0205	0.204878	0.0053	0.0047	1.12766	0.27874	Blood	469	1	139	255	17	1.83453	0.122302
ENSG00000079308	ENST00000646520	10680	16281	24	52.84	protein_coding	33	32	1.03125	5583	0.522753	44294	49229	1860	0.0545	0.5529	0.0985712	0.0045	0.0219	0.205479	0.0024	0.0192	0.125	0.318039	Blood.Vessel	583	2	596	1335	14	2.23993	0.0234899
ENSG00000079313	ENST00000170168	4609	5579	8	60.94	protein_coding	16	15	1.06667	3666	0.7954	9712	9712	1221	0.1162	1.1587	0.100285	0.0174	0.0472	0.368644	0.0203	0.0858	0.236597	0.300682	Testis	465	19	577	1050	13	1.81976	0.0225303
ENSG00000079332	ENST00000373242	5981	6914	8	40.56	protein_coding	8	7	1.14286	597	0.0998161	4612	4612	198	0.0023	0.3187	0.00721682	0	0	NA	0	0	NA	0.133698	Lung	473	10	42	78	1	1.85714	0.0238095
ENSG00000079335	ENST00000336454	4231	6510	14	38.39	protein_coding	16	15	1.06667	1785	0.421886	30358	31859	594	0.076	0.4629	0.164182	0.0231	0.043	0.537209	0.033	0.0536	0.615672	0.568255	Testis	330	1	163	360	14	2.20859	0.0858896
ENSG00000079337	ENST00000449771	6300	12106	20	54.34	protein_coding	28	27	1.03704	2772	0.44	5605	7852	923	0.0468	0.5053	0.0926182	0.0015	0.0066	0.227273	0.0015	0.0146	0.10274	0.361973	Ovary	438	12	318	645	45	2.0283	0.141509
ENSG00000079385	ENST00000161559	3491	5496	14	47.52	protein_coding	9	8	1.125	1581	0.452879	4180	10523	526	NA	NA	NA	0.0092	0.0163	0.564417	0.0219	0.0387	0.565891	0.522237	Colon	401	19	152	332	13	2.18421	0.0855263
ENSG00000079387	ENST00000448372	4679	6114	10	38.55	protein_coding	18	17	1.05882	1935	0.41355	12309	12407	644	0.0625	0.4627	0.135077	0.0034	0.0022	1.54545	0.0028	0.016	0.175	0.528076	Testis	376	12	170	341	8	2.00588	0.0470588
ENSG00000079393	ENST00000372702	1778	2351	15	54.85	protein_coding	8	7	1.14286	567	0.318898	3337	3337	188	0.2212	1.1181	0.197836	0.0085	0.015	0.566667	0.0116	0.0259	0.447876	0.934172	Muscle	328	10	71	150	5	2.11268	0.0704225
ENSG00000079432	ENST00000572681	8218	9494	9	61.52	protein_coding	21	20	1.05	7545	0.918107	7173	7174	2514	0.0434	0.4232	0.102552	0.0048	0.023	0.208696	0.0057	0.0284	0.200704	0.208447	Uterus	489	19	915	1499	12	1.63825	0.0131148
ENSG00000079435	ENST00000244289	3768	5161	9	54.96	protein_coding	10	9	1.11111	3231	0.857484	5973	5973	1076	0.1058	0.8444	0.125296	0.0048	0.0145	0.331034	0.0084	0.0169	0.497041	0.654965	Adipose.Tissue	446	19	385	786	31	2.04156	0.0805195
ENSG00000079459	ENST00000618539	2660	5197	26	44.37	protein_coding	10	9	1.11111	1254	0.471429	17737	17737	417	0.1065	0.787	0.135324	0.001	0.0244	0.0409836	0.0031	0.0257	0.120623	0.171107	Testis	516	8	201	452	18	2.24876	0.0895522
ENSG00000079462	ENST00000538771	1098	1419	8	53.73	protein_coding	6	5	1.2	696	0.63388	1414	1581	231	0.0209	0.5411	0.038625	0	0	NA	0.0021	0.0203	0.103448	0.292123	Testis	459	19	80	168	8	2.1	0.1
ENSG00000079482	ENST00000355520	7569	8089	5	39.75	protein_coding	25	24	1.04167	2409	0.318272	56630	56713	802	0.0413	0.4875	0.0847179	0.0517	0.0627	0.824561	0.0018	0.0113	0.159292	0.480398	Nerve	349	X	158	275	7	1.74051	0.0443038
ENSG00000079557	ENST00000226355	1997	2182	2	36.25	protein_coding	15	14	1.07143	1800	0.901352	5086	5086	599	0.2058	0.6023	0.34169	0.005	0.007	0.714286	0.0055	0.0196	0.280612	0.984783	Liver	365	4	154	425	24	2.75974	0.155844
ENSG00000079616	ENST00000561482	2505	4312	10	50.19	protein_coding	14	13	1.07692	1794	0.716168	3514	3514	597	0.1063	0.5682	0.187082	0.0035	0.0134	0.261194	0.0236	0.0472	0.5	0.28927	Thyroid	439	16	225	406	13	1.80444	0.0577778
ENSG00000079689	ENST00000377961	1468	1482	3	39.57	protein_coding	11	10	1.1	831	0.566076	9267	9272	276	0.0851	0.7619	0.111694	0.0019	0.0068	0.279412	0.0053	0.008	0.6625	0.807785	Pituitary	357	6	72	185	7	2.56944	0.0972222
ENSG00000079691	ENST00000329474	5485	6853	5	39.54	protein_coding	37	36	1.02778	4116	0.75041	62125	62235	1371	0.0567	0.6508	0.0871235	0.001	0.01	0.1	0.0021	0.0085	0.247059	0.400512	Blood.Vessel	377	6	358	755	21	2.10894	0.0586592
ENSG00000079739	ENST00000371083	2657	4077	6	42.35	protein_coding	11	10	1.1	1743	0.656003	7357	13238	580	0.0553	0.6381	0.0866635	0.0035	0.0128	0.273438	0.0035	0.0146	0.239726	0.397489	Muscle	511	1	173	409	16	2.36416	0.0924855
ENSG00000079785	ENST00000381341	2817	3833	8	39.49	protein_coding	27	26	1.03846	2223	0.789137	8517	8517	740	0.0118	0.4935	0.0239108	0.0006	0.0147	0.0408163	0	0	NA	0.0946427	Blood.Vessel	531	2	173	390	4	2.25434	0.0231214
ENSG00000079805	ENST00000359692	3588	13443	22	53.07	protein_coding	20	19	1.05263	2601	0.724916	25131	25591	866	0.0156	0.9121	0.0171034	0.0107	0.0813	0.131611	0	0	NA	0.138932	Lung	517	19	315	444	6	1.40952	0.0190476
ENSG00000079819	ENST00000368128	4456	10320	33	38.6	protein_coding	20	19	1.05263	3018	0.677289	44086	44089	1005	0.1067	0.4129	0.258416	0.0049	0.0075	0.653333	0.0013	0.0042	0.309524	0.353179	Nerve	483	6	266	645	8	2.42481	0.0300752
ENSG00000079841	ENST00000264839	7055	12788	20	35.57	protein_coding	30	29	1.03448	4626	0.655705	102009	102106	1541	0.0547	0.4477	0.12218	0	0	NA	0.0009	0.0104	0.0865385	0.959309	Brain	358	6	454	993	19	2.18722	0.0418502
ENSG00000079931	ENST00000367963	2989	5223	4	37.05	protein_coding	12	11	1.09091	1842	0.61626	21450	21450	613	0.0859	0.5894	0.145741	0.0031	0.0139	0.223022	0.0031	0.0227	0.136564	0.573858	Uterus	371	6	174	442	25	2.54023	0.143678
ENSG00000079950	ENST00000367941	15845	16387	4	37.41	protein_coding	10	9	1.11111	786	0.0496056	13309	13324	261	0.0298	0.604	0.0493377	0.0018	0.0101	0.178218	0	0	NA	0.286289	Nerve	400	6	72	148	11	2.05556	0.152778
ENSG00000079974	ENST00000395595	2428	5870	15	50.05	protein_coding	10	9	1.11111	690	0.284185	3316	3319	229	NA	NA	NA	0.0306	0.0406	0.753695	0.0724	0.0858	0.843823	0.358577	Fallopian.Tube	413	22	51	110	6	2.15686	0.117647
ENSG00000079999	ENST00000393623	2648	3573	10	54.06	protein_coding	6	5	1.2	1875	0.708082	3752	3931	624	NA	NA	NA	0	0	NA	0	0	NA	0.217364	Muscle	488	19	222	289	16	1.3018	0.0720721
ENSG00000080007	ENST00000370336	2430	2724	3	40.78	protein_coding	17	16	1.0625	1947	0.801235	4800	4800	648	NA	NA	NA	0.0043	0.006	0.716667	0.0056	0.0081	0.691358	0.866972	Testis	275	6	180	402	23	2.23333	0.127778
ENSG00000080031	ENST00000376350	3923	4345	7	52.64	protein_coding	20	19	1.05263	3348	0.853428	7279	7280	1115	0.293	0.8594	0.340936	0.0197	0.0307	0.641694	0.0259	0.0658	0.393617	0.791337	Small.Intestine	339	19	363	852	60	2.34711	0.165289
ENSG00000080166	ENST00000377028	5074	7540	5	39.87	protein_coding	8	7	1.14286	1560	0.30745	8546	8546	519	0.0887	0.6287	0.141085	0.005	0.0222	0.225225	0.0078	0.0285	0.273684	0.952676	Skin	263	13	148	380	27	2.56757	0.182432
ENSG00000080189	ENST00000372230	5820	7708	13	53.97	protein_coding	10	9	1.11111	1098	0.18866	4103	4119	365	0.0231	0.7729	0.0298874	0.0011	0.014	0.0785714	0.0035	0.0245	0.142857	0.139549	Thyroid	471	20	140	217	8	1.55	0.0571429
ENSG00000080200	ENST00000389622	10779	10979	3	37.12	protein_coding	22	21	1.04762	8913	0.826886	23816	23816	2970	0.2727	0.6046	0.451042	0.007	0.0067	1.04478	0.01	0.0109	0.917431	0.350605	Thyroid	393	3	597	1709	49	2.86265	0.0820771
ENSG00000080224	ENST00000389672	3971	6291	9	35.41	protein_coding	18	17	1.05882	3393	0.854445	190516	191144	1130	0.0222	0.4347	0.0510697	0.0008	0.0108	0.0740741	0.0017	0.0175	0.0971429	0.98315	Testis	192	3	331	695	13	2.0997	0.0392749
ENSG00000080293	ENST00000019103	1865	3426	5	46.84	protein_coding	13	12	1.08333	1323	0.709383	17945	18139	440	0.1276	0.5927	0.215286	0.0042	0.0147	0.285714	0.0011	0.0257	0.0428016	0.923633	Pancreas	292	2	135	314	19	2.32593	0.140741
ENSG00000080298	ENST00000382004	9307	11169	12	35	protein_coding	18	17	1.05882	2250	0.241754	76416	76427	749	0.0051	0.3274	0.0155773	0.002	0.003	0.666667	0.0007	0.0027	0.259259	0.521296	Fallopian.Tube	328	9	236	313	4	1.32627	0.0169492
ENSG00000080345	ENST00000243326	15003	18166	12	38.04	protein_coding	35	34	1.02941	7419	0.494501	17014	22432	2472	0.1718	0.5646	0.304286	0.0038	0.0117	0.324786	0.0261	0.0563	0.463588	0.268881	Nerve	372	2	686	1628	9	2.37318	0.0131195
ENSG00000080371	ENST00000261263	15558	16048	4	37.14	protein_coding	7	6	1.16667	678	0.0435789	9200	9200	225	0.0194	0.4215	0.0460261	0.0098	0.0281	0.348754	0.0361	0.0642	0.562305	0.202498	Blood.Vessel	459	12	54	113	5	2.09259	0.0925926
ENSG00000080493	ENST00000264485	7716	9120	9	37.95	protein_coding	26	25	1.04	3240	0.419907	75918	103042	1079	0.0154	0.5123	0.0300605	0.0027	0.0098	0.27551	0.0018	0.0191	0.0942408	0.743256	Pancreas	397	4	281	494	10	1.75801	0.0355872
ENSG00000080503	ENST00000637806	7061	18595	66	40.37	protein_coding	4	3	1.33333	840	0.118963	6741	54715	279	0.0138	0.5474	0.0252101	0.0136	0.0606	0.224422	0.0009	0.0223	0.0403587	0.220323	Ovary	496	9	108	210	4	1.94444	0.037037
ENSG00000080511	ENST00000591589	1715	2001	4	50.99	protein_coding	6	5	1.2	936	0.545773	2242	2242	311	0.098	0.7698	0.127306	0.0085	0.0119	0.714286	0.0085	0.0157	0.541401	0.987658	Testis	79	19	110	219	10	1.99091	0.0909091
ENSG00000080546	ENST00000436639	3509	5121	7	37.66	protein_coding	10	9	1.11111	1656	0.471929	19308	19308	551	0.0235	0.534	0.0440075	0	0	NA	0.0018	0.0077	0.233766	0.239132	Muscle	476	6	132	314	10	2.37879	0.0757576
ENSG00000080561	ENST00000262843	2876	3097	4	40.1	protein_coding	10	9	1.11111	2208	0.767733	13598	13611	735	0.0033	0.2837	0.011632	NA	NA	NA	0.0064	0.0097	0.659794	0.317854	Uterus	355	X	146	276	7	1.89041	0.0479452
ENSG00000080572	ENST00000535523	1926	1931	3	36.94	protein_coding	8	7	1.14286	645	0.334891	4880	4880	214	NA	NA	NA	0.0043	0.0187	0.229947	0.0046	0.0104	0.442308	0.97384	Testis	156	X	35	81	1	2.31429	0.0285714
ENSG00000080573	ENST00000264828	6207	6783	2	52.35	protein_coding	67	66	1.01515	5238	0.843886	12735	12735	1745	0.1109	0.5599	0.198071	0.006	0.015	0.4	0.0071	0.0163	0.435583	0.358786	Nerve	472	19	591	1271	37	2.15059	0.0626058
ENSG00000080603	ENST00000262518	11724	13644	5	49.63	protein_coding	34	33	1.0303	9693	0.826766	11041	11428	3230	NA	NA	NA	NA	NA	NA	NA	NA	NA	0.128536	Uterus	449	16	1083	2088	28	1.92798	0.0258541
ENSG00000080608	ENST00000397885	2187	2573	4	39.59	protein_coding	18	17	1.05882	1947	0.890261	10676	32665	648	0.0546	0.5729	0.0953046	0.0029	0.0154	0.188312	0.0035	0.0179	0.195531	0.16202	Ovary	437	9	221	588	29	2.66063	0.131222
ENSG00000080618	ENST00000181383	1724	1724	3	39	protein_coding	11	10	1.1	1272	0.737819	9515	9515	423	0.0986	0.5176	0.190495	0.0044	0.0059	0.745763	0.0069	0.0137	0.50365	0.984171	Liver	396	13	123	247	21	2.00813	0.170732
ENSG00000080644	ENST00000326828	3015	4761	8	47.02	protein_coding	6	5	1.2	1518	0.503483	5937	6503	505	0.0557	0.5577	0.0998745	0.0018	0.0101	0.178218	0.0027	0.018	0.15	0.902428	Adrenal.Gland	217	15	212	328	17	1.54717	0.0801887
ENSG00000080709	ENST00000512097	4104	6489	10	37.72	protein_coding	11	10	1.1	2574	0.627193	98815	98815	857	0.0049	0.2757	0.0177729	0.0016	0.0062	0.258065	0.0008	0.0123	0.0650407	0.85154	Adrenal.Gland	304	5	301	520	12	1.72757	0.0398671
ENSG00000080802	ENST00000428680	4642	6999	12	37.19	protein_coding	11	10	1.1	1719	0.370315	23854	28335	572	0.0086	0.2001	0.0429785	0.0007	0.0041	0.170732	0.0322	0.0409	0.787286	0.218149	Testis	376	7	144	214	2	1.48611	0.0138889
ENSG00000080815	ENST00000324501	6018	9947	25	42.73	protein_coding	12	11	1.09091	1404	0.2333	17807	17845	467	0.0368	0.5262	0.0699354	0	0	NA	0	0	NA	0.183712	Skin	419	14	123	330	3	2.68293	0.0243902
ENSG00000080819	ENST00000264193	2821	3232	5	40.54	protein_coding	7	6	1.16667	1365	0.483871	3243	3243	454	0.1006	0.5696	0.176615	0.006	0.0029	2.06897	0.0052	0.0054	0.962963	0.224417	Blood	426	3	152	292	10	1.92105	0.0657895
ENSG00000080822	ENST00000503004	2818	5210	31	38.91	protein_coding	5	4	1.25	762	0.270405	1554	5308	253	0.0442	0.7256	0.0609151	0.0016	0.0052	0.307692	0	0	NA	0.300507	Brain	543	3	73	179	3	2.45205	0.0410959
ENSG00000080823	ENST00000361847	1909	10986	40	46.51	protein_coding	12	11	1.09091	1260	0.660031	16086	17087	419	0.1006	0.526	0.191255	0.0034	0.0141	0.241135	0.0082	0.0127	0.645669	0.553636	Testis	364	14	144	300	23	2.08333	0.159722
ENSG00000080824	ENST00000334701	3510	5248	10	47.25	protein_coding	12	11	1.09091	2565	0.730769	13613	13718	854	0.0036	0.6127	0.00587563	NA	NA	NA	NA	NA	NA	0.111637	Testis	669	14	384	513	13	1.33594	0.0338542
ENSG00000080839	ENST00000373664	5684	5954	4	43.07	protein_coding	22	21	1.04762	3207	0.564215	20449	20449	1068	0.0449	0.4985	0.0900702	0.003	0.0074	0.405405	0.0025	0.0139	0.179856	0.380058	Nerve	305	20	269	633	21	2.35316	0.0780669
ENSG00000080845	ENST00000373913	5056	8789	16	51.09	protein_coding	13	12	1.08333	2970	0.587421	43142	43142	989	0.0313	0.5895	0.0530958	0.0149	0.0437	0.340961	0.0157	0.0537	0.292365	0.197252	Blood.Vessel	482	20	352	585	4	1.66193	0.0113636
ENSG00000080854	ENST00000533871	5050	5753	7	56.66	protein_coding	20	19	1.05263	4314	0.854257	11846	11846	1437	0.0189	0.5254	0.0359726	0.0028	0.0277	0.101083	0.0031	0.0339	0.0914454	0.653209	Fallopian.Tube	310	11	571	939	22	1.64448	0.0385289
ENSG00000080910	ENST00000367415	1498	2750	10	35.66	protein_coding	5	4	1.25	813	0.542724	3621	3621	270	NA	NA	NA	NA	NA	NA	0.0524	0.0842	0.622328	1	Liver	388	1	81	197	18	2.4321	0.222222
ENSG00000080986	ENST00000261597	2126	3554	5	36.33	protein_coding	17	16	1.0625	1929	0.907338	8639	8639	642	0.0895	0.5917	0.151259	0.0016	0.0045	0.355556	0.0016	0.0045	0.355556	0.800077	Testis	278	18	145	329	21	2.26897	0.144828
ENSG00000081014	ENST00000261842	6743	7354	7	37.92	protein_coding	21	20	1.05	3414	0.506303	19847	19849	1137	0.1136	0.4548	0.24978	0.0048	0.0084	0.571429	0.0174	0.0335	0.519403	0.288765	Skin	348	15	306	697	20	2.27778	0.0653595
ENSG00000081019	ENST00000261441	6621	6819	6	37.22	protein_coding	7	6	1.16667	2409	0.363842	9308	9308	802	0.0283	0.2025	0.139753	0.0006	0.0082	0.0731707	0.0012	0.01	0.12	0.236047	Ovary	385	1	223	441	13	1.97758	0.058296
ENSG00000081026	ENST00000307546	6874	8414	6	37.14	protein_coding	21	20	1.05	4446	0.646785	54065	54065	1481	0.0721	0.3912	0.184305	0.0229	0.0247	0.927126	0.0048	0.0109	0.440367	0.411591	Thyroid	347	1	335	808	30	2.41194	0.0895522
ENSG00000081041	ENST00000508487	1115	1398	3	47.61	protein_coding	4	3	1.33333	324	0.290583	574	574	107	NA	NA	NA	0.0496	0.0617	0.80389	0.0126	0.0693	0.181818	0.521608	Liver	430	4	46	80	2	1.73913	0.0434783
ENSG00000081051	ENST00000395792	2484	3259	7	34.51	protein_coding	15	14	1.07143	1830	0.736715	4407	5397	609	0.2234	0.651	0.343164	0.0127	0.0318	0.399371	0.0117	0.0414	0.282609	1	Liver	69	4	164	394	17	2.40244	0.103659
ENSG00000081052	ENST00000396625	10018	10076	2	41	protein_coding	48	47	1.02128	5073	0.506389	33078	33126	1690	0.1549	0.4714	0.328596	0.0073	0.0091	0.802198	0.0054	0.0133	0.406015	0.599685	Thyroid	329	2	495	1148	31	2.31919	0.0626263
ENSG00000081059	ENST00000395029	3330	10093	24	54.55	protein_coding	11	10	1.1	1446	0.434234	7501	8343	481	0.0208	0.381	0.0545932	0.0276	0.0989	0.27907	0.0033	0.0166	0.198795	0.601049	Blood	324	5	174	335	13	1.92529	0.0747126
ENSG00000081087	ENST00000193322	4471	5325	7	42.48	protein_coding	6	5	1.2	1005	0.224782	6569	24188	334	0.1321	0.7025	0.188043	0.0013	0.02	0.065	0.065	0.125	0.52	0.257482	Blood.Vessel	423	6	117	198	11	1.69231	0.0940171
ENSG00000081138	ENST00000397968	12136	14528	4	35.27	protein_coding	12	11	1.09091	2358	0.194298	29004	29228	785	0.0101	0.5843	0.0172856	0	0	NA	0.0013	0.017	0.0764706	0.993665	Nerve	158	18	244	444	10	1.81967	0.0409836
ENSG00000081148	ENST00000193391	8352	8352	1	37.6	protein_coding	19	18	1.05556	3726	0.446121	18620	18620	1241	0.1722	0.3699	0.465531	0.0069	0.0156	0.442308	0.0103	0.0194	0.530928	1	Fallopian.Tube	127	3	308	818	39	2.65584	0.126623
ENSG00000081154	ENST00000265260	2342	3102	8	39.82	protein_coding	5	4	1.25	537	0.229291	4205	4205	178	0.0208	0.2375	0.0875789	NA	NA	NA	0.005	0	NA	0.125913	Uterus	559	3	41	82	2	2	0.0487805
ENSG00000081177	ENST00000312994	5107	6263	13	41.37	protein_coding	9	8	1.125	1866	0.365381	9811	9864	621	0.0711	0.4742	0.149937	0.0023	0.0074	0.310811	0.0037	0.0165	0.224242	0.205278	Testis	425	14	143	379	20	2.65035	0.13986
ENSG00000081181	ENST00000261783	1911	2284	4	42.07	protein_coding	8	7	1.14286	1065	0.5573	5974	5974	354	0.085	0.3992	0.212926	0	0	NA	0	0	NA	0.545454	Prostate	395	14	99	222	5	2.24242	0.0505051
ENSG00000081189	ENST00000504921	7561	11755	56	36.05	protein_coding	11	10	1.1	1422	0.18807	32182	36031	473	0.0274	0.2647	0.103513	0	0	NA	0	0	NA	0.413754	Muscle	427	5	134	151	9	1.12687	0.0671642
ENSG00000081237	ENST00000442510	5357	9168	17	34.25	protein_coding	33	32	1.03125	3921	0.73194	23120	23226	1306	0.2347	0.7184	0.326698	0.0081	0.0151	0.536424	0.0084	0.0207	0.405797	0.651372	Blood	424	1	362	774	7	2.13812	0.019337
ENSG00000081248	ENST00000362061	6028	6053	2	51.58	protein_coding	44	43	1.02326	5622	0.932648	17029	17033	1873	0.0443	0.6746	0.0656685	0.0035	0.0245	0.142857	0.0035	0.035	0.1	0.992792	Muscle	287	1	628	1349	35	2.14809	0.0557325
ENSG00000081277	ENST00000263946	5447	6211	5	52.25	protein_coding	15	14	1.07143	2244	0.41197	10964	10964	747	0.0216	0.5406	0.0399556	0.0005	0.0244	0.0204918	0.0006	0.0357	0.0168067	0.808734	Skin	515	1	269	596	17	2.21561	0.063197
ENSG00000081307	ENST00000356232	3705	6827	14	36.76	protein_coding	12	11	1.09091	1215	0.327935	3355	4274	404	0.0694	0.5682	0.12214	0.0023	0.0178	0.129213	0.0022	0.0166	0.13253	0.189225	Pituitary	469	3	86	214	11	2.48837	0.127907
ENSG00000081320	ENST00000263955	5273	6566	5	37.67	protein_coding	8	7	1.14286	1119	0.212213	7555	8527	372	0.041	0.612	0.0669935	0.0025	0	NA	0.0025	0	NA	0.512547	Blood	389	2	79	192	7	2.43038	0.0886076
ENSG00000081377	ENST00000375241	5589	10462	13	42.84	protein_coding	14	13	1.07692	1497	0.267848	23758	25969	498	NA	NA	NA	0	0	NA	0.0214	0.0499	0.428858	0.325982	Nerve	399	9	127	288	2	2.26772	0.015748
ENSG00000081386	ENST00000375231	5616	5921	4	38.98	protein_coding	6	5	1.2	2052	0.365385	4372	4395	683	0.6984	2.2915	0.304779	0.0097	0.0138	0.702899	0.012	0.0167	0.718563	0.304389	Uterus	350	9	159	406	27	2.55346	0.169811
ENSG00000081479	ENST00000263816	15657	16109	8	39.58	protein_coding	79	78	1.01282	13968	0.892125	49414	49414	4655	0.1401	0.6722	0.20842	0.0025	0.0135	0.185185	0.0037	0.0246	0.150407	0.926729	Thyroid	264	2	1270	2894	45	2.27874	0.0354331
ENSG00000081665	ENST00000443905	4095	9537	12	40.49	protein_coding	6	5	1.2	1335	0.326007	7195	7217	444	NA	NA	NA	0.0071	0.0122	0.581967	NA	NA	NA	0.28969	Thyroid	365	19	112	270	18	2.41071	0.160714
ENSG00000081692	ENST00000366758	2595	4315	7	61.26	protein_coding	6	5	1.2	1392	0.536416	1317	1500	463	0.1373	1.5109	0.090873	0.0055	0.018	0.305556	0.0046	0.0431	0.106729	0.287002	Testis	454	1	203	393	17	1.93596	0.0837438
ENSG00000081721	ENST00000367943	1270	1762	5	39.87	protein_coding	6	5	1.2	1023	0.805512	1529	1542	340	0.0961	0.6336	0.151673	0	0	NA	0.0043	0.0032	1.34375	0.1827	Uterus	434	1	92	223	10	2.42391	0.108696
ENSG00000081760	ENST00000316519	3256	16039	12	51.2	protein_coding	18	17	1.05882	2019	0.620086	16735	16738	672	0.0496	1.0231	0.0484801	0.0014	0.0074	0.189189	0.0037	0.0265	0.139623	0.458092	Skin	349	12	211	482	14	2.28436	0.0663507
ENSG00000081791	ENST00000432126	4907	6000	7	48.18	protein_coding	12	11	1.09091	1548	0.315468	4051	4055	515	0.1554	0.5557	0.279647	0.004	0.0116	0.344828	0.009	0.014	0.642857	0.151774	Spleen	484	5	167	347	27	2.07784	0.161677
ENSG00000081800	ENST00000194130	3798	4401	4	35.73	protein_coding	15	14	1.07143	1788	0.470774	17067	17068	595	0.1084	0.477	0.227254	0.0064	0.0081	0.790123	0.0049	0.0076	0.644737	0.96805	Small.Intestine	156	7	159	393	21	2.4717	0.132075
ENSG00000081803	ENST00000615869	6066	6365	8	36.56	protein_coding	29	28	1.03571	3906	0.643917	115925	115930	1301	0.0189	0.4228	0.044702	0.0014	0.012	0.116667	0.0004	0.014	0.0285714	0.384267	Brain	422	7	340	798	25	2.34706	0.0735294
ENSG00000081818	ENST00000194152	3825	3825	2	45.67	protein_coding	1	0	Inf	2388	0.624314	946	946	795	NA	NA	NA	0.0351	0.0943	0.372216	0.0054	0.0276	0.195652	0.504767	Uterus	333	5	235	461	24	1.9617	0.102128
ENSG00000081842	ENST00000529310	5395	6136	3	40.2	protein_coding	4	3	1.33333	2853	0.528823	34668	34668	950	NA	NA	NA	NA	NA	NA	NA	NA	NA	0.988195	Pituitary	172	5	313	584	20	1.86581	0.0638978
ENSG00000081853	ENST00000394576	4813	6720	2	45.18	protein_coding	4	3	1.33333	2799	0.58155	41980	41980	932	0.0825	0.626	0.131789	NA	NA	NA	NA	NA	NA	0.639622	Ovary	299	5	327	716	31	2.1896	0.0948012
ENSG00000081870	ENST00000194214	915	3236	6	40.17	protein_coding	6	5	1.2	435	0.47541	4854	5769	144	0.0855	0.4142	0.206422	0.1393	0.3229	0.431403	0.1436	0.3166	0.453569	0.34832	Thyroid	391	1	38	80	2	2.10526	0.0526316
ENSG00000081913	ENST00000262719	6299	9051	7	39.46	protein_coding	17	16	1.0625	5154	0.818225	52035	52035	1717	0.081	0.5952	0.136089	0.0052	0.0184	0.282609	0.0022	0.0218	0.100917	0.37976	Testis	416	18	580	1056	17	1.82069	0.0293103
ENSG00000081923	ENST00000648908	6158	7028	9	43.04	protein_coding	28	27	1.03704	3756	0.609938	30497	30497	1251	0.0281	0.6488	0.0433107	0.0008	0.0132	0.0606061	0.004	0.0157	0.254777	0.455716	Bladder	408	18	350	698	27	1.99429	0.0771429
ENSG00000081985	ENST00000262345	4040	4423	7	41.68	protein_coding	16	15	1.06667	2589	0.640842	16864	16909	862	0.232	0.5033	0.460958	0.0032	0.0174	0.183908	0.0065	0.0148	0.439189	0.921153	Blood	199	1	219	535	22	2.44292	0.100457
ENSG00000082014	ENST00000392811	2018	5198	15	56.14	protein_coding	14	13	1.07692	1413	0.700198	8090	8242	470	0.0009	0.3915	0.00229885	NA	NA	NA	0.016	0.0533	0.300188	0.197518	Pituitary	506	7	153	214	9	1.39869	0.0588235
ENSG00000082068	ENST00000265107	2983	7039	7	39	protein_coding	18	17	1.05882	1965	0.658733	73226	73226	654	0.0431	0.4524	0.0952697	0.002	0.0149	0.134228	0.0039	0.0112	0.348214	0.175665	Nerve	419	5	179	341	14	1.90503	0.0782123
ENSG00000082074	ENST00000512982	4794	8853	15	37.96	protein_coding	19	18	1.05556	2520	0.525657	35014	35822	839	0.128	0.6072	0.210804	0.0052	0.0144	0.361111	0.0075	0.0229	0.327511	0.791111	Blood	295	5	222	597	12	2.68919	0.0540541
ENSG00000082126	ENST00000359962	2436	4924	12	41.38	protein_coding	21	20	1.05	1893	0.777094	10637	10638	630	0.0931	0.4957	0.187815	0.0051	0.012	0.425	0.0057	0.0031	1.83871	0.977044	Spleen	166	2	174	428	22	2.45977	0.126437
ENSG00000082146	ENST00000194530	2222	3177	10	38.23	protein_coding	12	11	1.09091	1257	0.565707	5219	16974	418	0.0483	0.3128	0.154412	0.0092	0.0253	0.363636	0.0103	0.0287	0.358885	0.262992	Adrenal.Gland	448	2	96	199	7	2.07292	0.0729167
ENSG00000082153	ENST00000409600	6511	8085	13	41.12	protein_coding	12	11	1.09091	1260	0.193519	3521	3870	419	0	0	NA	0.002	0.0214	0.0934579	0.002	0.0142	0.140845	0.18556	Testis	474	2	109	133	3	1.22018	0.0275229
ENSG00000082175	ENST00000325455	13748	15404	11	37.73	protein_coding	8	7	1.14286	2802	0.203811	20326	20326	933	0.1116	0.7555	0.147717	0.0073	0.0024	3.04167	0.0093	0.0208	0.447115	0.763479	Uterus	359	11	348	606	15	1.74138	0.0431034
ENSG00000082196	ENST00000382065	2802	3576	6	40.08	protein_coding	6	5	1.2	960	0.342612	4548	4548	319	NA	NA	NA	NA	NA	NA	NA	NA	NA	0.459268	Testis	232	5	85	179	12	2.10588	0.141176
ENSG00000082212	ENST00000321341	9031	15897	19	38.58	protein_coding	16	15	1.06667	1755	0.194331	14729	14748	584	0.0607	0.6089	0.099688	0.0151	0.0391	0.386189	0.0008	0.0193	0.0414508	0.20246	Spleen	458	18	147	348	18	2.36735	0.122449
ENSG00000082213	ENST00000325366	3572	4146	10	39.87	protein_coding	9	8	1.125	1329	0.37206	4327	4329	442	0.1277	0.5471	0.233413	0.0023	0.0112	0.205357	0.0012	0.0135	0.0888889	0.138414	Bladder	394	5	99	279	6	2.81818	0.0606061
ENSG00000082258	ENST00000264157	6920	9081	10	37.48	protein_coding	9	8	1.125	2193	0.316908	8208	8443	730	0.066	0.3517	0.18766	0.0007	0.0054	0.12963	0.0013	0.0117	0.111111	0.178397	Nerve	428	2	200	379	6	1.895	0.03
ENSG00000082269	ENST00000418814	6415	10589	16	36.09	protein_coding	22	21	1.04762	4548	0.708963	29483	29599	1515	0.0803	0.3792	0.211762	0.0123	0.0182	0.675824	0.0141	0.0261	0.54023	0.377804	Vagina	366	6	363	874	24	2.40771	0.0661157
ENSG00000082293	ENST00000620364	8740	11018	5	36.54	protein_coding	51	50	1.02	3429	0.392334	67665	67665	1142	0.0906	0.382	0.237173	0.0029	0.0072	0.402778	0.0564	0.0689	0.818578	0.973059	Bladder	NA	6	312	774	23	2.48077	0.0737179
ENSG00000082397	ENST00000341928	4706	12203	36	39.83	protein_coding	23	22	1.04545	3264	0.693583	30956	47700	1087	0.0695	0.7105	0.0978184	0.0049	0.0137	0.357664	0.0035	0.0188	0.18617	0.381033	Testis	451	18	356	670	13	1.88202	0.0365169
ENSG00000082438	ENST00000392717	9523	17179	26	36.27	protein_coding	15	14	1.07143	3615	0.379607	30732	35762	1204	0.2066	0.6031	0.342563	0.0046	0.0078	0.589744	0.0042	0.0135	0.311111	0.420898	Adrenal.Gland	394	2	297	802	14	2.70034	0.047138
ENSG00000082458	ENST00000194900	6112	7870	10	46.89	protein_coding	21	20	1.05	2550	0.417212	8726	8727	849	0.0028	0.3227	0.00867679	0.027	0.0411	0.656934	0.0233	0.042	0.554762	0.289869	Spleen	415	X	201	296	6	1.47264	0.0298507
ENSG00000082482	ENST00000444842	3379	3910	9	36.37	protein_coding	7	6	1.16667	1281	0.379106	29205	44152	426	0.0178	0.4938	0.036047	0	0	NA	0	0	NA	0.827031	Adrenal.Gland	338	1	115	208	7	1.8087	0.0608696
ENSG00000082497	ENST00000367012	5222	5470	4	43.14	protein_coding	4	3	1.33333	1071	0.205094	2739	2812	356	0.1019	0.5312	0.19183	0.0029	0.0057	0.508772	0.0024	0.027	0.0888889	0.616256	Uterus	301	1	89	231	7	2.59551	0.0786517
ENSG00000082512	ENST00000261464	3976	9022	7	44.65	protein_coding	11	10	1.1	1674	0.421026	8903	8960	557	0.1518	0.7403	0.205052	0.0049	0.0113	0.433628	0.0068	0.0082	0.829268	0.36162	Fallopian.Tube	399	1	144	319	24	2.21528	0.166667
ENSG00000082515	ENST00000523037	3173	5264	7	38.82	protein_coding	7	6	1.16667	621	0.195714	5316	5316	206	0.0519	0.5444	0.0953343	0.0025	0.0045	0.555556	0.0847	0.061	1.38852	0.213809	Testis	395	5	59	137	11	2.32203	0.186441
ENSG00000082516	ENST00000285873	5404	5644	3	41.33	protein_coding	28	27	1.03704	4527	0.837713	11298	11298	1508	0.1002	0.6051	0.165592	0.003	0.014	0.214286	0.0026	0.0263	0.0988593	0.197564	Nerve	389	5	428	1017	48	2.37617	0.11215
ENSG00000082556	ENST00000612786	5196	5738	6	42.12	protein_coding	5	4	1.25	876	0.168591	5409	5409	291	0.0313	0.8097	0.0386563	0.0012	0.0072	0.166667	0.0058	0.0199	0.291457	1	Brain	179	8	87	186	9	2.13793	0.103448
ENSG00000082641	ENST00000362042	4839	5883	23	54.26	protein_coding	6	5	1.2	2319	0.479231	3078	3087	772	0.0121	0.4272	0.028324	0.0006	0.0069	0.0869565	0.0006	0.0041	0.146341	0.264521	Muscle	583	17	261	433	5	1.659	0.0191571
ENSG00000082684	ENST00000616742	4933	8517	14	50.17	protein_coding	23	22	1.04545	3456	0.700588	18672	25920	1151	0.0296	0.5838	0.0507023	0.0249	0.068	0.366176	0.0045	0.0279	0.16129	0.788807	Nerve	276	3	448	835	27	1.86384	0.0602679
ENSG00000082701	ENST00000264235	7711	8156	5	37.15	protein_coding	11	10	1.1	1263	0.163792	54530	54530	420	0.0078	0.2872	0.0271588	0.0206	0.0349	0.590258	0.0203	0.0364	0.557692	0.165137	Testis	425	3	103	157	6	1.52427	0.0582524
ENSG00000082781	ENST00000296181	4440	6515	13	46.61	protein_coding	15	14	1.07143	2400	0.540541	24317	27120	799	0.0634	0.6912	0.0917245	0.0017	0.0159	0.106918	0.013	0.0661	0.196672	0.325171	Blood.Vessel	520	3	261	508	17	1.94636	0.0651341
ENSG00000082805	ENST00000360905	9308	13484	25	39.35	protein_coding	19	18	1.05556	3351	0.360013	104701	104940	1116	0.0128	0.5522	0.02318	0.0023	0.0059	0.389831	0.0014	0.0078	0.179487	0.272104	Bladder	407	12	335	648	22	1.93433	0.0656716
ENSG00000082898	ENST00000401558	4915	11708	24	40.9	protein_coding	25	24	1.04167	3216	0.654323	14593	14691	1071	0.0091	0.4631	0.0196502	0.0004	0.0095	0.0421053	0	0	NA	0.170033	Ovary	482	2	276	241	2	0.873188	0.00724638
ENSG00000082996	ENST00000344229	2866	3635	16	36.39	protein_coding	11	10	1.1	1146	0.39986	27588	27609	381	0.035	0.4021	0.087043	0	0	NA	0	0	NA	0.223198	Nerve	487	3	98	214	4	2.18367	0.0408163
ENSG00000083067	ENST00000377110	12258	19912	16	38.04	protein_coding	25	24	1.04167	5124	0.418013	111713	180403	1707	0.0309	0.4566	0.0676741	0.0225	0.0459	0.490196	0.0229	0.0598	0.382943	0.903074	Brain	274	9	499	959	35	1.92184	0.0701403
ENSG00000083093	ENST00000261584	4003	4747	6	43.53	protein_coding	13	12	1.08333	3561	0.889583	8761	8763	1186	0.2594	0.5179	0.500869	0.0047	0.0087	0.54023	0.0083	0.0114	0.72807	0.32712	Testis	345	16	454	1140	121	2.51101	0.26652
ENSG00000083097	ENST00000349129	8210	10045	7	35.96	protein_coding	39	38	1.02632	7398	0.901096	19658	20137	2465	0.0339	0.4078	0.083129	0.0013	0.0068	0.191176	0.0014	0.0061	0.229508	0.22944	Pituitary	396	6	548	1270	28	2.31752	0.0510949
ENSG00000083099	ENST00000523377	5347	8675	11	44.37	protein_coding	3	2	1.5	267	0.0499345	1244	14002	88	0.0556	0.8679	0.0640627	0.0254	0.0884	0.28733	NA	NA	NA	0.216322	Pituitary	339	6	16	68	2	4.25	0.125
ENSG00000083123	ENST00000320393	3668	4071	6	36.82	protein_coding	10	9	1.11111	1179	0.321429	47328	47348	392	0.0449	0.6523	0.0688334	0.0328	0.0673	0.48737	0	0	NA	0.196008	Nerve	404	6	111	303	18	2.72973	0.162162
ENSG00000083168	ENST00000406337	9254	24143	17	38.89	protein_coding	18	17	1.05882	6021	0.650638	25454	25454	2006	0.0548	0.5247	0.104441	0.0021	0.0076	0.276316	0.0038	0.0177	0.214689	0.229678	Lung	415	8	551	1157	22	2.09982	0.0399274
ENSG00000083223	ENST00000277141	5724	6707	7	37.99	protein_coding	28	27	1.03704	2355	0.411426	12693	12709	784	NA	NA	NA	0.0013	0.003	0.433333	0.002	0.0085	0.235294	0.317752	Skin	399	9	158	356	6	2.25316	0.0379747
ENSG00000083290	ENST00000395544	9149	9868	11	41.45	protein_coding	27	26	1.03846	3111	0.340037	20153	20153	1036	0.0332	0.3163	0.104964	0.0023	0.0092	0.25	0.0019	0.0119	0.159664	0.401936	Testis	424	17	280	610	18	2.17857	0.0642857
ENSG00000083307	ENST00000251808	5239	6060	7	40.92	protein_coding	16	15	1.06667	1878	0.358465	35419	35419	625	0.0278	0.6452	0.0430874	0	0	NA	0.0008	0.0202	0.039604	0.659048	Prostate	346	8	196	321	5	1.63776	0.0255102
ENSG00000083312	ENST00000337273	11183	11977	14	37.25	protein_coding	25	24	1.04167	2697	0.24117	20820	20820	898	0.0016	0.4674	0.00342319	0	0	NA	0	0	NA	0.149205	Thyroid	437	5	231	313	0	1.35498	NA
ENSG00000083444	ENST00000196061	2976	5320	9	53.54	protein_coding	19	18	1.05556	2184	0.733871	9239	9385	727	0.0427	0.9312	0.0458548	0.0173	0.0823	0.210207	0.0143	0.1163	0.122958	0.159559	Uterus	513	1	264	534	25	2.02273	0.094697
ENSG00000083454	ENST00000225328	2060	4026	11	57.89	protein_coding	12	11	1.09091	1269	0.616019	5494	5711	422	NA	NA	NA	NA	NA	NA	NA	NA	NA	0.822697	Spleen	424	17	154	306	19	1.98701	0.123377
ENSG00000083457	ENST00000263087	3803	6602	9	50.87	protein_coding	31	30	1.03333	3540	0.930844	20681	20681	1179	0.1883	0.5291	0.355887	0.0062	0.0138	0.449275	0.007	0.0153	0.457516	0.241657	Spleen	364	17	390	828	30	2.12308	0.0769231
ENSG00000083520	ENST00000377767	10571	10835	5	36.46	protein_coding	21	20	1.05	2877	0.27216	6613	6684	958	0.0471	0.6061	0.0777099	0.0024	0.0095	0.252632	0.0028	0.0132	0.212121	0.2113	Testis	444	13	257	640	41	2.49027	0.159533
ENSG00000083535	ENST00000326291	3080	4179	8	36.99	protein_coding	18	17	1.05882	2274	0.738312	47785	47785	757	0.0591	0.5832	0.101337	0.003	0.0103	0.291262	0.0036	0.0068	0.529412	0.263828	Thyroid	388	13	193	525	29	2.72021	0.150259
ENSG00000083544	ENST00000648252	3388	7750	10	36.41	protein_coding	16	15	1.06667	1956	0.577332	32692	33136	651	0.0806	0.5261	0.153203	0.003	0.0072	0.416667	0.0011	0.0123	0.0894309	0.198283	Ovary	384	13	147	386	14	2.62585	0.0952381
ENSG00000083635	ENST00000379161	3480	3480	1	38.71	protein_coding	10	9	1.11111	1488	0.427586	9741	9741	495	0.1689	0.5147	0.328152	0.0049	0.0112	0.4375	0.0268	0.0576	0.465278	0.341489	Testis	344	13	146	354	14	2.42466	0.0958904
ENSG00000083642	ENST00000315596	7472	13187	9	36.61	protein_coding	35	34	1.02941	4344	0.58137	39890	39890	1447	0.018	0.5025	0.0358209	0	0	NA	0.0003	0.0101	0.029703	0.265617	Cervix.Uteri	405	13	351	603	10	1.71795	0.02849
ENSG00000083720	ENST00000196371	3294	4100	8	37.45	protein_coding	17	16	1.0625	1563	0.474499	25836	25836	520	0.04	0.5708	0.0700771	0.0454	0.0863	0.526072	0.0423	0.0906	0.466887	0.262981	Heart	474	5	136	226	7	1.66176	0.0514706
ENSG00000083750	ENST00000374941	2061	2725	6	40.87	protein_coding	10	9	1.11111	1041	0.505095	5858	5858	346	0.0108	0.357	0.0302521	0	0	NA	0	0	NA	0.200222	Ovary	427	X	69	108	4	1.56522	0.057971
ENSG00000083782	ENST00000261172	1482	1802	3	34.86	protein_coding	7	6	1.16667	969	0.653846	8384	8398	322	0.1022	0.4954	0.206298	0.0028	0.0088	0.318182	0.0014	0.0275	0.0509091	NA	NA	33	12	86	241	10	2.80233	0.116279
ENSG00000083799	ENST00000427738	8503	12954	16	36.42	protein_coding	18	17	1.05882	2871	0.337646	10650	10848	956	0.025	0.4458	0.056079	0	0	NA	0	0	NA	0.188501	Spleen	427	16	230	397	14	1.72609	0.0608696
ENSG00000083807	ENST00000263093	2292	8025	8	51.36	protein_coding	10	9	1.11111	2073	0.90445	3539	8266	690	0.1947	0.7613	0.255747	0.0041	0.0091	0.450549	NA	NA	NA	0.781423	Liver	417	19	226	533	28	2.35841	0.123894
ENSG00000083812	ENST00000536459	5653	5664	4	57.75	protein_coding	4	3	1.33333	1662	0.294003	2601	2605	553	NA	NA	NA	0.0063	0.0367	0.171662	0.045	0.1376	0.327035	0.278011	Fallopian.Tube	353	19	309	425	16	1.3754	0.0517799
ENSG00000083814	ENST00000317398	2431	3532	6	49.44	protein_coding	4	3	1.33333	1605	0.660222	1793	1793	534	NA	NA	NA	0.0035	0.0045	0.777778	0.0046	0	NA	0.434155	Spleen	364	19	149	340	28	2.28188	0.187919
ENSG00000083817	ENST00000196489	2545	2545	1	48.61	protein_coding	4	3	1.33333	1785	0.701375	1638	1638	594	NA	NA	NA	0.0016	0.0079	0.202532	0.0022	0.008	0.275	0.395135	Testis	328	19	159	369	12	2.32075	0.0754717
ENSG00000083828	ENST00000391702	2265	5480	7	46.13	protein_coding	4	3	1.33333	1080	0.476821	2454	10944	359	NA	NA	NA	0.0011	0.0074	0.148649	0.0011	0.0166	0.0662651	0.295495	Blood	358	19	104	251	9	2.41346	0.0865385
ENSG00000083838	ENST00000596341	3922	4923	8	59.14	protein_coding	7	6	1.16667	1200	0.305966	2354	2356	399	NA	NA	NA	NA	NA	NA	NA	NA	NA	0.277717	Ovary	367	19	173	359	18	2.07514	0.104046
ENSG00000083844	ENST00000263095	12163	12532	6	44.47	protein_coding	4	3	1.33333	1884	0.154896	6920	6920	627	NA	NA	NA	0.003	0.0227	0.132159	0.0008	0.0158	0.0506329	0.475442	Testis	312	19	211	451	18	2.13744	0.0853081
ENSG00000083845	ENST00000596046	1520	3617	9	51.15	protein_coding	5	4	1.25	615	0.404605	1879	2156	204	0.0044	0.5691	0.00773151	0	0	NA	0	0	NA	0.158231	Ovary	670	19	81	73	0	0.901235	NA
ENSG00000083857	ENST00000441802	14776	16167	12	41.53	protein_coding	27	26	1.03846	13767	0.931714	31029	31767	4588	0.0631	0.8726	0.0723126	0.006	0.0185	0.324324	0.0086	0.0313	0.27476	0.340847	Skin	407	4	1458	3274	85	2.24554	0.058299
ENSG00000083896	ENST00000344157	6232	7032	7	35.4	protein_coding	17	16	1.0625	2184	0.350449	8271	8271	727	0.0134	0.366	0.036612	0.0011	0.0152	0.0723684	0	0	NA	0.189226	Ovary	475	4	194	354	6	1.82474	0.0309278
ENSG00000083937	ENST00000263780	2590	3114	5	34.77	protein_coding	6	5	1.2	642	0.247876	5549	5562	213	0.0022	0.731	0.00300958	0	0	NA	0.0344	0.0632	0.544304	0.14735	Blood.Vessel	483	3	44	137	12	3.11364	0.272727
ENSG00000084070	ENST00000372718	2905	3601	6	41.95	protein_coding	10	9	1.11111	1290	0.444062	9110	14481	429	0.0201	0.3178	0.0632473	0	0	NA	0	0	NA	0.425385	Blood	524	1	82	219	6	2.67073	0.0731707
ENSG00000084072	ENST00000324379	1277	8071	15	45.04	protein_coding	10	9	1.11111	906	0.709475	2991	13835	301	0.0431	0.5599	0.076978	0.0014	0.0153	0.0915033	0.0046	0.0302	0.152318	0.206083	Testis	409	1	92	168	2	1.82609	0.0217391
ENSG00000084073	ENST00000372759	2975	3439	4	40.7	protein_coding	10	9	1.11111	1428	0.48	6998	6998	475	0.0332	0.3752	0.0884861	0.0299	0.0374	0.799465	0.0302	0.0442	0.683258	0.192619	Uterus	465	1	108	289	18	2.67593	0.166667
ENSG00000084090	ENST00000337288	3368	4414	6	42.97	protein_coding	8	7	1.14286	1113	0.330463	5047	5050	370	0.0421	0.4083	0.10311	0.0013	0.0162	0.0802469	0.0023	0.0251	0.0916335	0.154646	Muscle	542	2	124	257	8	2.07258	0.0645161
ENSG00000084092	ENST00000264230	2218	2218	1	45.02	protein_coding	7	6	1.16667	2097	0.945446	3148	3148	698	0.1632	0.5093	0.32044	0.0025	0.0193	0.129534	0.0033	0.013	0.253846	0.181203	Bladder	467	4	231	517	21	2.2381	0.0909091
ENSG00000084093	ENST00000309042	7309	7983	12	43.58	protein_coding	4	3	1.33333	3294	0.450677	6567	13273	1097	0.2662	1.0304	0.258346	0.0073	0.0113	0.646018	0.0078	0.0117	0.666667	0.237704	Testis	375	4	307	697	12	2.27036	0.0390879
ENSG00000084110	ENST00000261208	3892	5146	11	43.36	protein_coding	21	20	1.05	1974	0.507194	4969	4973	657	0.0329	0.5187	0.0634278	0.0038	0.0113	0.336283	0.006	0.0238	0.252101	0.89989	Liver	337	12	202	463	22	2.29208	0.108911
ENSG00000084112	ENST00000326495	13034	14538	9	48.43	protein_coding	15	14	1.07143	3150	0.241676	17105	17111	1049	0.0959	0.7851	0.12215	0.032	0.049	0.653061	0.0321	0.0531	0.60452	0.241024	Lung	419	12	362	673	19	1.85912	0.0524862
ENSG00000084207	ENST00000398606	961	1911	9	63.06	protein_coding	7	6	1.16667	633	0.658689	892	892	210	NA	NA	NA	0.0021	0.0071	0.295775	0.0042	0.0142	0.295775	0.168165	Vagina	666	11	67	165	10	2.46269	0.149254
ENSG00000084234	ENST00000650012	3742	7463	26	43.97	protein_coding	19	18	1.05556	2292	0.612507	16827	16831	763	0.0336	0.4047	0.0830245	0.0023	0.0122	0.188525	0.0024	0.0196	0.122449	0.167118	Thyroid	619	11	227	564	11	2.48458	0.0484581
ENSG00000084444	ENST00000197268	4711	6710	6	43.2	protein_coding	13	12	1.08333	1869	0.396731	7748	19397	622	0.0712	0.4868	0.146261	0.0145	0.029	0.5	0.0135	0.0318	0.424528	0.575843	Brain	373	12	207	387	10	1.86957	0.0483092
ENSG00000084453	ENST00000307378	7682	11520	17	36.64	protein_coding	16	15	1.06667	2013	0.262041	26279	31709	670	NA	NA	NA	0.004	0.0186	0.215054	0.0034	0.0208	0.163462	0.999715	Brain	373	12	182	449	24	2.46703	0.131868
ENSG00000084463	ENST00000261167	4581	5258	5	37.11	protein_coding	12	11	1.09091	1926	0.420432	3613	3616	641	NA	NA	NA	0.0008	0.0015	0.533333	NA	NA	NA	0.157795	Testis	516	12	147	293	6	1.9932	0.0408163
ENSG00000084623	ENST00000373586	1458	1725	6	50.5	protein_coding	11	10	1.1	978	0.670782	2142	2298	325	0.0028	0.5257	0.00532623	0	0	NA	0	0	NA	0.0836602	Ovary	600	1	119	133	3	1.11765	0.0252101
ENSG00000084628	ENST00000373736	2922	3320	5	50.64	protein_coding	7	6	1.16667	624	0.213552	12522	12522	207	0.0022	0.4435	0.00496054	0	0	NA	0	0	NA	0.912325	Adrenal.Gland	334	1	68	99	2	1.45588	0.0294118
ENSG00000084636	ENST00000373672	5418	9253	17	56	protein_coding	71	70	1.01429	4815	0.888704	11643	11702	1604	0.0598	0.3996	0.14965	0.003	0.0061	0.491803	0.0027	0.0137	0.19708	0.360289	Ovary	517	1	499	1080	41	2.16433	0.0821643
ENSG00000084652	ENST00000373609	5012	5114	2	50.29	protein_coding	10	9	1.11111	1641	0.327414	3934	4062	546	0.0446	0.6872	0.064901	0.0017	0.0087	0.195402	0.0018	0.0091	0.197802	0.151981	Uterus	497	1	156	322	3	2.0641	0.0192308
ENSG00000084674	ENST00000233242	14121	14828	2	42.97	protein_coding	29	28	1.03571	13692	0.96962	10916	10916	4563	0.1872	0.5181	0.36132	0.007	0.0092	0.76087	0.0095	0.0136	0.698529	0.950879	Liver	406	2	1308	3156	102	2.41284	0.0779817
ENSG00000084676	ENST00000405141	7405	8633	11	37.1	protein_coding	25	24	1.04167	4200	0.567184	53581	53618	1399	0.0439	0.374	0.11738	0.0003	0.0094	0.0319149	0.001	0.0074	0.135135	0.177631	Nerve	462	2	365	759	5	2.07945	0.0136986
ENSG00000084693	ENST00000360131	3188	5283	10	48.47	protein_coding	15	14	1.07143	2661	0.834693	4428	6692	886	0.0844	0.448	0.188393	0.004	0.0023	1.73913	0.0028	0.0036	0.777778	0.557226	Testis	440	2	275	565	17	2.05455	0.0618182
ENSG00000084710	ENST00000403714	7486	10643	5	48.39	protein_coding	23	22	1.04545	2454	0.327812	23293	23293	817	0.0115	0.6091	0.0188803	0.0006	0.0123	0.0487805	0.0006	0.0219	0.0273973	0.911018	Brain	290	2	234	357	14	1.52564	0.0598291
ENSG00000084731	ENST00000264712	5342	6401	7	48.25	protein_coding	8	7	1.14286	2382	0.4459	11474	11556	793	0.0218	0.6553	0.0332672	0.0005	0.0193	0.0259067	0.0016	0.0214	0.0747664	0.615978	Brain	449	2	247	444	7	1.79757	0.0283401
ENSG00000084733	ENST00000264710	3561	3654	4	40.63	protein_coding	6	5	1.2	603	0.169334	21344	21344	200	0	0	NA	0	0	NA	0	0	NA	0.188814	Vagina	535	2	48	43	2	0.895833	0.0416667
ENSG00000084734	ENST00000264717	2189	3149	6	45.33	protein_coding	19	18	1.05556	1878	0.857926	5650	5650	625	0.071	0.5241	0.13547	0.0047	0.0091	0.516484	0.0032	0.0071	0.450704	0.904097	Liver	325	2	196	474	26	2.41837	0.132653
ENSG00000084754	ENST00000492433	2982	4331	11	41.91	protein_coding	19	18	1.05556	2379	0.797787	10175	10220	792	0.0772	0.4537	0.170156	0.0006	0.0106	0.0566038	0.0012	0.0097	0.123711	0.175718	Muscle	567	2	212	523	27	2.46698	0.127358
ENSG00000084764	ENST00000233121	1892	3630	10	45.89	protein_coding	7	6	1.16667	846	0.447146	10098	10098	281	0.0032	0.428	0.00747664	0	0	NA	0	0	NA	0.304784	Pituitary	528	2	73	115	1	1.57534	0.0136986
ENSG00000084774	ENST00000264705	7286	8443	11	51.18	protein_coding	44	43	1.02326	6678	0.916552	7063	7063	2225	0.0237	0.4941	0.047966	0.0024	0.0116	0.206897	0.0033	0.0131	0.251908	0.231147	Uterus	421	2	759	1195	18	1.57444	0.0237154
ENSG00000085063	ENST00000651785	7724	10569	16	43.13	protein_coding	6	5	1.2	387	0.0501036	6488	6514	128	NA	NA	NA	NA	NA	NA	NA	NA	NA	0.156438	Nerve	634	11	40	72	3	1.8	0.075
ENSG00000085117	ENST00000227155	2212	4039	14	53.56	protein_coding	10	9	1.11111	804	0.363472	11213	11506	267	0.154	1.3363	0.115244	0.0015	0.0348	0.0431034	0.0144	0.0839	0.171633	0.341668	Blood	473	11	113	210	11	1.85841	0.0973451
ENSG00000085185	ENST00000540052	7127	7996	6	49.7	protein_coding	12	11	1.09091	5136	0.72064	7959	11537	1711	0.0471	0.3802	0.123882	0.0008	0.01	0.08	0.0012	0.0177	0.0677966	0.311112	Testis	356	X	399	778	9	1.94987	0.0225564
ENSG00000085224	ENST00000373344	11167	19266	24	37.72	protein_coding	35	34	1.02941	7479	0.669741	37051	37056	2492	0.0796	0.4795	0.166006	0.001	0.0085	0.117647	0.0013	0.0101	0.128713	0.206591	Ovary	415	X	358	774	19	2.16201	0.0530726
ENSG00000085231	ENST00000380822	1626	2140	5	41.64	protein_coding	5	4	1.25	519	0.319188	3996	4191	172	NA	NA	NA	0	0	NA	0	0	NA	0.272163	Testis	484	5	46	101	4	2.19565	0.0869565
ENSG00000085265	ENST00000371806	7588	7588	2	50.34	protein_coding	9	8	1.125	981	0.129283	3735	3735	326	0.1662	0.8593	0.193413	0.3935	0.5555	0.708371	0.3933	0.5547	0.709032	0.770873	Blood	459	9	120	248	15	2.06667	0.125
ENSG00000085274	ENST00000349841	4999	5730	5	37.29	protein_coding	8	7	1.14286	1833	0.366673	3056	3140	610	0.0417	0.4823	0.0864607	0	0	NA	0.0008	0.0161	0.0496894	0.234472	Uterus	374	3	149	307	8	2.0604	0.0536913
ENSG00000085276	ENST00000464456	5732	9260	20	37.45	protein_coding	15	14	1.07143	3129	0.545883	12927	114352	1042	0.0376	0.4977	0.0755475	0.0013	0.0067	0.19403	0.0017	0.0092	0.184783	0.527554	Stomach	359	3	306	611	1	1.99673	0.00326797
ENSG00000085365	ENST00000621999	6143	6746	7	37.55	protein_coding	9	8	1.125	1017	0.165554	25007	25009	338	0.0085	0.7715	0.0110175	0.0256	0.0445	0.575281	0.0014	0.0107	0.130841	0.227493	Brain	NA	5	73	159	4	2.17808	0.0547945
ENSG00000085377	ENST00000652536	7250	8917	3	40.86	protein_coding	15	14	1.07143	2133	0.294207	25218	34594	710	0.0197	0.6567	0.0299985	0.002	0.0204	0.0980392	0.0014	0.0237	0.0590717	0.218785	Muscle	450	6	205	367	8	1.79024	0.0390244
ENSG00000085382	ENST00000262903	4575	9237	12	37.39	protein_coding	24	23	1.04348	2730	0.596721	26522	26522	909	0.0142	0.4079	0.0348125	0.0005	0.0068	0.0735294	0.0005	0.0118	0.0423729	0.310481	Uterus	385	6	238	387	21	1.62605	0.0882353
ENSG00000085415	ENST00000262124	3494	10481	10	43.55	protein_coding	9	8	1.125	1083	0.30996	8577	8829	360	0.0218	0.5252	0.041508	0.0061	0.0289	0.211073	0.0049	0.0246	0.199187	0.186481	Skin	389	18	96	184	1	1.91667	0.0104167
ENSG00000085433	ENST00000369965	4240	4423	9	41.17	protein_coding	15	14	1.07143	2763	0.651651	14499	14499	920	0.023	0.4412	0.0521306	0.0005	0.0069	0.0724638	0.001	0.0185	0.0540541	0.319632	Brain	435	1	235	432	12	1.8383	0.0510638
ENSG00000085449	ENST00000233055	4607	5485	6	42.71	protein_coding	12	11	1.09091	1233	0.267636	14154	17871	410	NA	NA	NA	NA	NA	NA	NA	NA	NA	0.178455	Uterus	447	2	114	259	9	2.27193	0.0789474
ENSG00000085465	ENST00000369732	2243	2567	3	45.7	protein_coding	11	10	1.1	2037	0.908159	2876	2876	678	0.227	0.491	0.462322	0.0103	0.0102	1.0098	0.0042	0.0161	0.26087	0.725625	Fallopian.Tube	354	1	195	489	15	2.50769	0.0769231
ENSG00000085491	ENST00000565488	4249	6726	5	39.44	protein_coding	10	9	1.11111	1434	0.337491	13313	13427	477	0.0322	0.5791	0.0556035	0.002	0.0049	0.408163	0.0461	0.0843	0.546856	0.252807	Lung	379	1	123	303	18	2.46341	0.146341
ENSG00000085511	ENST00000392142	5500	7522	16	38.79	protein_coding	27	26	1.03846	4827	0.877636	25575	25588	1608	0.0576	0.7629	0.0755014	0.0009	0.0062	0.145161	0.0009	0.0126	0.0714286	0.225179	Uterus	426	6	452	841	19	1.86062	0.0420354
ENSG00000085514	ENST00000198536	1271	1990	7	48.68	protein_coding	7	6	1.16667	912	0.717545	5441	6651	303	NA	NA	NA	NA	NA	NA	0.0171	0.0212	0.806604	0.514296	Blood	415	7	105	188	15	1.79048	0.142857
ENSG00000085552	ENST00000368094	4059	6637	6	55.8	protein_coding	21	20	1.05	3540	0.872136	4497	4498	1179	0.0715	0.4573	0.156353	0.0028	0.0206	0.135922	NA	NA	NA	0.629583	Liver	318	1	402	887	32	2.20647	0.079602
ENSG00000085563	ENST00000622132	4778	5806	11	37.04	protein_coding	28	27	1.03704	3843	0.804311	19871	41340	1280	NA	NA	NA	0.0021	0.0114	0.184211	0.0048	0.0122	0.393443	0.708619	Adrenal.Gland	401	7	341	786	25	2.30499	0.0733138
ENSG00000085644	ENST00000396878	3313	6443	9	53.47	protein_coding	6	5	1.2	1380	0.416541	2201	3545	459	0.1507	0.8225	0.183222	NA	NA	NA	0.0082	0.0191	0.429319	0.412667	Testis	411	16	186	373	25	2.00538	0.134409
ENSG00000085662	ENST00000285930	1361	3654	14	50.04	protein_coding	10	9	1.11111	951	0.698751	3793	3868	316	0.0734	0.681	0.107783	0.0044	0.0041	1.07317	0.003	0.0041	0.731707	0.467482	Adrenal.Gland	588	7	114	201	4	1.76316	0.0350877
ENSG00000085719	ENST00000517490	4857	6737	13	37.62	protein_coding	17	16	1.0625	1614	0.332304	9358	9358	537	0.031	0.4009	0.077326	0.0027	0.0104	0.259615	0.0026	0.0094	0.276596	0.154728	Cervix.Uteri	472	8	140	389	24	2.77857	0.171429
ENSG00000085721	ENST00000198767	3762	4156	6	42.09	protein_coding	18	17	1.05882	1956	0.519936	8521	8521	651	0.0688	0.4837	0.142237	0.0021	0.0133	0.157895	0.0034	0.011	0.309091	0.130147	Ovary	457	16	219	460	13	2.10046	0.0593607
ENSG00000085733	ENST00000346329	3272	6949	15	52.81	protein_coding	17	16	1.0625	1542	0.471271	9288	9288	513	0.0487	1.0183	0.0478248	0.0015	0.0116	0.12931	0.0058	0.0165	0.351515	0.138995	Uterus	572	11	181	338	9	1.8674	0.0497238
ENSG00000085741	ENST00000322563	1900	2371	4	57.84	protein_coding	5	4	1.25	1065	0.560526	4309	5283	354	0.0107	0.4691	0.0228096	0	0	NA	0	0	NA	0.548033	Adipose.Tissue	356	11	133	259	9	1.94737	0.0676692
ENSG00000085760	ENST00000263629	2528	3374	12	39.6	protein_coding	16	15	1.06667	2184	0.863924	7672	7719	727	0.103	0.4502	0.228787	0.004	0.0064	0.625	0.0051	0.0069	0.73913	0.0990932	Thyroid	431	2	186	497	21	2.67204	0.112903
ENSG00000085788	ENST00000397166	4921	10686	24	42.25	protein_coding	18	17	1.05882	2136	0.434058	6350	9902	711	0.0503	0.411	0.122384	0.0012	0.0108	0.111111	0.0427	0.0559	0.763864	0.218012	Nerve	451	8	168	408	21	2.42857	0.125
ENSG00000085831	ENST00000262676	6287	9362	18	51.4	protein_coding	11	10	1.1	1263	0.200891	6769	11320	420	0.033	0.5379	0.0613497	0.0103	0.0276	0.373188	0.0035	0.0411	0.0851582	0.750282	Testis	300	1	127	242	11	1.90551	0.0866142
ENSG00000085832	ENST00000371733	5163	7378	9	38.04	protein_coding	25	24	1.04167	2691	0.521209	33259	33259	896	0.058	0.331	0.175227	0.0021	0.0106	0.198113	0.0216	0.0242	0.892562	0.143981	Nerve	485	1	225	560	13	2.48889	0.0577778
ENSG00000085840	ENST00000371568	3121	3121	2	44.74	protein_coding	17	16	1.0625	2586	0.828581	6618	6618	861	0.213	0.6008	0.354527	0.0069	0.0113	0.610619	0.0071	0.0131	0.541985	0.882796	Testis	261	1	240	566	27	2.35833	0.1125
ENSG00000085871	ENST00000616265	1278	3172	7	43.46	protein_coding	6	5	1.2	444	0.347418	14323	14323	147	0.1452	0.5211	0.278641	0.0038	0.0061	0.622951	0	0	NA	0.149053	Vagina	481	4	48	88	4	1.83333	0.0833333
ENSG00000085872	ENST00000198939	4084	6015	7	57.25	protein_coding	17	16	1.0625	2784	0.681685	6443	6452	927	0.0294	1.2712	0.0231278	0	0	NA	0.0011	0.0367	0.0299728	0.144912	Ovary	446	19	358	511	8	1.42737	0.0223464
ENSG00000085978	ENST00000392018	3313	6047	18	45.33	protein_coding	19	18	1.05556	1875	0.565952	9540	18375	624	0.0321	0.3696	0.0868506	0.0009	0.006	0.15	0.0008	0.0072	0.111111	0.168038	Thyroid	447	2	187	301	8	1.60963	0.0427807
ENSG00000085982	ENST00000251722	5692	9352	17	38.86	protein_coding	32	31	1.03226	3708	0.651441	18168	18169	1235	0.1198	0.4324	0.277058	0.004	0.0141	0.283688	0.0055	0.0146	0.376712	0.237111	Thyroid	418	2	336	830	56	2.47024	0.166667
ENSG00000085998	ENST00000396420	3480	6189	10	49.39	protein_coding	19	18	1.05556	603	0.173276	6842	6844	200	0.028	0.4244	0.0659755	0.002	0.0058	0.344828	0.002	0.0058	0.344828	0.181086	Pituitary	473	1	69	166	7	2.4058	0.101449
ENSG00000085999	ENST00000371975	3078	3196	12	46.5	protein_coding	18	17	1.05882	2244	0.729045	6028	6041	747	0.0286	0.4194	0.0681927	0.0026	0.0062	0.419355	0.0038	0.0048	0.791667	0.849785	Testis	287	1	214	520	20	2.42991	0.0934579
ENSG00000086015	ENST00000361297	5737	7876	10	41.32	protein_coding	29	28	1.03571	5397	0.940736	47376	50788	1798	0.0769	0.4444	0.173042	0.0022	0.0085	0.258824	0.004	0.0165	0.242424	0.258434	Muscle	480	1	567	1141	47	2.01235	0.0828924
ENSG00000086061	ENST00000330899	2319	2668	3	41.08	protein_coding	9	8	1.125	1194	0.514877	3734	3734	397	NA	NA	NA	0	0	NA	0	0	NA	0.148777	Testis	560	9	114	178	8	1.5614	0.0701754
ENSG00000086062	ENST00000379731	4201	4901	2	47.1	protein_coding	6	5	1.2	1197	0.284932	11789	13171	398	0.0742	0.4366	0.16995	0.0046	0.0129	0.356589	0.0049	0.0265	0.184906	0.194278	Ovary	502	9	148	257	3	1.73649	0.0202703
ENSG00000086065	ENST00000419016	1957	2391	3	41.65	protein_coding	7	6	1.16667	516	0.263669	3288	3288	171	0.0069	0.9819	0.00702719	0	0	NA	0	0	NA	0.0853815	Nerve	522	9	46	96	2	2.08696	0.0434783
ENSG00000086102	ENST00000379540	4599	7146	6	42.57	protein_coding	24	23	1.04348	3363	0.731246	16551	16551	1120	0.0619	0.4146	0.149301	0	0	NA	0.0012	0.0131	0.0916031	0.11794	Nerve	434	9	293	666	18	2.27304	0.0614334
ENSG00000086159	ENST00000315520	2544	5129	5	57.52	protein_coding	4	3	1.33333	849	0.333726	1143	2296	282	0.1529	0.7148	0.213906	0.0048	0.0098	0.489796	0.0064	0.0049	1.30612	0.985343	Kidney	219	12	107	202	4	1.88785	0.0373832
ENSG00000086189	ENST00000199320	2831	6161	6	37.8	protein_coding	12	11	1.09091	942	0.332745	3358	10729	313	0.0196	0.4831	0.0405713	0	0	NA	0.003	0.0192	0.15625	0.153833	Blood.Vessel	439	5	87	193	6	2.21839	0.0689655
ENSG00000086200	ENST00000325324	4356	7540	14	38.3	protein_coding	30	29	1.03448	2928	0.672176	46041	47923	975	0.0165	0.4198	0.0393044	0.0008	0.0162	0.0493827	0.0009	0.0139	0.0647482	0.367051	Testis	377	5	243	536	14	2.20576	0.0576132
ENSG00000086205	ENST00000256999	4110	5335	13	35.66	protein_coding	19	18	1.05556	2253	0.548175	12308	12320	750	0.0865	0.5734	0.150855	0.0048	0.0278	0.172662	0.0072	0.015	0.48	0.876916	Prostate	354	11	184	435	19	2.36413	0.103261
ENSG00000086232	ENST00000199389	4411	5492	10	44.67	protein_coding	15	14	1.07143	1893	0.429154	9290	9290	630	0.0953	0.5569	0.171126	NA	NA	NA	0.0071	0.0154	0.461039	0.103783	Blood	494	7	193	445	20	2.3057	0.103627
ENSG00000086288	ENST00000199447	2312	2439	6	37.47	protein_coding	18	17	1.05882	1767	0.764273	10783	10783	588	0.2738	0.6388	0.428616	0.0135	0.0151	0.89404	0.0136	0.0238	0.571429	0.956768	Testis	197	7	164	407	36	2.48171	0.219512
ENSG00000086289	ENST00000199448	2515	2780	4	38.37	protein_coding	3	2	1.5	675	0.26839	6946	53724	224	NA	NA	NA	0.0061	0.0127	0.480315	0.0021	0.0176	0.119318	0.286926	Blood.Vessel	479	7	83	176	14	2.12048	0.168675
ENSG00000086300	ENST00000446848	2613	3518	9	42.66	protein_coding	7	6	1.16667	606	0.231917	15948	15949	201	0.026	0.5445	0.0477502	0	0	NA	0	0	NA	0.577628	Brain	416	7	39	115	11	2.94872	0.282051
ENSG00000086475	ENST00000327347	3265	3884	6	45.78	protein_coding	9	8	1.125	1179	0.361103	7525	7528	392	0.0024	0.5316	0.00451467	0.0835	0.1311	0.636918	0.0704	0.1389	0.506839	0.179493	Thyroid	454	10	129	150	1	1.16279	0.00775194
ENSG00000086504	ENST00000648346	1707	3042	11	62.21	protein_coding	6	5	1.2	771	0.45167	1594	1594	256	NA	NA	NA	0.0033	0.0198	0.166667	0.0032	0.0538	0.0594796	0.177187	Testis	529	16	141	232	17	1.64539	0.120567
ENSG00000086506	ENST00000199708	528	528	1	71.71	protein_coding	3	2	1.5	429	0.8125	304	304	142	NA	NA	NA	0	0	NA	0.0028	0.0539	0.0519481	0.968895	Blood	328	16	61	105	7	1.72131	0.114754
ENSG00000086544	ENST00000263370	3376	3376	2	51.3	protein_coding	7	6	1.16667	2052	0.60782	5084	5084	683	0.1419	0.5551	0.25563	0.004	0.0153	0.261438	0.0079	0.0141	0.560284	0.214271	Lung	477	19	216	455	10	2.10648	0.0462963
ENSG00000086548	ENST00000199764	2594	2956	2	45.91	protein_coding	6	5	1.2	1035	0.398998	3168	3977	344	NA	NA	NA	0.0028	0.0299	0.0936455	0.0057	0.0197	0.28934	0.78271	Lung	439	19	97	182	5	1.87629	0.0515464
ENSG00000086570	ENST00000261800	14534	14537	2	46.35	protein_coding	23	22	1.04545	13050	0.897895	14249	14249	4349	0.1038	0.6177	0.168043	0.0033	0.0135	0.244444	0.0034	0.0168	0.202381	0.806104	Brain	396	5	1296	2829	68	2.18287	0.0524691
ENSG00000086589	ENST00000199814	2299	3587	8	43.25	protein_coding	11	10	1.1	1263	0.549369	2034	2043	420	0	0	NA	0.0233	0.0394	0.591371	0	0	NA	0.145853	Ovary	479	5	94	148	0	1.57447	NA
ENSG00000086598	ENST00000262225	2544	3833	5	42.26	protein_coding	4	3	1.33333	606	0.238208	2780	2783	201	0.0047	0.4037	0.0116423	0	0	NA	0	0	NA	0.0956889	Cervix.Uteri	539	12	71	77	0	1.08451	NA
ENSG00000086619	ENST00000354619	4567	5361	3	37.47	protein_coding	16	15	1.06667	1404	0.307423	13087	13087	467	0.0299	0.6244	0.047886	0.0022	0.0125	0.176	0.002	0.0027	0.740741	0.509077	Pancreas	404	1	128	288	14	2.25	0.109375
ENSG00000086666	ENST00000613266	1729	5153	24	38.17	protein_coding	7	6	1.16667	627	0.362637	16606	16606	208	0.0245	0.2175	0.112644	NA	NA	NA	0.1407	0.3018	0.466203	0.20461	Testis	493	15	52	114	2	2.19231	0.0384615
ENSG00000086696	ENST00000566838	7925	9529	6	42.39	protein_coding	3	2	1.5	567	0.0715457	8275	16866	188	0.282	0.7172	0.393196	0.0041	0.018	0.227778	0.0048	0.02	0.24	0.810159	Bladder	343	16	62	172	9	2.77419	0.145161
ENSG00000086712	ENST00000380122	4362	4455	3	42.93	protein_coding	10	9	1.11111	1587	0.363824	9181	9199	528	0.051	0.3816	0.133648	0.0072	0.0127	0.566929	0.001	0.0229	0.0436681	0.301103	Ovary	367	X	107	240	4	2.24299	0.0373832
ENSG00000086717	ENST00000361511	2890	3513	9	41.71	protein_coding	19	18	1.05556	1962	0.678893	19540	21951	653	0.1948	0.4174	0.466699	0.0023	0.0164	0.140244	0.0075	0.0168	0.446429	0.993468	Testis	235	X	123	221	4	1.79675	0.0325203
ENSG00000086730	ENST00000398475	2453	4545	11	53.07	protein_coding	13	12	1.08333	732	0.29841	3607	6239	243	0.2679	0.9823	0.272727	NA	NA	NA	0.0039	0.0194	0.201031	0.719166	Blood	391	7	59	132	2	2.23729	0.0338983
ENSG00000086758	ENST00000342160	14796	17379	15	41.2	protein_coding	83	82	1.0122	13125	0.887064	21273	21618	4374	0.0112	0.3068	0.0365059	0.0051	0.0129	0.395349	0.005	0.013	0.384615	0.125007	Ovary	NA	X	701	802	7	1.14408	0.00998574
ENSG00000086827	ENST00000200135	2873	2916	3	39.08	protein_coding	16	15	1.06667	2340	0.81448	7713	7732	779	0.0772	0.5158	0.14967	0	0	NA	0.0013	0.0093	0.139785	0.224337	Testis	402	11	188	462	16	2.45745	0.0851064
ENSG00000086848	ENST00000616540	6158	8070	17	40.69	protein_coding	15	14	1.07143	1857	0.301559	15613	15613	618	NA	NA	NA	NA	NA	NA	NA	NA	NA	0.185329	Cervix.Uteri	338	11	126	257	11	2.03968	0.0873016
ENSG00000086967	ENST00000357701	3604	3719	2	53.78	protein_coding	28	27	1.03704	3426	0.95061	7947	7947	1141	0.0411	0.9539	0.0430863	0.0184	0.0534	0.344569	0.025	0.0749	0.333778	0.965993	Muscle	440	19	400	851	52	2.1275	0.13
ENSG00000086991	ENST00000263317	4269	6099	15	35.47	protein_coding	18	17	1.05882	1737	0.406887	35667	37035	578	0.0519	0.4864	0.106702	0.0033	0.0098	0.336735	NA	NA	NA	0.843794	Blood.Vessel	282	11	191	421	31	2.20419	0.162304
ENSG00000087008	ENST00000356406	2872	3846	8	51.93	protein_coding	18	17	1.05882	2103	0.732242	18084	18084	700	0.1641	0.9558	0.171689	0.0443	0.0918	0.482571	0.007	0.0276	0.253623	0.229333	Esophagus	408	4	264	568	23	2.15152	0.0871212
ENSG00000087053	ENST00000346299	4681	6119	15	36.56	protein_coding	15	14	1.07143	1932	0.412732	17267	17479	643	0.013	0.4185	0.0310633	0	0	NA	0	0	NA	0.259192	Blood.Vessel	412	11	139	356	31	2.56115	0.223022
ENSG00000087074	ENST00000200453	2350	3065	2	56.79	protein_coding	3	2	1.5	2025	0.861702	1120	1120	674	0.5837	0.827	0.705804	0.0124	0.0058	2.13793	0.0122	0.0091	1.34066	0.20776	Lung	541	19	200	497	32	2.485	0.16
ENSG00000087076	ENST00000263278	1050	1112	4	51.4	protein_coding	9	8	1.125	813	0.774286	5449	5452	270	0.1026	0.5876	0.174609	0.0612	0.1113	0.549865	0.1269	0.212	0.598585	0.389581	Ovary	452	19	86	214	11	2.48837	0.127907
ENSG00000087077	ENST00000200457	1693	2553	9	56.08	protein_coding	9	8	1.125	1431	0.845245	1690	1690	476	0.0779	0.6286	0.123926	0.004	0.0148	0.27027	0.0039	0.0177	0.220339	0.194572	Uterus	526	7	176	365	12	2.07386	0.0681818
ENSG00000087085	ENST00000302913	2956	4074	14	64.49	protein_coding	5	4	1.25	1854	0.627199	1671	1939	617	0.0962	0.7364	0.130636	0	0	NA	0	0	NA	0.588358	Brain	NA	7	268	346	8	1.29104	0.0298507
ENSG00000087086	ENST00000331825	871	871	1	55.82	protein_coding	4	3	1.33333	528	0.6062	637	637	175	NA	NA	NA	0.0217	0.0443	0.489842	NA	NA	NA	0.124345	Lung	832	19	67	144	6	2.14925	0.0895522
ENSG00000087087	ENST00000611405	2990	4858	19	53.16	protein_coding	20	19	1.05263	2631	0.879933	3896	3896	876	0.01	0.7683	0.0130157	0.001	0.024	0.0416667	0	0	NA	0.215299	Testis	545	7	340	512	15	1.50588	0.0441176
ENSG00000087088	ENST00000293288	1358	2587	13	53.57	protein_coding	5	4	1.25	657	0.4838	1732	1781	218	0.1209	0.6428	0.188083	0.0036	0	NA	0.0021	0.0263	0.0798479	0.240262	Spleen	491	19	73	150	7	2.05479	0.0958904
ENSG00000087095	ENST00000407008	3526	4769	6	37.3	protein_coding	11	10	1.1	1584	0.449234	27833	28089	527	0.0009	0.2192	0.00410584	0	0	NA	0	0	NA	0.325495	Adrenal.Gland	415	17	147	204	1	1.38776	0.00680272
ENSG00000087111	ENST00000395346	2815	5903	15	47.26	protein_coding	11	10	1.1	1644	0.584014	3627	3691	547	0.0407	0.5927	0.0686688	0.0042	0.0069	0.608696	0.0051	0.0159	0.320755	0.104991	Nerve	479	17	162	334	14	2.06173	0.0864198
ENSG00000087116	ENST00000251582	6783	8755	5	53.88	protein_coding	22	21	1.04762	3636	0.536046	52546	52546	1211	0.0558	0.6753	0.0826299	0.0503	0.1414	0.355728	0.0031	0.0349	0.0888252	0.355814	Skin	413	5	433	833	15	1.92379	0.034642
ENSG00000087128	ENST00000305363	2122	2124	2	36.69	protein_coding	10	9	1.11111	1272	0.599434	9826	9826	423	0.148	0.5093	0.290595	0.0043	0.0126	0.34127	0.0061	0.007	0.871429	0.878366	Vagina	395	4	100	289	12	2.89	0.12
ENSG00000087152	ENST00000389384	3811	5301	12	59.15	protein_coding	12	11	1.09091	1044	0.273944	1869	2404	347	0.0025	0.3219	0.00776639	0	0	NA	0	0	NA	0.15099	Testis	497	17	129	168	1	1.30233	0.00775194
ENSG00000087157	ENST00000262764	2297	5058	15	52.04	protein_coding	10	9	1.11111	1671	0.727471	11440	11569	556	0.0257	0.602	0.042691	0.0016	0.0158	0.101266	0.0015	0.0201	0.0746269	0.29639	Blood	442	17	196	342	19	1.7449	0.0969388
ENSG00000087191	ENST00000580864	1552	4279	21	50.95	protein_coding	13	12	1.08333	1197	0.771263	1112	1206	398	0	0	NA	0	0	NA	0	0	NA	0.0725061	Testis	620	17	133	117	1	0.879699	0.0075188
ENSG00000087206	ENST00000511320	2574	4767	14	42.38	protein_coding	15	14	1.07143	2160	0.839161	21680	24714	719	0.1368	0.2659	0.514479	0.0163	0.029	0.562069	0.0162	0.0297	0.545455	0.298322	Testis	455	5	179	424	16	2.36872	0.0893855
ENSG00000087237	ENST00000566128	1733	3391	5	50.76	protein_coding	16	15	1.06667	1287	0.742643	5028	5090	428	NA	NA	NA	0.007	0.0163	0.429448	0.0043	0.0208	0.206731	0.858825	Spleen	275	16	135	288	17	2.13333	0.125926
ENSG00000087245	ENST00000219070	3514	4706	8	45.67	protein_coding	13	12	1.08333	1983	0.564314	6032	24814	660	0.0204	0.5848	0.0348837	0.0007	0.0247	0.0283401	0.0007	0.0331	0.021148	0.312447	Cervix.Uteri	595	16	224	428	10	1.91071	0.0446429
ENSG00000087250	ENST00000570176	579	1837	6	61.39	protein_coding	2	1	2	279	0.481865	279	582	92	0.0746	0.5223	0.14283	0	0	NA	0	0	NA	0.833637	Brain	626	16	31	65	4	2.09677	0.129032
ENSG00000087253	ENST00000262134	5313	7361	8	35.49	protein_coding	14	13	1.07692	1635	0.307736	14099	14099	544	0.0642	0.557	0.11526	0.0062	0.0128	0.484375	0.0034	0.0164	0.207317	0.489552	Thyroid	392	16	166	306	19	1.84337	0.114458
ENSG00000087258	ENST00000262494	5767	13542	26	49.46	protein_coding	8	7	1.14286	1065	0.184671	30788	32791	354	0.01	0.4239	0.0235905	0	0	NA	0	0	NA	0.667474	Brain	468	16	110	168	2	1.52727	0.0181818
ENSG00000087263	ENST00000566157	4647	5806	11	40.39	protein_coding	13	12	1.08333	1629	0.350549	5480	5480	542	0.1016	0.4841	0.209874	0.0077	0.0092	0.836957	0.0045	0.0139	0.323741	0.230826	Muscle	411	16	136	347	24	2.55147	0.176471
ENSG00000087266	ENST00000356331	9211	13918	28	59.2	protein_coding	13	12	1.08333	1686	0.183042	5739	11635	561	0.0761	0.722	0.105402	0.0042	0.0315	0.133333	0.0042	0.0347	0.121037	0.358929	Spleen	426	4	233	414	14	1.77682	0.0600858
ENSG00000087269	ENST00000416614	3556	3559	5	50.02	protein_coding	18	17	1.05882	2574	0.723847	6980	6982	857	0.1024	0.6832	0.149883	0.0233	0.0444	0.524775	0.0079	0.0216	0.365741	0.148084	Ovary	457	4	280	657	14	2.34643	0.05
ENSG00000087274	ENST00000355842	4743	13227	29	44.84	protein_coding	18	17	1.05882	1989	0.419355	19035	19129	662	0.0401	0.4248	0.0943974	0.0006	0.0084	0.0714286	0.0034	0.0133	0.255639	0.125014	Nerve	581	4	181	420	6	2.32044	0.0331492
ENSG00000087299	ENST00000267436	6095	6560	7	40.66	protein_coding	10	9	1.11111	1392	0.228384	14589	15641	463	0.1006	0.4709	0.213633	0.0078	0.0121	0.644628	0.0059	0.0204	0.289216	0.434476	Testis	299	14	118	322	10	2.72881	0.0847458
ENSG00000087301	ENST00000281741	4557	4733	4	36.83	protein_coding	21	20	1.05	2478	0.543779	24877	24888	825	0.1427	0.5686	0.250967	0.0034	0.0224	0.151786	0.0039	0.0308	0.126623	0.360631	Ovary	367	14	218	527	22	2.41743	0.100917
ENSG00000087302	ENST00000261700	7007	8287	7	36.67	protein_coding	8	7	1.14286	735	0.104895	4654	4666	244	0.0152	0.3228	0.047088	0	0	NA	NA	NA	NA	0.157454	Testis	590	14	55	156	4	2.83636	0.0727273
ENSG00000087303	ENST00000216286	4870	6392	8	43.25	protein_coding	22	21	1.04762	4128	0.847639	14378	14416	1375	0.1123	0.5553	0.202233	0.0042	0.0111	0.378378	0.0228	0.0636	0.358491	0.4369	Thyroid	404	14	466	1024	31	2.19742	0.0665236
ENSG00000087338	ENST00000282570	4161	4892	4	37.76	protein_coding	14	13	1.07692	1548	0.372026	10116	10116	515	NA	NA	NA	0.0018	0.0047	0.382979	0.0219	0.0562	0.38968	0.285937	Testis	393	2	140	319	23	2.27857	0.164286
ENSG00000087365	ENST00000528302	3254	9795	16	48.41	protein_coding	21	20	1.05	2637	0.810387	3714	4064	878	0.0112	0.5092	0.0219953	0.009	0.0246	0.365854	0	0	NA	0.115169	Testis	563	11	269	397	7	1.47584	0.0260223
ENSG00000087448	ENST00000381271	6490	7594	5	43.01	protein_coding	3	2	1.5	1518	0.233898	4520	4575	505	0.0344	1.0357	0.0332143	0	0	NA	0	0	NA	0.310305	Bladder	431	12	169	303	10	1.7929	0.0591716
ENSG00000087460	ENST00000371100	4029	13320	58	47.09	protein_coding	13	12	1.08333	3114	0.772896	13332	16014	1037	NA	NA	NA	NA	NA	NA	NA	NA	NA	0.263122	Pituitary	622	20	393	695	19	1.76845	0.0483461
ENSG00000087470	ENST00000452533	4439	7282	30	38.21	protein_coding	19	18	1.05556	2133	0.480514	12729	12747	710	0.0123	0.4162	0.0295531	0	0	NA	0	0	NA	0.132657	Brain	486	12	181	259	11	1.43094	0.0607735
ENSG00000087494	ENST00000535992	1891	3377	9	40.26	protein_coding	3	2	1.5	528	0.279217	1646	3020	175	0.068	0.7031	0.0967145	0.008	0.0267	0.299625	0.008	0.0267	0.299625	0.763827	Vagina	267	12	49	105	3	2.14286	0.0612245
ENSG00000087495	ENST00000371015	2736	6103	9	47.63	protein_coding	13	12	1.08333	1680	0.614035	52234	57960	559	0.091	0.5659	0.160806	0.0026	0.0078	0.333333	0.0025	0.0067	0.373134	0.866232	Brain	420	20	187	331	3	1.77005	0.0160428
ENSG00000087502	ENST00000360150	5033	5826	12	34.04	protein_coding	14	13	1.07692	1134	0.225313	8345	8351	377	0.0214	0.3822	0.0559916	0.0036	0.0108	0.333333	0.0141	0.0224	0.629464	0.154895	Blood.Vessel	430	12	81	217	5	2.67901	0.0617284
ENSG00000087510	ENST00000201031	2862	3001	2	48.95	protein_coding	7	6	1.16667	1353	0.472746	2291	2291	450	0.0691	1.104	0.0625906	NA	NA	NA	0	0	NA	0.737039	Skin	370	20	152	231	5	1.51974	0.0328947
ENSG00000087586	ENST00000347343	2248	2928	13	42.93	protein_coding	9	8	1.125	1212	0.539146	4680	4711	403	0.09	0.9894	0.0909642	0.0067	0.0247	0.271255	0.0092	0.016	0.575	0.729351	Testis	320	20	116	198	6	1.7069	0.0517241
ENSG00000087589	ENST00000434344	2888	5069	3	45.22	protein_coding	5	4	1.25	1050	0.363573	9663	9687	349	0.2245	0.7245	0.309869	0.0092	0.0163	0.564417	0.0043	0.0221	0.19457	0.937445	Lung	231	20	124	219	2	1.76613	0.016129
ENSG00000087842	ENST00000380421	1539	2512	6	38.99	protein_coding	10	9	1.11111	873	0.567251	14906	14906	290	0.0228	0.4322	0.0527534	0.0032	0.0041	0.780488	0.0016	0.0265	0.0603774	0.362491	Bladder	407	X	59	135	8	2.28814	0.135593
ENSG00000087884	ENST00000527134	693	1943	12	41.82	protein_coding	7	6	1.16667	414	0.597403	15039	18206	137	0.2453	0.746	0.32882	0.2139	0.2772	0.771645	0.2228	0.2843	0.783679	0.331132	Adrenal.Gland	448	11	32	85	9	2.65625	0.28125
ENSG00000087903	ENST00000303657	3959	9094	24	47.54	protein_coding	18	17	1.05882	2172	0.548623	23232	41120	723	0.0559	1.226	0.0455954	0.0134	0.0731	0.183311	0.0157	0.0656	0.239329	0.597369	Testis	382	19	247	449	5	1.81781	0.0202429
ENSG00000087995	ENST00000616852	3150	3843	4	45.2	protein_coding	8	7	1.14286	942	0.299048	5246	5256	313	NA	NA	NA	0.0084	0.0179	0.469274	NA	NA	NA	0.173904	Skin	377	17	77	186	18	2.41558	0.233766
ENSG00000088002	ENST00000323090	1447	2822	4	51.75	protein_coding	6	5	1.2	1053	0.727713	5623	10963	350	0.1356	1.2138	0.111715	0.0067	0.0369	0.181572	0.0101	0.0322	0.313665	0.788536	Vagina	423	19	135	242	6	1.79259	0.0444444
ENSG00000088035	ENST00000371108	3371	5496	13	37.94	protein_coding	15	14	1.07143	1524	0.452091	13347	13349	507	0.0898	0.4433	0.202572	0.0029	0.0157	0.184713	0.0046	0.0319	0.144201	0.352264	Nerve	337	1	123	286	10	2.3252	0.0813008
ENSG00000088038	ENST00000617930	4349	6821	15	57.9	protein_coding	17	16	1.0625	2157	0.495976	4846	4858	718	0.0233	0.4132	0.0563892	NA	NA	NA	0.0085	0.0468	0.181624	0.151608	Testis	NA	19	270	379	1	1.4037	0.0037037
ENSG00000088053	ENST00000310373	2268	2703	5	48.31	protein_coding	8	7	1.14286	1863	0.821429	6264	6264	620	0.3367	1.0885	0.309325	0.0261	0.0432	0.604167	0.0244	0.0231	1.05628	0.94361	Testis	214	19	223	497	33	2.2287	0.147982
ENSG00000088179	ENST00000263708	11090	13276	12	36.97	protein_coding	27	26	1.03846	2781	0.250766	43001	43001	926	0.024	0.3016	0.0795756	0.0015	0.0086	0.174419	0.0009	0.0114	0.0789474	0.402374	Thyroid	334	2	190	451	16	2.37368	0.0842105
ENSG00000088205	ENST00000263239	3753	7808	6	39.2	protein_coding	14	13	1.07692	2013	0.536371	4006	4006	670	0.0728	0.6925	0.105126	0.0074	0.0119	0.621849	0.0062	0.0208	0.298077	0.122751	Fallopian.Tube	476	2	169	431	8	2.5503	0.0473373
ENSG00000088247	ENST00000398148	2993	4563	13	59.03	protein_coding	20	19	1.05263	2136	0.713665	3704	3704	711	0.0076	0.6977	0.0108929	0.0237	0.0545	0.434862	0.0355	0.0738	0.48103	0.134527	Uterus	536	19	302	333	4	1.10265	0.013245
ENSG00000088256	ENST00000078429	4190	6285	7	61.68	protein_coding	7	6	1.16667	1080	0.257757	7648	7648	359	0.0089	4.658	0.00191069	0	0	NA	NA	NA	NA	0.186088	Small.Intestine	521	19	154	139	1	0.902597	0.00649351
ENSG00000088280	ENST00000336689	4051	4988	12	49.67	protein_coding	25	24	1.04167	2712	0.669464	11100	11236	903	0.098	0.7369	0.13299	0.001	0.0202	0.0495049	0.004	0.0231	0.17316	0.303649	Ovary	460	1	273	600	24	2.1978	0.0879121
ENSG00000088298	ENST00000374492	1884	1884	2	45.8	protein_coding	11	10	1.1	1737	0.921975	6589	6589	578	0.0307	0.4997	0.0614369	0.0016	0.0143	0.111888	0.0009	0.0074	0.121622	0.212962	Spleen	427	20	189	335	20	1.77249	0.10582
ENSG00000088305	ENST00000328111	4336	4630	6	49.4	protein_coding	23	22	1.04545	2562	0.590867	10186	10186	853	NA	NA	NA	0	0	NA	0.0005	0.0188	0.0265957	0.781533	Testis	273	20	259	519	17	2.00386	0.0656371
ENSG00000088320	ENST00000201979	1660	1660	1	50.69	protein_coding	5	4	1.25	897	0.540361	2013	2013	298	0.0551	0.67	0.0822388	NA	NA	NA	0.003	0.0049	0.612245	0.516705	Cervix.Uteri	361	20	116	213	14	1.83621	0.12069
ENSG00000088325	ENST00000340513	3605	3605	2	41.52	protein_coding	19	18	1.05556	2352	0.652427	12482	12482	783	0.1223	0.5527	0.221277	0.0181	0.0408	0.443627	0.0251	0.0488	0.514344	0.74137	Testis	351	20	197	475	12	2.41117	0.0609137
ENSG00000088356	ENST00000202017	1957	1957	1	49.33	protein_coding	5	4	1.25	402	0.205416	1710	1710	133	0.0433	0.4739	0.0913695	0.0041	0.0126	0.325397	0	0	NA	0.322504	Testis	454	20	39	88	6	2.25641	0.153846
ENSG00000088367	ENST00000636016	6665	9676	19	49.98	protein_coding	12	11	1.09091	3206	0.48102	6538	26358	1068	0.0229	0.4494	0.0509568	0.0015	0.015	0.1	0.0026	0.0266	0.0977444	0.387449	Brain	489	20	275	597	17	2.17091	0.0618182
ENSG00000088386	ENST00000376503	3124	4210	2	44.52	protein_coding	23	22	1.04545	2127	0.680858	13837	13837	708	0.0857	0.6462	0.132621	0.0061	0.0152	0.401316	0.0096	0.0165	0.581818	0.881753	Small.Intestine	343	13	199	488	19	2.45226	0.0954774
ENSG00000088387	ENST00000448493	7887	14816	19	41.78	protein_coding	53	52	1.01923	6246	0.791936	41746	55539	2081	0.0262	0.6395	0.0409695	0.0132	0.0298	0.442953	0.0009	0.0165	0.0545455	0.324317	Lung	449	13	597	1148	18	1.92295	0.0301508
ENSG00000088448	ENST00000267339	2495	4563	11	40	protein_coding	6	5	1.2	1263	0.506212	8253	8253	420	0.1202	0.4611	0.260681	0.001	0.0102	0.0980392	0.0035	0.0079	0.443038	0.155562	Nerve	519	13	159	268	6	1.68553	0.0377358
ENSG00000088451	ENST00000261296	1797	2571	3	36.97	protein_coding	12	11	1.09091	1053	0.585977	4431	4464	350	0.0464	0.5809	0.0798761	0.0042	0.0095	0.442105	0.004	0.0072	0.555556	0.17741	Thyroid	400	13	72	211	13	2.93056	0.180556
ENSG00000088538	ENST00000266037	9069	9069	1	40.17	protein_coding	53	52	1.01923	6093	0.671849	137378	137378	2030	0.0091	0.3653	0.024911	0.0005	0.0038	0.131579	0.0154	0.0322	0.478261	0.702934	Thyroid	390	3	579	1060	19	1.83074	0.0328152
ENSG00000088543	ENST00000357203	2657	3244	11	55.98	protein_coding	6	5	1.2	489	0.184042	2039	2748	162	0.0828	0.5718	0.144806	0.0084	0	NA	0.0056	0.0083	0.674699	0.345492	Testis	426	3	48	117	5	2.4375	0.104167
ENSG00000088682	ENST00000262507	1630	4319	16	45.83	protein_coding	9	8	1.125	957	0.587117	2875	2892	318	0.0442	0.4127	0.1071	0.0101	0.021	0.480952	0.0028	0.0314	0.089172	0.171583	Muscle	520	16	103	240	6	2.3301	0.0582524
ENSG00000088726	ENST00000314124	2025	3297	8	48.61	protein_coding	12	11	1.09091	702	0.346667	5617	7855	233	0.122	0.6557	0.186061	0.0076	0.0841	0.0903686	0.0019	0.0225	0.0844444	0.828643	Vagina	350	3	80	175	7	2.1875	0.0875
ENSG00000088727	ENST00000335044	3357	5850	13	48.45	protein_coding	21	20	1.05	2373	0.706881	11222	11430	790	0.0662	0.5573	0.118787	0.0023	0.0071	0.323944	0.0043	0.0142	0.302817	0.764897	Testis	299	3	229	517	20	2.25764	0.0873362
ENSG00000088756	ENST00000419673	5492	11910	15	39.1	protein_coding	17	16	1.0625	1713	0.311908	16211	36059	570	0.0811	0.6531	0.124177	0.0048	0.0045	1.06667	0.005	0.0187	0.26738	0.821683	Testis	269	18	149	347	13	2.32886	0.0872483
ENSG00000088766	ENST00000378863	3958	5370	7	39.36	protein_coding	7	6	1.16667	906	0.228903	6393	6393	301	0.0777	0.3485	0.222956	0.1079	0.1296	0.832562	0	0	NA	0.194747	Lung	432	20	76	180	9	2.36842	0.118421
ENSG00000088782	ENST00000382388	514	514	1	39.85	protein_coding	2	1	2	300	0.583658	389	389	99	NA	NA	NA	0.0102	0.0099	1.0303	NA	NA	NA	NA	NA	0	20	30	72	6	2.4	0.2
ENSG00000088808	ENST00000647748	5187	9588	18	44.5	protein_coding	16	15	1.06667	3228	0.622325	13745	24355	1075	0.0443	0.5525	0.080181	0.0027	0.0098	0.27551	0.0022	0.0248	0.0887097	0.361009	Thyroid	434	14	350	667	11	1.90571	0.0314286
ENSG00000088812	ENST00000262919	8651	8771	2	40.35	protein_coding	29	28	1.03571	4290	0.495896	35588	35588	1429	0.0374	0.3665	0.102046	0.001	0.0133	0.075188	0.0019	0.0107	0.17757	0.176184	Thyroid	429	20	392	790	14	2.01531	0.0357143
ENSG00000088826	ENST00000621355	2322	2946	12	49.87	protein_coding	8	7	1.14286	1758	0.757106	7996	13383	585	0.0292	0.5006	0.05833	0.0023	0.0283	0.0812721	0.0008	0.0251	0.0318725	0.358925	Nerve	437	20	197	327	9	1.6599	0.0456853
ENSG00000088827	ENST00000344754	6720	7886	2	56.25	protein_coding	21	20	1.05	5130	0.763393	5320	5320	1709	0.1728	0.7166	0.241139	NA	NA	NA	NA	NA	NA	0.468773	Adipose.Tissue	350	20	635	1319	75	2.07717	0.11811
ENSG00000088832	ENST00000439640	1583	2577	11	45.47	protein_coding	4	3	1.33333	279	0.176248	4635	4635	92	NA	NA	NA	0	0	NA	0	0	NA	0.138669	Lung	593	20	20	22	2	1.1	0.1
ENSG00000088833	ENST00000216879	3568	6531	13	45.86	protein_coding	9	8	1.125	1113	0.311939	5376	6630	370	0.018	0.3116	0.0577664	0	0	NA	0	0	NA	0.0967946	Cervix.Uteri	477	20	119	204	4	1.71429	0.0336134
ENSG00000088836	ENST00000380059	3229	4346	13	61.73	protein_coding	20	19	1.05263	2757	0.853825	3178	3562	918	0.0773	0.7933	0.0974411	0.0057	0.0345	0.165217	0.005	0.0227	0.220264	0.730811	Thyroid	364	20	351	622	23	1.77208	0.0655271
ENSG00000088854	ENST00000252032	6869	8541	2	43.79	protein_coding	37	36	1.02778	3534	0.514485	32450	32450	1177	0.0826	0.3697	0.223424	0.0012	0.0083	0.144578	0.0026	0.01	0.26	0.242729	Nerve	NA	20	319	693	24	2.17241	0.0752351
ENSG00000088876	ENST00000612935	3675	4643	8	43.04	protein_coding	8	7	1.14286	1923	0.523265	8171	8214	640	NA	NA	NA	0.0052	0.0017	3.05882	0.0069	0.005	1.38	0.251878	Uterus	392	20	186	428	31	2.30108	0.166667
ENSG00000088881	ENST00000380648	2910	3717	11	49.22	protein_coding	18	17	1.05882	1797	0.617526	13839	13839	598	0.0218	0.5534	0.0393928	0.0027	0.0321	0.0841121	0.0028	0.0419	0.0668258	0.365827	Prostate	446	20	232	364	13	1.56897	0.0560345
ENSG00000088882	ENST00000380605	2376	2376	1	59.72	protein_coding	14	13	1.07692	2205	0.92803	1938	1938	734	0.0789	0.6081	0.129748	0.0049	0.0134	0.365672	0.0055	0.0169	0.325444	0.541887	Cervix.Uteri	418	20	259	502	21	1.93822	0.0810811
ENSG00000088888	ENST00000428216	11731	11771	2	52.52	protein_coding	7	6	1.16667	1623	0.138351	7072	7085	540	0.3862	0.624	0.61891	NA	NA	NA	0.0095	0.0086	1.10465	0.154411	Bladder	421	20	172	366	11	2.12791	0.0639535
ENSG00000088899	ENST00000329152	5257	5395	4	59.4	protein_coding	3	2	1.5	2022	0.38463	1594	2651	673	0.0224	0.671	0.033383	0	0	NA	0	0	NA	0.474377	Brain	490	20	269	484	6	1.79926	0.0223048
ENSG00000088926	ENST00000403665	2396	3364	7	40.12	protein_coding	15	14	1.07143	1878	0.783806	5253	5258	625	0.1204	0.5986	0.201136	0.0023	0.0166	0.138554	0.003	0.0238	0.12605	0.95813	Liver	299	4	179	451	36	2.51955	0.201117
ENSG00000088930	ENST00000377191	3408	3408	1	37.21	protein_coding	30	29	1.03448	2853	0.837148	16831	16831	950	0.0185	0.3296	0.0561286	0.0009	0.0069	0.130435	0.0009	0.0154	0.0584416	0.107818	Uterus	499	20	240	489	17	2.0375	0.0708333
ENSG00000088970	ENST00000616679	3856	5207	15	41.17	protein_coding	8	7	1.14286	1566	0.40612	19740	23673	521	0.2081	0.3052	0.681848	0.0073	0.0094	0.776596	0.0118	0.0095	1.24211	0.254169	Colon	431	20	118	359	18	3.04237	0.152542
ENSG00000088986	ENST00000550845	1376	2931	11	47.04	protein_coding	2	1	2	204	0.148256	440	5662	67	NA	NA	NA	0	0	NA	0	0	NA	0.14868	Vagina	572	12	34	35	1	1.02941	0.0294118
ENSG00000088992	ENST00000335209	989	1926	8	51.4	protein_coding	8	7	1.14286	645	0.652174	13094	13116	214	0.0118	0.8301	0.0142152	0.002	0	NA	0	0	NA	0.400486	Stomach	443	12	84	148	7	1.7619	0.0833333
ENSG00000089006	ENST00000377768	2288	7953	19	42.13	protein_coding	14	13	1.07692	1215	0.531031	6667	6667	404	0.0081	0.3916	0.0206844	0	0	NA	0.0012	0.0116	0.103448	0.233361	Thyroid	504	20	121	264	10	2.18182	0.0826446
ENSG00000089009	ENST00000424576	1074	4447	13	45.67	protein_coding	7	6	1.16667	867	0.807263	1109	2970	288	0.0583	0.7678	0.0759312	NA	NA	NA	NA	NA	NA	0.143525	Ovary	656	12	83	199	1	2.39759	0.0120482
ENSG00000089012	ENST00000381580	1732	2242	7	43.73	protein_coding	6	5	1.2	1065	0.614896	5094	6478	354	NA	NA	NA	0.0125	0.0443	0.282167	0.0109	0.0349	0.312321	0.916217	Spleen	211	20	131	264	20	2.01527	0.152672
ENSG00000089022	ENST00000550735	11083	13740	10	43.64	protein_coding	14	13	1.07692	1416	0.127763	11912	11912	471	NA	NA	NA	0.0429	0.0625	0.6864	0.0157	0.0136	1.15441	0.116525	Nerve	456	12	118	238	8	2.01695	0.0677966
ENSG00000089041	ENST00000328963	5113	5546	13	46.29	protein_coding	13	12	1.08333	1788	0.349697	11099	11110	595	0.1102	0.7443	0.148059	0.0008	0.0095	0.0842105	0.003	0.0296	0.101351	0.523599	Nerve	345	12	178	430	20	2.41573	0.11236
ENSG00000089048	ENST00000202816	3216	3216	2	37.97	protein_coding	14	13	1.07692	2556	0.794776	13944	13944	851	0.11	0.5118	0.214928	0.0123	0.0103	1.19417	0.011	0.0095	1.15789	0.232451	Testis	413	20	211	532	12	2.52133	0.056872
ENSG00000089050	ENST00000337227	3843	3843	3	41.62	protein_coding	5	4	1.25	561	0.14598	2206	2206	186	0.0412	0.2342	0.175918	0	0	NA	0.0023	0.0185	0.124324	0.301445	Thyroid	386	20	50	121	8	2.42	0.16
ENSG00000089053	ENST00000261819	2574	12259	22	44.55	protein_coding	17	16	1.0625	2268	0.881119	8053	17913	755	0.0272	0.3874	0.0702117	0	0	NA	0.0007	0.0084	0.0833333	0.100014	Nerve	530	12	197	310	14	1.5736	0.071066
ENSG00000089057	ENST00000379333	6962	7526	5	44.93	protein_coding	17	16	1.0625	1953	0.280523	31822	31822	650	0.0258	0.5336	0.0483508	0	0	NA	0	0	NA	0.365558	Adrenal.Gland	465	20	201	257	6	1.27861	0.0298507
ENSG00000089060	ENST00000552014	3289	6768	16	49.93	protein_coding	17	16	1.0625	1755	0.533597	7621	12473	584	0.1054	0.9492	0.111041	0.0058	0.021	0.27619	0.0058	0.0213	0.2723	0.355475	Ovary	434	12	210	392	17	1.86667	0.0809524
ENSG00000089063	ENST00000379286	1735	3051	11	44.98	protein_coding	5	4	1.25	363	0.209222	2973	9434	120	0.0153	0.3958	0.0386559	NA	NA	NA	0.0943	0.1548	0.609173	0.0957935	Thyroid	551	20	39	80	0	2.05128	NA
ENSG00000089091	ENST00000357236	3739	6619	11	41.71	protein_coding	17	16	1.0625	1680	0.449318	14014	16532	559	0.1334	0.3961	0.336784	0.0044	0.0126	0.349206	0.0048	0.0126	0.380952	0.693323	Testis	287	20	163	390	16	2.39264	0.0981595
ENSG00000089094	ENST00000377071	5315	13632	19	50.79	protein_coding	23	22	1.04545	4011	0.754657	29204	29204	1336	0.0316	0.6	0.0526667	0.0007	0.0183	0.0382514	0.001	0.0172	0.0581395	0.234066	Skin	372	12	366	540	4	1.47541	0.010929
ENSG00000089101	ENST00000245957	4098	7318	21	41.33	protein_coding	27	26	1.03846	3714	0.906296	60384	60393	1237	NA	NA	NA	0.0043	0.0081	0.530864	0.0101	0.0088	1.14773	0.913712	Testis	222	20	366	854	29	2.33333	0.079235
ENSG00000089116	ENST00000261731	2739	3063	2	60.88	protein_coding	5	4	1.25	1209	0.441402	2338	2425	402	0.005	0.8979	0.00556855	0	0	NA	0	0	NA	0.993555	Stomach	135	12	160	235	4	1.46875	0.025
ENSG00000089123	ENST00000337743	2342	2897	7	37.32	protein_coding	14	13	1.07692	1263	0.539283	47688	47688	420	0.0264	0.2739	0.0963855	0.0011	0.0184	0.0597826	0.0011	0.0236	0.0466102	0.427698	Blood.Vessel	374	20	116	217	5	1.87069	0.0431034
ENSG00000089127	ENST00000551241	2416	4941	11	43.34	protein_coding	6	5	1.2	1083	0.448262	5311	5346	360	NA	NA	NA	0.0902	0.165	0.546667	0.0057	0.0059	0.966102	0.433707	Blood	393	12	111	271	11	2.44144	0.0990991
ENSG00000089154	ENST00000300648	8681	9660	9	49.67	protein_coding	58	57	1.01754	8016	0.923396	15649	15649	2671	0.0308	0.6684	0.0460802	0.0013	0.0131	0.0992366	0.0016	0.0182	0.0879121	0.121921	Uterus	473	12	884	1418	20	1.60407	0.0226244
ENSG00000089157	ENST00000551150	1344	3988	27	48.95	protein_coding	7	6	1.16667	954	0.709821	1225	1280	317	NA	NA	NA	0	0	NA	0	0	NA	0.117992	Ovary	726	12	103	177	3	1.71845	0.0291262
ENSG00000089159	ENST00000536957	4112	7460	22	53.01	protein_coding	12	11	1.09091	1770	0.430447	4017	11599	589	0.0562	0.8682	0.0647316	NA	NA	NA	0.0529	0.1338	0.395366	0.191964	Nerve	525	12	223	403	13	1.80717	0.058296
ENSG00000089163	ENST00000202967	1217	1222	3	48.77	protein_coding	4	3	1.33333	945	0.7765	2510	2511	314	0.0796	0.7348	0.108329	0.0016	0.0097	0.164948	0.0049	0.0196	0.25	0.642392	Testis	311	12	100	200	17	2	0.17
ENSG00000089169	ENST00000389385	4590	10276	27	43.79	protein_coding	22	21	1.04762	2085	0.454248	21214	63255	694	0.0526	0.8514	0.0617806	0.0007	0.015	0.0466667	0.002	0.0191	0.104712	0.979447	Brain	401	12	205	446	15	2.17561	0.0731707
ENSG00000089177	ENST00000354981	5261	7721	6	40.7	protein_coding	26	25	1.04	3954	0.751568	59431	59431	1317	0.1633	0.7292	0.223944	0.003	0.0055	0.545455	0.0061	0.0169	0.360947	0.321401	Adrenal.Gland	372	20	358	783	27	2.18715	0.075419
ENSG00000089195	ENST00000203001	2929	3783	5	42.59	protein_coding	11	10	1.1	1494	0.510072	2932	2939	497	0.0828	0.4186	0.197802	0.0019	0.0069	0.275362	0.0019	0.0112	0.169643	0.229886	Testis	386	20	142	307	13	2.16197	0.0915493
ENSG00000089199	ENST00000378961	2462	4447	3	42.65	protein_coding	5	4	1.25	2034	0.826158	2982	2982	677	0.2463	0.7238	0.340287	0.0085	0.0081	1.04938	0.0147	0.0327	0.449541	0.823749	Pituitary	533	20	194	442	21	2.27835	0.108247
ENSG00000089220	ENST00000261313	1431	1514	2	48.71	protein_coding	4	3	1.33333	564	0.39413	2129	2129	187	0.0911	0.7227	0.126055	0	0	NA	NA	NA	NA	0.23102	Adrenal.Gland	698	12	63	123	7	1.95238	0.111111
ENSG00000089225	ENST00000310346	3825	4363	5	45.85	protein_coding	9	8	1.125	1557	0.407059	11928	11928	518	0.0182	0.8082	0.0225192	0.0009	0.0254	0.0354331	0	0	NA	0.866631	Heart	325	12	202	330	14	1.63366	0.0693069
ENSG00000089234	ENST00000419234	3996	4656	3	44.39	protein_coding	12	11	1.09091	1779	0.445195	9118	9118	592	0.0436	0.7429	0.0586889	0.0008	0.0098	0.0816327	0.0771	0.1237	0.623282	0.441	Testis	416	12	161	317	15	1.96894	0.0931677
ENSG00000089248	ENST00000546477	1698	3049	5	47.17	protein_coding	3	2	1.5	483	0.284452	933	2110	160	0.0569	0.6647	0.0856025	0.0018	0.0048	0.375	0.0053	0.0149	0.355705	0.105918	Spleen	546	12	39	112	3	2.87179	0.0769231
ENSG00000089250	ENST00000618760	12283	13113	6	47.35	protein_coding	30	29	1.03448	4407	0.358789	31372	49647	1468	0.0301	0.8082	0.0372433	0.0022	0.0237	0.092827	0.0037	0.0375	0.0986667	0.878864	Muscle	262	12	492	805	13	1.63618	0.0264228
[truncated: 17,893 more rows]
