# Supplementary material for: Gene Size Matters: An Analysis of Gene Length in the Human Genome
Source: Front Genet. 2021 Feb 11;12:559998. doi: 10.3389/fgene.2021.559998 (PMC7905317; doi:10.3389/fgene.2021.559998)
Supplement: Supplementary file 2 [file Table_2.xlsx]

## Sheet: a. APPRIS Dataset
Supplementary Table 2a. Dataset based on the principal APPRIS annotation in human
Gene	Transcript ID	Transcript length (bp)	Transcript type	APPRIS annotation	Chromosome
ENSG00000004059	ENST00000000233	1032	protein_coding	principal1	7
ENSG00000003056	ENST00000000412	2450	protein_coding	principal1	12
ENSG00000173153	ENST00000000442	2274	protein_coding	principal3	11
ENSG00000004478	ENST00000001008	3715	protein_coding	principal1	12
ENSG00000003137	ENST00000001146	4732	protein_coding	principal1	2
ENSG00000003509	ENST00000002125	2184	protein_coding	principal1	2
ENSG00000001036	ENST00000002165	2356	protein_coding	principal1	6
ENSG00000003249	ENST00000002501	2079	protein_coding	principal1	16
ENSG00000002587	ENST00000002596	7160	protein_coding	principal1	4
ENSG00000001617	ENST00000002829	3607	protein_coding	principal3	3
ENSG00000001626	ENST00000003084	6132	protein_coding	principal1	7
ENSG00000001630	ENST00000003100	3155	protein_coding	principal3	7
ENSG00000048028	ENST00000003302	4669	protein_coding	principal1	11
ENSG00000001460	ENST00000003583	2544	protein_coding	principal3	1
ENSG00000002933	ENST00000004103	1033	protein_coding	principal2	7
ENSG00000004776	ENST00000004982	1460	protein_coding	principal1	19
ENSG00000004799	ENST00000005178	3601	protein_coding	principal1	7
ENSG00000006451	ENST00000005257	2787	protein_coding	principal1	7
ENSG00000075790	ENST00000005259	4572	protein_coding	principal1	7
ENSG00000006453	ENST00000005260	3645	protein_coding	principal1	7
ENSG00000006116	ENST00000005284	3088	protein_coding	principal1	16
ENSG00000006118	ENST00000005286	3480	protein_coding	principal3	11
ENSG00000004975	ENST00000005340	2989	protein_coding	principal2	17
ENSG00000005175	ENST00000005386	4339	protein_coding	principal1	12
ENSG00000007001	ENST00000005756	2224	protein_coding	principal1	2
ENSG00000007038	ENST00000005995	1091	protein_coding	principal1	16
ENSG00000005073	ENST00000006015	2295	protein_coding	principal1	7
ENSG00000006210	ENST00000006053	3285	protein_coding	principal2	16
ENSG00000006282	ENST00000006658	2634	protein_coding	principal3	17
ENSG00000007312	ENST00000006750	1269	protein_coding	principal3	17
ENSG00000005486	ENST00000006777	1721	protein_coding	principal1	7
ENSG00000007376	ENST00000007264	2048	protein_coding	principal1	16
ENSG00000007520	ENST00000007390	1210	protein_coding	principal1	16
ENSG00000006025	ENST00000007414	3664	protein_coding	principal1	17
ENSG00000004779	ENST00000007516	665	protein_coding	principal1	16
ENSG00000006047	ENST00000007699	1654	protein_coding	principal1	17
ENSG00000006059	ENST00000007735	1287	protein_coding	principal1	17
ENSG00000008197	ENST00000008391	1711	protein_coding	principal1	6
ENSG00000008405	ENST00000008527	2987	protein_coding	principal1	12
ENSG00000008438	ENST00000008938	708	protein_coding	principal1	19
ENSG00000010270	ENST00000009041	1728	protein_coding	principal1	7
ENSG00000010278	ENST00000009180	1225	protein_coding	principal1	12
ENSG00000019582	ENST00000009530	3092	protein_coding	principal1	5
ENSG00000091704	ENST00000011292	1384	protein_coding	principal1	7
ENSG00000008282	ENST00000011473	2127	protein_coding	principal3	7
ENSG00000010017	ENST00000011619	3384	protein_coding	principal1	6
ENSG00000010610	ENST00000011653	3049	protein_coding	principal1	12
ENSG00000011105	ENST00000011898	4322	protein_coding	principal1	12
ENSG00000011478	ENST00000012049	2125	protein_coding	principal1	19
ENSG00000011485	ENST00000012443	2109	protein_coding	principal1	19
ENSG00000012963	ENST00000013070	3494	protein_coding	principal1	14
ENSG00000012983	ENST00000013125	4354	protein_coding	principal1	14
ENSG00000241644	ENST00000013222	2559	protein_coding	principal3	7
ENSG00000013588	ENST00000014914	7362	protein_coding	principal2	12
ENSG00000013583	ENST00000014930	1159	protein_coding	principal1	12
ENSG00000014919	ENST00000016171	2356	protein_coding	principal1	10
ENSG00000071203	ENST00000016913	1167	protein_coding	principal1	11
ENSG00000015568	ENST00000016946	7268	protein_coding	principal1	2
ENSG00000015532	ENST00000017003	3507	protein_coding	principal1	17
ENSG00000080293	ENST00000019103	1865	protein_coding	principal1	2
ENSG00000059915	ENST00000020673	3824	protein_coding	principal3	10
ENSG00000019505	ENST00000020926	5165	protein_coding	principal1	11
ENSG00000019549	ENST00000020945	2180	protein_coding	principal1	8
ENSG00000078668	ENST00000022615	1418	protein_coding	principal3	8
ENSG00000021488	ENST00000023064	1766	protein_coding	principal1	19
ENSG00000022567	ENST00000024061	3546	protein_coding	principal1	8
ENSG00000023287	ENST00000025008	6636	protein_coding	principal3	8
ENSG00000023516	ENST00000025301	9915	protein_coding	principal1	13
ENSG00000007541	ENST00000026218	2846	protein_coding	principal4	16
ENSG00000079112	ENST00000027335	3670	protein_coding	principal1	8
ENSG00000027847	ENST00000029410	1698	protein_coding	principal1	5
ENSG00000031003	ENST00000033079	5465	protein_coding	principal3	5
ENSG00000033100	ENST00000035307	3978	protein_coding	principal3	7
ENSG00000033122	ENST00000035383	6241	protein_coding	principal3	1
ENSG00000034713	ENST00000037243	974	protein_coding	principal1	16
ENSG00000034971	ENST00000037502	2100	protein_coding	principal1	1
ENSG00000035141	ENST00000037869	1810	protein_coding	principal1	2
ENSG00000035681	ENST00000038176	3574	protein_coding	principal1	8
ENSG00000036473	ENST00000039007	1522	protein_coding	principal1	X
ENSG00000052841	ENST00000039989	4488	protein_coding	principal1	11
ENSG00000037965	ENST00000040584	2417	protein_coding	principal1	12
ENSG00000037757	ENST00000040663	3178	protein_coding	principal1	19
ENSG00000038219	ENST00000040738	10567	protein_coding	principal1	4
ENSG00000059588	ENST00000040877	5206	protein_coding	principal1	1
ENSG00000039523	ENST00000042381	4092	protein_coding	principal3	16
ENSG00000040608	ENST00000043402	1944	protein_coding	principal1	22
ENSG00000041357	ENST00000044462	4378	protein_coding	principal1	15
ENSG00000042062	ENST00000045083	4279	protein_coding	principal2	20
ENSG00000042813	ENST00000046087	1195	protein_coding	principal3	7
ENSG00000040531	ENST00000046640	2866	protein_coding	principal3	17
ENSG00000043462	ENST00000046794	4232	protein_coding	principal1	5
ENSG00000011465	ENST00000052754	6850	protein_coding	principal1	12
ENSG00000048462	ENST00000053243	891	protein_coding	principal2	16
ENSG00000048544	ENST00000053468	2100	protein_coding	principal1	6
ENSG00000030582	ENST00000053867	2130	protein_coding	principal1	17
ENSG00000049245	ENST00000054666	2178	protein_coding	principal1	1
ENSG00000049247	ENST00000054668	420	protein_coding	principal4	1
ENSG00000049449	ENST00000054950	2572	protein_coding	principal1	11
ENSG00000049541	ENST00000055077	1685	protein_coding	principal1	7
ENSG00000049769	ENST00000055335	3421	protein_coding	principal3	X
ENSG00000050030	ENST00000055682	11717	protein_coding	principal1	X
ENSG00000050327	ENST00000056217	5482	protein_coding	principal1	7
ENSG00000050344	ENST00000056233	3740	protein_coding	principal1	7
ENSG00000050730	ENST00000057513	2397	protein_coding	principal3	4
ENSG00000052723	ENST00000060969	2190	protein_coding	principal3	1
ENSG00000038295	ENST00000061240	7291	protein_coding	principal1	4
ENSG00000053438	ENST00000062104	1259	protein_coding	principal4	20
ENSG00000054803	ENST00000064571	3024	protein_coding	principal1	20
ENSG00000013297	ENST00000064724	2169	protein_coding	principal1	3
ENSG00000054967	ENST00000064780	3402	protein_coding	principal1	11
ENSG00000004897	ENST00000066544	5830	protein_coding	principal3	17
ENSG00000058799	ENST00000072644	1821	protein_coding	principal1	1
ENSG00000133597	ENST00000072869	2574	protein_coding	principal2	7
ENSG00000059804	ENST00000075120	3827	protein_coding	principal1	12
ENSG00000060140	ENST00000075503	2771	protein_coding	principal1	12
ENSG00000088256	ENST00000078429	4190	protein_coding	principal1	19
ENSG00000060566	ENST00000078445	2588	protein_coding	principal3	19
ENSG00000061273	ENST00000080059	4213	protein_coding	principal3	12
ENSG00000061794	ENST00000081029	1829	protein_coding	principal1	12
ENSG00000062725	ENST00000083182	6492	protein_coding	principal1	17
ENSG00000063180	ENST00000084798	1715	protein_coding	principal1	19
ENSG00000012124	ENST00000085219	3274	protein_coding	principal3	19
ENSG00000063515	ENST00000086933	1033	protein_coding	principal1	22
ENSG00000067646	ENST00000155093	5336	protein_coding	principal1	Y
ENSG00000069998	ENST00000155674	1735	protein_coding	principal3	22
ENSG00000053918	ENST00000155840	3246	protein_coding	principal2	11
ENSG00000070985	ENST00000155858	3929	protein_coding	principal2	11
ENSG00000071575	ENST00000155926	4391	protein_coding	principal1	2
ENSG00000068394	ENST00000156109	1658	protein_coding	principal1	X
ENSG00000021776	ENST00000156471	9597	protein_coding	principal1	15
ENSG00000070526	ENST00000156626	2489	protein_coding	principal1	17
ENSG00000071282	ENST00000157600	8284	protein_coding	principal1	3
ENSG00000013275	ENST00000157812	1591	protein_coding	principal1	19
ENSG00000073598	ENST00000158009	1352	protein_coding	principal1	17
ENSG00000072818	ENST00000158762	2511	protein_coding	principal1	17
ENSG00000072849	ENST00000158771	4167	protein_coding	principal1	17
ENSG00000074771	ENST00000159060	2042	protein_coding	principal1	6
ENSG00000074855	ENST00000159087	4178	protein_coding	principal1	19
ENSG00000127663	ENST00000159111	5604	protein_coding	principal2	19
ENSG00000076662	ENST00000160262	1735	protein_coding	principal1	19
ENSG00000076826	ENST00000160298	3889	protein_coding	principal3	19
ENSG00000077063	ENST00000160373	5904	protein_coding	principal1	7
ENSG00000077080	ENST00000160382	1537	protein_coding	principal1	7
ENSG00000079616	ENST00000160827	2113	protein_coding	principal1	16
ENSG00000005001	ENST00000161006	1383	protein_coding	principal1	16
ENSG00000079385	ENST00000161559	3491	protein_coding	principal3	19
ENSG00000047188	ENST00000161863	6305	protein_coding	principal1	5
ENSG00000064545	ENST00000162044	1820	protein_coding	principal1	19
ENSG00000050820	ENST00000162330	4085	protein_coding	principal3	16
ENSG00000065970	ENST00000162391	5524	protein_coding	principal2	12
ENSG00000067182	ENST00000162749	2223	protein_coding	principal1	12
ENSG00000066455	ENST00000163416	2879	protein_coding	principal1	14
ENSG00000008300	ENST00000164024	11933	protein_coding	principal1	3
ENSG00000068971	ENST00000164133	2729	protein_coding	principal1	11
ENSG00000068976	ENST00000164139	2866	protein_coding	principal1	11
ENSG00000069399	ENST00000164227	1877	protein_coding	principal2	19
ENSG00000069424	ENST00000164247	4273	protein_coding	principal4	1
ENSG00000069943	ENST00000164305	1910	protein_coding	principal2	15
ENSG00000067840	ENST00000164640	3689	protein_coding	principal3	X
ENSG00000071677	ENST00000165524	264	protein_coding	principal1	2
ENSG00000068615	ENST00000165698	3857	protein_coding	principal1	2
ENSG00000070404	ENST00000166139	2501	protein_coding	principal1	19
ENSG00000070886	ENST00000166244	5019	protein_coding	principal1	1
ENSG00000071539	ENST00000166345	2431	protein_coding	principal1	5
ENSG00000071246	ENST00000167106	6449	protein_coding	principal1	14
ENSG00000073350	ENST00000167462	3480	protein_coding	principal3	17
ENSG00000186847	ENST00000167586	1636	protein_coding	principal1	17
ENSG00000171431	ENST00000167588	1737	protein_coding	principal1	17
ENSG00000072080	ENST00000168148	1021	protein_coding	principal1	2
ENSG00000072506	ENST00000168216	960	protein_coding	principal1	X
ENSG00000075388	ENST00000168712	3165	protein_coding	principal1	11
ENSG00000077009	ENST00000168977	1126	protein_coding	principal3	19
ENSG00000073849	ENST00000169298	4604	protein_coding	principal1	3
ENSG00000075336	ENST00000169551	3084	protein_coding	principal1	18
ENSG00000078898	ENST00000170150	1788	protein_coding	principal1	20
ENSG00000079313	ENST00000170168	4609	protein_coding	principal2	19
ENSG00000075975	ENST00000170447	2775	protein_coding	principal1	3
ENSG00000076650	ENST00000170564	3492	protein_coding	principal1	19
ENSG00000079999	ENST00000171111	2565	protein_coding	principal1	19
ENSG00000078589	ENST00000171757	3517	protein_coding	principal1	X
ENSG00000064300	ENST00000172229	3408	protein_coding	principal1	17
ENSG00000065320	ENST00000173229	5986	protein_coding	principal1	17
ENSG00000066583	ENST00000173527	1942	protein_coding	principal1	5
ENSG00000067445	ENST00000173898	4647	protein_coding	principal4	X
ENSG00000070444	ENST00000174618	4925	protein_coding	principal1	17
ENSG00000068697	ENST00000175091	1365	protein_coding	principal1	2
ENSG00000069206	ENST00000175238	3367	protein_coding	principal2	8
ENSG00000072135	ENST00000175756	3616	protein_coding	principal1	2
ENSG00000069696	ENST00000176183	1375	protein_coding	principal1	11
ENSG00000070031	ENST00000176195	526	protein_coding	principal1	11
ENSG00000072210	ENST00000176643	3928	protein_coding	principal3	17
ENSG00000072786	ENST00000176763	5892	protein_coding	principal1	5
ENSG00000073861	ENST00000177694	2583	protein_coding	principal1	17
ENSG00000074410	ENST00000178638	6098	protein_coding	principal4	15
ENSG00000137764	ENST00000178640	2344	protein_coding	principal3	15
ENSG00000078237	ENST00000179259	8209	protein_coding	principal1	12
ENSG00000078579	ENST00000180166	1840	protein_coding	principal1	8
ENSG00000003987	ENST00000180173	5110	protein_coding	principal1	8
ENSG00000080618	ENST00000181383	1724	protein_coding	principal1	13
ENSG00000065809	ENST00000181796	3785	protein_coding	principal3	10
ENSG00000065883	ENST00000181839	9525	protein_coding	principal4	7
ENSG00000064201	ENST00000182290	1318	protein_coding	principal2	11
ENSG00000065308	ENST00000182527	7047	protein_coding	principal1	6
ENSG00000066405	ENST00000183605	3355	protein_coding	principal3	3
ENSG00000065371	ENST00000184183	1614	protein_coding	principal1	3
ENSG00000065518	ENST00000184266	651	protein_coding	principal1	3
ENSG00000068097	ENST00000184956	3932	protein_coding	principal2	17
ENSG00000068912	ENST00000185150	2446	protein_coding	principal3	2
ENSG00000075568	ENST00000186436	6701	protein_coding	principal1	2
ENSG00000172995	ENST00000187397	3433	protein_coding	principal1	3
ENSG00000072954	ENST00000187762	2631	protein_coding	principal1	19
ENSG00000159885	ENST00000187879	1598	protein_coding	principal3	19
ENSG00000075089	ENST00000188312	2464	protein_coding	principal1	12
ENSG00000078098	ENST00000188790	2696	protein_coding	principal2	2
ENSG00000064218	ENST00000190165	2493	protein_coding	principal1	9
ENSG00000079156	ENST00000190611	10652	protein_coding	principal3	2
ENSG00000154252	ENST00000192314	1370	protein_coding	principal1	2
ENSG00000065060	ENST00000192788	9567	protein_coding	principal2	6
ENSG00000081087	ENST00000193322	4471	protein_coding	principal1	6
ENSG00000081148	ENST00000193391	8352	protein_coding	principal1	3
ENSG00000072110	ENST00000193403	3779	protein_coding	principal3	14
ENSG00000081800	ENST00000194130	3798	protein_coding	principal1	7
ENSG00000081818	ENST00000194152	3825	protein_coding	principal1	5
ENSG00000112852	ENST00000194155	4126	protein_coding	principal1	5
ENSG00000081870	ENST00000194214	915	protein_coding	principal1	1
ENSG00000082146	ENST00000194530	2222	protein_coding	principal1	2
ENSG00000083444	ENST00000196061	2976	protein_coding	principal1	1
ENSG00000083720	ENST00000196371	3294	protein_coding	principal1	5
ENSG00000083812	ENST00000196482	5054	protein_coding	principal1	19
ENSG00000083817	ENST00000196489	2545	protein_coding	principal1	19
ENSG00000083845	ENST00000196551	741	protein_coding	principal1	19
ENSG00000084444	ENST00000197268	4711	protein_coding	principal1	12
ENSG00000085514	ENST00000198536	1271	protein_coding	principal4	7
ENSG00000085721	ENST00000198767	3762	protein_coding	principal3	16
ENSG00000166391	ENST00000198801	2723	protein_coding	principal1	11
ENSG00000167580	ENST00000199280	4174	protein_coding	principal1	12
ENSG00000086189	ENST00000199320	2831	protein_coding	principal1	5
ENSG00000086232	ENST00000199389	4411	protein_coding	principal1	7
ENSG00000086288	ENST00000199447	2312	protein_coding	principal1	7
ENSG00000086289	ENST00000199448	2515	protein_coding	principal3	7
ENSG00000086506	ENST00000199708	528	protein_coding	principal1	16
ENSG00000086548	ENST00000199764	2594	protein_coding	principal1	19
ENSG00000086589	ENST00000199814	2299	protein_coding	principal1	5
ENSG00000086696	ENST00000199936	1434	protein_coding	principal1	16
ENSG00000086827	ENST00000200135	2873	protein_coding	principal1	11
ENSG00000132470	ENST00000200181	5896	protein_coding	principal3	17
ENSG00000087074	ENST00000200453	2350	protein_coding	principal1	19
ENSG00000087077	ENST00000200457	1693	protein_coding	principal1	7
ENSG00000073670	ENST00000200557	4614	protein_coding	principal1	17
ENSG00000197208	ENST00000200652	2234	protein_coding	principal1	5
ENSG00000087237	ENST00000200676	1691	protein_coding	principal1	16
ENSG00000087250	ENST00000200691	569	protein_coding	principal1	16
ENSG00000087510	ENST00000201031	2862	protein_coding	principal1	20
ENSG00000088002	ENST00000201586	1295	protein_coding	principal4	19
ENSG00000131037	ENST00000201647	2569	protein_coding	principal1	19
ENSG00000088320	ENST00000201979	1660	protein_coding	principal1	20
ENSG00000088356	ENST00000202017	1957	protein_coding	principal1	20
ENSG00000088808	ENST00000202556	4958	protein_coding	principal1	14
ENSG00000166948	ENST00000202625	2292	protein_coding	principal1	20
ENSG00000188559	ENST00000202677	9545	protein_coding	principal2	20
ENSG00000089048	ENST00000202816	3216	protein_coding	principal1	20
ENSG00000089163	ENST00000202967	1217	protein_coding	principal1	12
ENSG00000089195	ENST00000203001	2929	protein_coding	principal1	20
ENSG00000249115	ENST00000203166	4324	protein_coding	principal1	19
ENSG00000010256	ENST00000203407	1595	protein_coding	principal1	3
ENSG00000089639	ENST00000203556	3528	protein_coding	principal3	19
ENSG00000089692	ENST00000203629	1976	protein_coding	principal2	12
ENSG00000089693	ENST00000203630	1969	protein_coding	principal1	12
ENSG00000089723	ENST00000203664	3911	protein_coding	principal1	14
ENSG00000090447	ENST00000204517	2163	protein_coding	principal1	16
ENSG00000090470	ENST00000204549	2823	protein_coding	principal1	15
ENSG00000090487	ENST00000204566	1799	protein_coding	principal1	15
ENSG00000090539	ENST00000204604	3521	protein_coding	principal3	3
ENSG00000090581	ENST00000204679	1975	protein_coding	principal1	16
ENSG00000090615	ENST00000204726	9414	protein_coding	principal3	12
ENSG00000090776	ENST00000204961	3303	protein_coding	principal1	X
ENSG00000090863	ENST00000205061	8261	protein_coding	principal3	16
ENSG00000090971	ENST00000205194	1350	protein_coding	principal1	19
ENSG00000157426	ENST00000205214	3581	protein_coding	principal1	4
ENSG00000091140	ENST00000205402	3537	protein_coding	principal1	7
ENSG00000091262	ENST00000205557	5747	protein_coding	principal1	16
ENSG00000091317	ENST00000205636	3307	protein_coding	principal1	3
ENSG00000091583	ENST00000205948	1174	protein_coding	principal1	17
ENSG00000091640	ENST00000206020	1005	protein_coding	principal1	17
ENSG00000091844	ENST00000206262	7932	protein_coding	principal1	6
ENSG00000091947	ENST00000206380	1525	protein_coding	principal1	17
ENSG00000091986	ENST00000206423	12430	protein_coding	principal1	3
ENSG00000092010	ENST00000206451	965	protein_coding	principal1	14
ENSG00000092036	ENST00000206474	1642	protein_coding	principal1	14
ENSG00000092067	ENST00000206513	1554	protein_coding	principal1	14
ENSG00000092094	ENST00000206542	1976	protein_coding	principal1	14
ENSG00000092140	ENST00000206595	5770	protein_coding	principal1	14
ENSG00000092295	ENST00000206765	2744	protein_coding	principal1	14
ENSG00000092607	ENST00000207157	3492	protein_coding	principal3	1
ENSG00000092850	ENST00000207457	1490	protein_coding	principal1	1
ENSG00000092929	ENST00000207549	4393	protein_coding	principal2	17
ENSG00000093217	ENST00000207870	3664	protein_coding	principal1	3
ENSG00000187758	ENST00000209668	1454	protein_coding	principal1	4
ENSG00000108244	ENST00000209718	1987	protein_coding	principal1	17
ENSG00000094804	ENST00000209728	4564	protein_coding	principal1	17
ENSG00000094914	ENST00000209873	1815	protein_coding	principal1	12
ENSG00000094916	ENST00000209875	11546	protein_coding	principal1	12
ENSG00000076321	ENST00000209884	3414	protein_coding	principal1	1
ENSG00000094963	ENST00000209929	5215	protein_coding	principal1	1
ENSG00000095059	ENST00000210060	1345	protein_coding	principal2	19
ENSG00000167964	ENST00000210187	1675	protein_coding	principal1	16
ENSG00000095261	ENST00000210313	3381	protein_coding	principal1	9
ENSG00000095380	ENST00000210444	1179	protein_coding	principal1	9
ENSG00000095539	ENST00000210633	4094	protein_coding	principal2	10
ENSG00000095917	ENST00000211076	1573	protein_coding	principal2	16
ENSG00000174156	ENST00000211122	908	protein_coding	principal1	6
ENSG00000156711	ENST00000211287	6316	protein_coding	principal1	6
ENSG00000096092	ENST00000211314	988	protein_coding	principal1	6
ENSG00000204463	ENST00000211379	3779	protein_coding	principal3	6
ENSG00000204314	ENST00000211413	1892	protein_coding	principal1	6
ENSG00000096654	ENST00000211936	3101	protein_coding	principal1	6
ENSG00000035403	ENST00000211998	5490	protein_coding	principal4	10
ENSG00000096717	ENST00000212015	4107	protein_coding	principal1	10
ENSG00000069702	ENST00000212355	6339	protein_coding	principal3	1
ENSG00000099203	ENST00000214869	1633	protein_coding	principal1	19
ENSG00000099326	ENST00000215057	2905	protein_coding	principal1	19
ENSG00000099330	ENST00000215061	1111	protein_coding	principal2	19
ENSG00000099341	ENST00000215071	1553	protein_coding	principal1	19
ENSG00000099365	ENST00000215095	4674	protein_coding	principal1	16
ENSG00000099385	ENST00000215115	1740	protein_coding	principal3	16
ENSG00000099617	ENST00000215368	2424	protein_coding	principal1	19
ENSG00000099624	ENST00000215375	995	protein_coding	principal1	19
ENSG00000070388	ENST00000215530	1311	protein_coding	principal1	19
ENSG00000095932	ENST00000215531	1329	protein_coding	principal1	19
ENSG00000099769	ENST00000215539	2116	protein_coding	principal1	16
ENSG00000099795	ENST00000215565	535	protein_coding	principal1	19
ENSG00000099797	ENST00000215567	1139	protein_coding	principal1	19
ENSG00000099800	ENST00000215570	1664	protein_coding	principal1	19
ENSG00000099804	ENST00000215574	1418	protein_coding	principal1	19
ENSG00000099812	ENST00000215582	2885	protein_coding	principal1	19
ENSG00000099860	ENST00000215631	1371	protein_coding	principal1	19
ENSG00000099866	ENST00000215637	1541	protein_coding	principal4	19
ENSG00000188130	ENST00000215659	1778	protein_coding	principal1	22
ENSG00000099937	ENST00000215727	2203	protein_coding	principal1	22
ENSG00000099940	ENST00000215730	4259	protein_coding	principal1	22
ENSG00000184436	ENST00000215742	1213	protein_coding	principal1	22
ENSG00000099953	ENST00000215743	2261	protein_coding	principal1	22
ENSG00000240972	ENST00000215754	557	protein_coding	principal1	22
ENSG00000099974	ENST00000215770	1582	protein_coding	principal1	22
ENSG00000099985	ENST00000215781	1865	protein_coding	principal3	22
ENSG00000099992	ENST00000215790	2077	protein_coding	principal2	22
ENSG00000099995	ENST00000215793	5090	protein_coding	principal1	22
ENSG00000184979	ENST00000215794	2129	protein_coding	principal1	22
ENSG00000100012	ENST00000215812	2086	protein_coding	principal1	22
ENSG00000100028	ENST00000215829	3466	protein_coding	principal1	22
ENSG00000100030	ENST00000215832	11022	protein_coding	principal1	22
ENSG00000185339	ENST00000215838	2535	protein_coding	principal2	22
ENSG00000100053	ENST00000215855	855	protein_coding	principal1	22
ENSG00000100075	ENST00000215882	1548	protein_coding	principal1	22
ENSG00000100078	ENST00000215885	2600	protein_coding	principal1	22
ENSG00000100079	ENST00000215886	596	protein_coding	principal1	22
ENSG00000241360	ENST00000215904	2012	protein_coding	principal1	22
ENSG00000128203	ENST00000215906	3370	protein_coding	principal1	22
ENSG00000100097	ENST00000215909	528	protein_coding	principal1	22
ENSG00000100100	ENST00000215912	2467	protein_coding	principal3	22
ENSG00000100104	ENST00000215917	4020	protein_coding	principal1	22
ENSG00000100124	ENST00000215941	2087	protein_coding	principal1	22
ENSG00000100139	ENST00000215957	4710	protein_coding	principal1	22
ENSG00000100162	ENST00000215980	938	protein_coding	principal1	22
ENSG00000100196	ENST00000216014	1694	protein_coding	principal1	22
ENSG00000100206	ENST00000216024	2269	protein_coding	principal1	22
ENSG00000100209	ENST00000216027	1106	protein_coding	principal1	22
ENSG00000100216	ENST00000216034	2031	protein_coding	principal1	22
ENSG00000100218	ENST00000216036	1291	protein_coding	principal1	22
ENSG00000100220	ENST00000216038	2019	protein_coding	principal1	22
ENSG00000100221	ENST00000216039	3648	protein_coding	principal1	22
ENSG00000100226	ENST00000216044	4905	protein_coding	principal1	22
ENSG00000100246	ENST00000216068	1474	protein_coding	principal1	22
ENSG00000100249	ENST00000216071	995	protein_coding	principal1	22
ENSG00000100253	ENST00000216075	1689	protein_coding	principal1	22
ENSG00000100263	ENST00000216085	1777	protein_coding	principal1	22
ENSG00000243811	ENST00000216099	2515	protein_coding	principal1	22
ENSG00000100276	ENST00000216101	1431	protein_coding	principal1	22
ENSG00000100281	ENST00000216106	4095	protein_coding	principal1	22
ENSG00000100290	ENST00000216115	951	protein_coding	principal1	22
ENSG00000100292	ENST00000216117	1554	protein_coding	principal1	22
ENSG00000184117	ENST00000216121	2237	protein_coding	principal1	22
ENSG00000100297	ENST00000216122	3458	protein_coding	principal1	22
ENSG00000100299	ENST00000216124	4294	protein_coding	principal1	22
ENSG00000100302	ENST00000216127	3447	protein_coding	principal1	22
ENSG00000100304	ENST00000216129	3386	protein_coding	principal1	22
ENSG00000100307	ENST00000216133	4111	protein_coding	principal3	22
ENSG00000100312	ENST00000216139	1433	protein_coding	principal1	22
ENSG00000100314	ENST00000216144	3334	protein_coding	principal1	22
ENSG00000100316	ENST00000216146	1296	protein_coding	principal1	22
ENSG00000100324	ENST00000216160	3198	protein_coding	principal1	22
ENSG00000100341	ENST00000216177	2539	protein_coding	principal1	22
ENSG00000100344	ENST00000216180	2805	protein_coding	principal1	22
ENSG00000100345	ENST00000216181	7554	protein_coding	principal1	22
ENSG00000100348	ENST00000216185	1336	protein_coding	principal1	22
ENSG00000100353	ENST00000216190	1880	protein_coding	principal1	22
ENSG00000100373	ENST00000216211	1084	protein_coding	principal1	22
ENSG00000100380	ENST00000216218	3212	protein_coding	principal1	22
ENSG00000100385	ENST00000216223	4034	protein_coding	principal1	22
ENSG00000100387	ENST00000216225	1188	protein_coding	principal1	22
ENSG00000100395	ENST00000216237	3189	protein_coding	principal1	22
ENSG00000100399	ENST00000216241	2530	protein_coding	principal1	22
ENSG00000100410	ENST00000216252	1053	protein_coding	principal1	22
ENSG00000100412	ENST00000216254	2734	protein_coding	principal1	22
ENSG00000100417	ENST00000216259	1242	protein_coding	principal1	22
ENSG00000100422	ENST00000216264	4442	protein_coding	principal1	22
ENSG00000100425	ENST00000216267	4614	protein_coding	principal3	22
ENSG00000100426	ENST00000216268	6893	protein_coding	principal1	22
ENSG00000100429	ENST00000216271	2567	protein_coding	principal1	22
ENSG00000129465	ENST00000216274	1872	protein_coding	principal1	14
ENSG00000090060	ENST00000216277	4519	protein_coding	principal3	14
ENSG00000080824	ENST00000216281	3379	protein_coding	principal3	14
ENSG00000087303	ENST00000216286	4870	protein_coding	principal1	14
ENSG00000023608	ENST00000216294	2593	protein_coding	principal1	14
ENSG00000092201	ENST00000216297	4433	protein_coding	principal1	14
ENSG00000100448	ENST00000216336	914	protein_coding	principal1	14
ENSG00000100450	ENST00000216338	936	protein_coding	principal1	14
ENSG00000100453	ENST00000216341	891	protein_coding	principal3	14
ENSG00000100479	ENST00000216367	1692	protein_coding	principal1	14
ENSG00000100485	ENST00000216373	5508	protein_coding	principal1	14
ENSG00000100504	ENST00000216392	2799	protein_coding	principal1	14
ENSG00000100522	ENST00000216410	3867	protein_coding	principal1	14
ENSG00000100528	ENST00000216416	4735	protein_coding	principal1	14
ENSG00000100532	ENST00000216420	1962	protein_coding	principal1	14
ENSG00000100554	ENST00000216442	1599	protein_coding	principal1	14
ENSG00000100557	ENST00000216445	3082	protein_coding	principal3	14
ENSG00000100558	ENST00000216446	1513	protein_coding	principal1	14
ENSG00000100564	ENST00000216452	1394	protein_coding	principal3	14
ENSG00000100567	ENST00000216455	955	protein_coding	principal1	14
ENSG00000100577	ENST00000216465	1186	protein_coding	principal3	14
ENSG00000100580	ENST00000216468	7761	protein_coding	principal1	14
ENSG00000100583	ENST00000216471	2564	protein_coding	principal1	14
ENSG00000100591	ENST00000216479	1337	protein_coding	principal1	14
ENSG00000100596	ENST00000216484	8170	protein_coding	principal1	14
ENSG00000100599	ENST00000216487	3852	protein_coding	principal2	14
ENSG00000100601	ENST00000216489	2597	protein_coding	principal1	14
ENSG00000100604	ENST00000216492	1985	protein_coding	principal1	14
ENSG00000100625	ENST00000216513	6491	protein_coding	principal1	14
ENSG00000100652	ENST00000216540	2002	protein_coding	principal1	14
ENSG00000100664	ENST00000216554	5710	protein_coding	principal1	14
ENSG00000100739	ENST00000216629	1301	protein_coding	principal1	14
ENSG00000100749	ENST00000216639	1663	protein_coding	principal1	14
ENSG00000100823	ENST00000216714	1453	protein_coding	principal1	14
ENSG00000100836	ENST00000216727	2001	protein_coding	principal1	14
ENSG00000100842	ENST00000216733	2653	protein_coding	principal1	14
ENSG00000100865	ENST00000216756	953	protein_coding	principal1	14
ENSG00000100883	ENST00000216774	2187	protein_coding	principal1	14
ENSG00000100889	ENST00000216780	2357	protein_coding	principal1	14
ENSG00000100906	ENST00000216797	1558	protein_coding	principal1	14
ENSG00000100908	ENST00000216799	838	protein_coding	principal1	14
ENSG00000100911	ENST00000216802	793	protein_coding	principal1	14
ENSG00000100916	ENST00000216807	2637	protein_coding	principal1	14
ENSG00000100941	ENST00000216832	3537	protein_coding	principal1	14
ENSG00000019186	ENST00000216862	3278	protein_coding	principal1	20
ENSG00000088833	ENST00000216879	3568	protein_coding	principal3	20
ENSG00000100994	ENST00000216962	4116	protein_coding	principal1	20
ENSG00000101000	ENST00000216968	1349	protein_coding	principal1	20
ENSG00000101057	ENST00000217026	2668	protein_coding	principal1	20
ENSG00000101074	ENST00000217043	1384	protein_coding	principal1	20
ENSG00000101115	ENST00000217086	5209	protein_coding	principal1	20
ENSG00000101138	ENST00000217109	4290	protein_coding	principal1	20
ENSG00000101160	ENST00000217131	1502	protein_coding	principal1	20
ENSG00000101162	ENST00000217133	3496	protein_coding	principal1	20
ENSG00000101187	ENST00000217159	2716	protein_coding	principal1	20
ENSG00000101197	ENST00000217169	1334	protein_coding	principal4	20
ENSG00000185019	ENST00000217173	4300	protein_coding	principal4	20
ENSG00000101210	ENST00000217182	1773	protein_coding	principal1	20
ENSG00000125508	ENST00000217188	1516	protein_coding	principal1	20
ENSG00000101255	ENST00000217233	2095	protein_coding	principal3	20
ENSG00000101266	ENST00000217244	12984	protein_coding	principal1	20
ENSG00000172264	ENST00000217246	4994	protein_coding	principal2	20
ENSG00000101282	ENST00000217260	2757	protein_coding	principal4	20
ENSG00000101292	ENST00000217270	1155	protein_coding	principal1	20
ENSG00000101311	ENST00000217289	5151	protein_coding	principal1	20
ENSG00000101327	ENST00000217305	2556	protein_coding	principal1	20
ENSG00000101342	ENST00000217320	2076	protein_coding	principal1	20
ENSG00000101400	ENST00000217381	2342	protein_coding	principal1	20
ENSG00000101405	ENST00000217386	513	protein_coding	principal1	20
ENSG00000101421	ENST00000217402	1602	protein_coding	principal1	20
ENSG00000129988	ENST00000217407	1825	protein_coding	principal1	20
ENSG00000101438	ENST00000217420	2550	protein_coding	principal1	20
ENSG00000101441	ENST00000217423	751	protein_coding	principal1	20
ENSG00000101444	ENST00000217426	2150	protein_coding	principal1	20
ENSG00000101446	ENST00000217428	476	protein_coding	principal1	20
ENSG00000101464	ENST00000217446	1632	protein_coding	principal1	20
ENSG00000101473	ENST00000217455	1154	protein_coding	principal1	20
ENSG00000101474	ENST00000217456	2202	protein_coding	principal1	20
ENSG00000091164	ENST00000217515	6840	protein_coding	principal1	18
ENSG00000101608	ENST00000217652	1229	protein_coding	principal3	18
ENSG00000101695	ENST00000217740	5573	protein_coding	principal1	18
ENSG00000273841	ENST00000217893	1163	protein_coding	principal1	5
ENSG00000067829	ENST00000217901	1335	protein_coding	principal1	X
ENSG00000077713	ENST00000217909	2507	protein_coding	principal1	X
ENSG00000123569	ENST00000217926	894	protein_coding	principal1	X
ENSG00000101825	ENST00000217939	9804	protein_coding	principal1	X
ENSG00000101842	ENST00000217957	2997	protein_coding	principal1	X
ENSG00000101843	ENST00000217958	1470	protein_coding	principal1	X
ENSG00000101846	ENST00000217961	6521	protein_coding	principal1	X
ENSG00000101856	ENST00000217971	1879	protein_coding	principal1	X
ENSG00000101883	ENST00000217999	769	protein_coding	principal1	X
ENSG00000101890	ENST00000218006	3714	protein_coding	principal1	X
ENSG00000101951	ENST00000218068	499	protein_coding	principal1	X
ENSG00000101958	ENST00000218075	3208	protein_coding	principal3	X
ENSG00000101981	ENST00000218099	2780	protein_coding	principal1	X
ENSG00000101986	ENST00000218104	3669	protein_coding	principal1	X
ENSG00000102057	ENST00000218176	4718	protein_coding	principal1	X
ENSG00000102109	ENST00000218230	1025	protein_coding	principal1	X
ENSG00000102128	ENST00000218249	1029	protein_coding	principal1	X
ENSG00000102195	ENST00000218316	1951	protein_coding	principal1	X
ENSG00000102218	ENST00000218340	3700	protein_coding	principal1	X
ENSG00000102226	ENST00000218348	3338	protein_coding	principal2	X
ENSG00000102241	ENST00000218364	2694	protein_coding	principal1	X
ENSG00000102265	ENST00000218388	769	protein_coding	principal1	X
ENSG00000102313	ENST00000218436	4968	protein_coding	principal1	X
ENSG00000102393	ENST00000218516	1318	protein_coding	principal2	X
ENSG00000102539	ENST00000218721	1239	protein_coding	principal1	13
ENSG00000102683	ENST00000218867	1624	protein_coding	principal1	13
ENSG00000102837	ENST00000219022	2843	protein_coding	principal1	13
ENSG00000065057	ENST00000219066	1067	protein_coding	principal2	16
ENSG00000006194	ENST00000219069	3282	protein_coding	principal1	16
ENSG00000087245	ENST00000219070	3514	protein_coding	principal1	16
ENSG00000091651	ENST00000219097	1615	protein_coding	principal1	16
ENSG00000125149	ENST00000219139	2865	protein_coding	principal1	16
ENSG00000102879	ENST00000219150	1803	protein_coding	principal1	16
ENSG00000102891	ENST00000219162	294	protein_coding	principal1	16
ENSG00000102898	ENST00000219169	2120	protein_coding	principal1	16
ENSG00000102924	ENST00000219197	2442	protein_coding	principal1	16
ENSG00000102931	ENST00000219204	1969	protein_coding	principal1	16
ENSG00000102934	ENST00000219207	1497	protein_coding	principal1	16
ENSG00000102962	ENST00000219235	2917	protein_coding	principal1	16
ENSG00000102967	ENST00000219240	4669	protein_coding	principal2	16
ENSG00000102970	ENST00000219244	615	protein_coding	principal1	16
ENSG00000102978	ENST00000219252	1764	protein_coding	principal1	16
ENSG00000102981	ENST00000219255	1248	protein_coding	principal3	16
ENSG00000102996	ENST00000219271	4062	protein_coding	principal1	16
ENSG00000103005	ENST00000219281	2282	protein_coding	principal3	16
ENSG00000103021	ENST00000219299	5272	protein_coding	principal3	16
ENSG00000103023	ENST00000219301	1810	protein_coding	principal1	16
ENSG00000103024	ENST00000219302	1069	protein_coding	principal1	16
ENSG00000103035	ENST00000219313	1631	protein_coding	principal1	16
ENSG00000103042	ENST00000219320	4058	protein_coding	principal1	16
ENSG00000103056	ENST00000219334	5271	protein_coding	principal1	16
ENSG00000103064	ENST00000219343	6255	protein_coding	principal1	16
ENSG00000103066	ENST00000219345	2694	protein_coding	principal1	16
ENSG00000103089	ENST00000219368	2405	protein_coding	principal1	16
ENSG00000103121	ENST00000219400	10301	protein_coding	principal1	16
ENSG00000185615	ENST00000219406	1698	protein_coding	principal2	16
ENSG00000242173	ENST00000219409	964	protein_coding	principal1	16
ENSG00000103152	ENST00000219431	1193	protein_coding	principal4	16
ENSG00000103160	ENST00000219439	3648	protein_coding	principal1	16
ENSG00000103175	ENST00000219454	1295	protein_coding	principal1	16
ENSG00000103194	ENST00000219473	3009	protein_coding	principal3	16
ENSG00000103197	ENST00000219476	6415	protein_coding	principal4	16
ENSG00000103199	ENST00000219478	5880	protein_coding	principal1	16
ENSG00000103202	ENST00000219479	1000	protein_coding	principal1	16
ENSG00000242612	ENST00000219481	1551	protein_coding	principal1	16
ENSG00000103266	ENST00000219548	1340	protein_coding	principal1	16
ENSG00000103313	ENST00000219596	3499	protein_coding	principal2	16
ENSG00000103316	ENST00000219599	1482	protein_coding	principal1	16
ENSG00000103326	ENST00000219611	4888	protein_coding	principal1	16
ENSG00000103375	ENST00000219660	1325	protein_coding	principal2	16
ENSG00000103404	ENST00000219689	10699	protein_coding	principal1	16
ENSG00000103460	ENST00000219746	4959	protein_coding	principal4	16
ENSG00000103495	ENST00000219782	2698	protein_coding	principal1	16
ENSG00000103502	ENST00000219789	1843	protein_coding	principal1	16
ENSG00000103507	ENST00000219794	2036	protein_coding	principal1	16
ENSG00000103510	ENST00000219797	1495	protein_coding	principal1	16
ENSG00000103534	ENST00000219821	3687	protein_coding	principal3	16
ENSG00000103550	ENST00000219837	6422	protein_coding	principal2	16
ENSG00000174197	ENST00000219905	12042	protein_coding	principal1	15
ENSG00000103569	ENST00000219919	3034	protein_coding	principal1	15
ENSG00000103653	ENST00000220003	2767	protein_coding	principal1	15
ENSG00000103707	ENST00000220058	2746	protein_coding	principal1	15
ENSG00000103710	ENST00000220062	2519	protein_coding	principal1	15
ENSG00000103811	ENST00000220166	2190	protein_coding	principal1	15
ENSG00000103966	ENST00000220325	6401	protein_coding	principal1	15
ENSG00000104055	ENST00000220420	2767	protein_coding	principal2	15
ENSG00000104112	ENST00000220478	3160	protein_coding	principal1	15
ENSG00000104129	ENST00000220496	3721	protein_coding	principal1	15
ENSG00000104140	ENST00000220507	1650	protein_coding	principal1	15
ENSG00000104142	ENST00000220509	3875	protein_coding	principal1	15
ENSG00000104147	ENST00000220514	1201	protein_coding	principal1	15
ENSG00000104164	ENST00000220531	4037	protein_coding	principal1	15
ENSG00000012232	ENST00000220562	6483	protein_coding	principal1	8
ENSG00000079459	ENST00000220584	2035	protein_coding	principal1	8
ENSG00000123908	ENST00000220592	14595	protein_coding	principal1	8
ENSG00000076641	ENST00000220597	10744	protein_coding	principal1	8
ENSG00000042832	ENST00000220616	8455	protein_coding	principal1	8
ENSG00000104221	ENST00000220659	2603	protein_coding	principal1	8
ENSG00000104231	ENST00000220669	2184	protein_coding	principal1	8
ENSG00000104312	ENST00000220751	2516	protein_coding	principal1	8
ENSG00000104324	ENST00000220763	1932	protein_coding	principal1	8
ENSG00000104325	ENST00000220764	2760	protein_coding	principal1	8
ENSG00000104332	ENST00000220772	4464	protein_coding	principal1	8
ENSG00000104368	ENST00000220809	2706	protein_coding	principal4	8
ENSG00000104371	ENST00000220812	896	protein_coding	principal1	8
ENSG00000104381	ENST00000220822	3666	protein_coding	principal1	8
ENSG00000104408	ENST00000220849	1543	protein_coding	principal1	8
ENSG00000104412	ENST00000220853	3527	protein_coding	principal1	8
ENSG00000104435	ENST00000220876	2223	protein_coding	principal1	8
ENSG00000104472	ENST00000220913	2481	protein_coding	principal1	8
ENSG00000104490	ENST00000220931	3476	protein_coding	principal1	8
ENSG00000104499	ENST00000220940	723	protein_coding	principal1	8
ENSG00000104524	ENST00000220966	2678	protein_coding	principal2	8
ENSG00000104643	ENST00000221086	7081	protein_coding	principal1	8
ENSG00000104671	ENST00000221114	1054	protein_coding	principal1	8
ENSG00000104687	ENST00000221130	3034	protein_coding	principal3	8
ENSG00000104689	ENST00000221132	2714	protein_coding	principal1	8
ENSG00000104695	ENST00000221138	1946	protein_coding	principal1	8
ENSG00000104722	ENST00000221166	3271	protein_coding	principal2	8
ENSG00000104756	ENST00000221200	3367	protein_coding	principal1	8
ENSG00000088038	ENST00000221232	2818	protein_coding	principal1	19
ENSG00000077348	ENST00000221233	998	protein_coding	principal1	19
ENSG00000032444	ENST00000221249	4617	protein_coding	principal3	19
ENSG00000006712	ENST00000221265	2200	protein_coding	principal3	19
ENSG00000076944	ENST00000221283	1885	protein_coding	principal3	19
ENSG00000186529	ENST00000221307	5053	protein_coding	principal3	19
ENSG00000256087	ENST00000221315	4637	protein_coding	principal1	19
ENSG00000167384	ENST00000221327	4335	protein_coding	principal3	19
ENSG00000104804	ENST00000221399	1754	protein_coding	principal1	19
ENSG00000104808	ENST00000221403	1064	protein_coding	principal1	19
ENSG00000104823	ENST00000221418	1200	protein_coding	principal1	19
ENSG00000104824	ENST00000221419	2471	protein_coding	principal1	19
ENSG00000104835	ENST00000221431	2057	protein_coding	principal2	19
ENSG00000104848	ENST00000221444	4372	protein_coding	principal1	19
ENSG00000104856	ENST00000221452	2258	protein_coding	principal2	19
ENSG00000104859	ENST00000221455	2229	protein_coding	principal2	19
ENSG00000104863	ENST00000221459	746	protein_coding	principal1	19
ENSG00000104866	ENST00000221462	2946	protein_coding	principal1	19
ENSG00000104870	ENST00000221466	1798	protein_coding	principal1	19
ENSG00000104879	ENST00000221476	1556	protein_coding	principal1	19
ENSG00000104883	ENST00000221480	1078	protein_coding	principal1	19
ENSG00000104888	ENST00000221485	2949	protein_coding	principal1	19
ENSG00000104889	ENST00000221486	2753	protein_coding	principal1	19
ENSG00000104897	ENST00000221494	1619	protein_coding	principal1	19
ENSG00000104899	ENST00000221496	1821	protein_coding	principal1	19
ENSG00000104901	ENST00000221498	1222	protein_coding	principal2	19
ENSG00000104918	ENST00000221515	516	protein_coding	principal1	19
ENSG00000104941	ENST00000221538	2442	protein_coding	principal2	19
ENSG00000104946	ENST00000221543	2095	protein_coding	principal3	19
ENSG00000104957	ENST00000221554	1673	protein_coding	principal1	19
ENSG00000104969	ENST00000221566	2231	protein_coding	principal1	19
ENSG00000104976	ENST00000221573	1520	protein_coding	principal1	19
ENSG00000179943	ENST00000221665	2645	protein_coding	principal1	19
ENSG00000105072	ENST00000221671	3346	protein_coding	principal1	19
ENSG00000186115	ENST00000221700	2361	protein_coding	principal2	19
ENSG00000105131	ENST00000221730	1838	protein_coding	principal1	19
ENSG00000105143	ENST00000221742	1719	protein_coding	principal1	19
ENSG00000105198	ENST00000221797	600	protein_coding	principal2	19
ENSG00000105202	ENST00000221801	1125	protein_coding	principal1	19
ENSG00000105205	ENST00000221804	631	protein_coding	principal1	19
ENSG00000105246	ENST00000221847	1158	protein_coding	principal1	19
ENSG00000105254	ENST00000221855	987	protein_coding	principal1	19
ENSG00000105255	ENST00000221856	1833	protein_coding	principal1	19
ENSG00000105258	ENST00000221859	443	protein_coding	principal1	19
ENSG00000105290	ENST00000221891	2495	protein_coding	principal2	19
ENSG00000105321	ENST00000221922	2027	protein_coding	principal2	19
ENSG00000105329	ENST00000221930	2769	protein_coding	principal1	19
ENSG00000105341	ENST00000221943	1692	protein_coding	principal3	19
ENSG00000105352	ENST00000221954	1205	protein_coding	principal2	19
ENSG00000105355	ENST00000221957	2232	protein_coding	principal3	19
ENSG00000105369	ENST00000221972	1258	protein_coding	principal1	19
ENSG00000105370	ENST00000221973	983	protein_coding	principal1	19
ENSG00000105374	ENST00000221978	774	protein_coding	principal1	19
ENSG00000105376	ENST00000221980	3029	protein_coding	principal1	19
ENSG00000105388	ENST00000221992	2874	protein_coding	principal3	19
ENSG00000105392	ENST00000221996	4366	protein_coding	principal1	19
ENSG00000105398	ENST00000222002	1904	protein_coding	principal1	19
ENSG00000105401	ENST00000222005	1618	protein_coding	principal1	19
ENSG00000105404	ENST00000222008	750	protein_coding	principal1	19
ENSG00000105427	ENST00000222032	533	protein_coding	principal1	19
ENSG00000105428	ENST00000222033	1426	protein_coding	principal1	19
ENSG00000105509	ENST00000222115	2087	protein_coding	principal3	19
ENSG00000105514	ENST00000222120	4240	protein_coding	principal1	19
ENSG00000105516	ENST00000222122	2229	protein_coding	principal1	19
ENSG00000187266	ENST00000222139	2411	protein_coding	principal1	19
ENSG00000105538	ENST00000222145	3199	protein_coding	principal1	19
ENSG00000105607	ENST00000222214	1852	protein_coding	principal1	19
ENSG00000105612	ENST00000222219	1938	protein_coding	principal1	19
ENSG00000105617	ENST00000222224	1542	protein_coding	principal1	19
ENSG00000105640	ENST00000222247	634	protein_coding	principal1	19
ENSG00000105641	ENST00000222248	3604	protein_coding	principal1	19
ENSG00000105642	ENST00000222249	3625	protein_coding	principal2	19
ENSG00000105643	ENST00000222250	2501	protein_coding	principal3	19
ENSG00000105647	ENST00000222254	3980	protein_coding	principal1	19
ENSG00000105649	ENST00000222256	1528	protein_coding	principal1	19
ENSG00000105664	ENST00000222271	2452	protein_coding	principal2	19
ENSG00000105677	ENST00000222284	868	protein_coding	principal1	19
ENSG00000105679	ENST00000222286	1448	protein_coding	principal1	19
ENSG00000105697	ENST00000222304	406	protein_coding	principal1	19
ENSG00000105698	ENST00000222305	1746	protein_coding	principal1	19
ENSG00000105700	ENST00000222307	1344	protein_coding	principal1	19
ENSG00000105722	ENST00000222329	2672	protein_coding	principal1	19
ENSG00000105723	ENST00000222330	2193	protein_coding	principal2	19
ENSG00000105738	ENST00000222345	8004	protein_coding	principal1	19
ENSG00000105767	ENST00000222374	2189	protein_coding	principal1	19
ENSG00000005421	ENST00000222381	2568	protein_coding	principal1	7
ENSG00000021461	ENST00000222382	1515	protein_coding	principal4	7
ENSG00000285292	ENST00000222388	2185	protein_coding	principal1	7
ENSG00000019991	ENST00000222390	5834	protein_coding	principal3	7
ENSG00000091136	ENST00000222399	5650	protein_coding	principal1	7
ENSG00000078967	ENST00000222402	3982	protein_coding	principal1	7
ENSG00000002745	ENST00000222462	3150	protein_coding	principal4	7
ENSG00000158516	ENST00000222481	1330	protein_coding	principal1	7
ENSG00000128510	ENST00000222482	2790	protein_coding	principal1	7
ENSG00000105793	ENST00000222511	7531	protein_coding	principal1	7
ENSG00000105825	ENST00000222543	2207	protein_coding	principal2	7
ENSG00000105829	ENST00000222547	1481	protein_coding	principal1	7
ENSG00000105835	ENST00000222553	4360	protein_coding	principal1	7
ENSG00000105849	ENST00000222567	3893	protein_coding	principal1	7
ENSG00000105854	ENST00000222572	1610	protein_coding	principal1	7
ENSG00000105855	ENST00000222573	8974	protein_coding	principal1	7
ENSG00000105856	ENST00000222574	2834	protein_coding	principal1	7
ENSG00000105866	ENST00000222584	6077	protein_coding	principal1	7
ENSG00000105926	ENST00000222644	8452	protein_coding	principal1	7
ENSG00000105953	ENST00000222673	4193	protein_coding	principal3	7
ENSG00000105954	ENST00000222674	1190	protein_coding	principal1	7
ENSG00000105971	ENST00000222693	2953	protein_coding	principal1	7
ENSG00000105996	ENST00000222718	1686	protein_coding	principal1	7
ENSG00000106003	ENST00000222725	2445	protein_coding	principal1	7
ENSG00000106004	ENST00000222726	1670	protein_coding	principal1	7
ENSG00000106006	ENST00000222728	989	protein_coding	principal1	7
ENSG00000106025	ENST00000222747	2798	protein_coding	principal1	7
ENSG00000106031	ENST00000222753	5030	protein_coding	principal1	7
ENSG00000106069	ENST00000222792	3530	protein_coding	principal1	7
ENSG00000106077	ENST00000222800	1483	protein_coding	principal3	7
ENSG00000106080	ENST00000222803	4960	protein_coding	principal1	7
ENSG00000106089	ENST00000222812	2102	protein_coding	principal1	7
ENSG00000106100	ENST00000222823	4503	protein_coding	principal1	7
ENSG00000106245	ENST00000222969	1052	protein_coding	principal1	7
ENSG00000106258	ENST00000222982	1720	protein_coding	principal1	7
ENSG00000106266	ENST00000222990	4704	protein_coding	principal1	7
ENSG00000106299	ENST00000223023	4363	protein_coding	principal1	7
ENSG00000106302	ENST00000223026	2407	protein_coding	principal1	7
ENSG00000106305	ENST00000223029	1198	protein_coding	principal1	7
ENSG00000106327	ENST00000223051	2886	protein_coding	principal1	7
ENSG00000106333	ENST00000223061	1516	protein_coding	principal1	7
ENSG00000106344	ENST00000223073	15507	protein_coding	principal1	7
ENSG00000106366	ENST00000223095	3190	protein_coding	principal1	7
ENSG00000106384	ENST00000223114	2147	protein_coding	principal2	7
ENSG00000106397	ENST00000223127	2821	protein_coding	principal1	7
ENSG00000106399	ENST00000223129	2020	protein_coding	principal1	7
ENSG00000214253	ENST00000223136	734	protein_coding	principal1	7
ENSG00000106415	ENST00000223145	4741	protein_coding	principal1	7
ENSG00000106477	ENST00000223208	6292	protein_coding	principal1	7
ENSG00000106479	ENST00000223210	6942	protein_coding	principal1	7
ENSG00000106484	ENST00000223215	2505	protein_coding	principal4	7
ENSG00000106538	ENST00000223271	685	protein_coding	principal1	7
ENSG00000241127	ENST00000223273	871	protein_coding	principal1	7
ENSG00000106560	ENST00000223293	1443	protein_coding	principal1	7
ENSG00000106588	ENST00000223321	1434	protein_coding	principal1	7
ENSG00000106591	ENST00000223324	859	protein_coding	principal1	7
ENSG00000106624	ENST00000223357	4097	protein_coding	principal1	7
ENSG00000106631	ENST00000223364	612	protein_coding	principal1	7
ENSG00000106635	ENST00000223368	1663	protein_coding	principal1	7
ENSG00000106636	ENST00000223369	2767	protein_coding	principal1	7
ENSG00000106665	ENST00000223398	5563	protein_coding	principal4	7
ENSG00000229809	ENST00000223459	2506	protein_coding	principal1	16
ENSG00000086065	ENST00000223500	1901	protein_coding	principal1	9
ENSG00000106692	ENST00000223528	7364	protein_coding	principal1	9
ENSG00000106803	ENST00000223641	564	protein_coding	principal1	9
ENSG00000106804	ENST00000223642	5465	protein_coding	principal1	9
ENSG00000106952	ENST00000223795	1906	protein_coding	principal1	9
ENSG00000107018	ENST00000223862	1009	protein_coding	principal1	9
ENSG00000107020	ENST00000223864	981	protein_coding	principal1	9
ENSG00000107223	ENST00000224073	662	protein_coding	principal1	9
ENSG00000107290	ENST00000224140	11101	protein_coding	principal1	9
ENSG00000095585	ENST00000224337	1784	protein_coding	principal3	10
ENSG00000095596	ENST00000224356	2117	protein_coding	principal1	10
ENSG00000107669	ENST00000224652	4930	protein_coding	principal5	10
ENSG00000107736	ENST00000224721	11124	protein_coding	principal2	10
ENSG00000107771	ENST00000224756	7664	protein_coding	principal3	10
ENSG00000107796	ENST00000224784	1349	protein_coding	principal1	10
ENSG00000107872	ENST00000224862	2362	protein_coding	principal1	10
ENSG00000107960	ENST00000224950	6369	protein_coding	principal1	10
ENSG00000108176	ENST00000225171	1221	protein_coding	principal1	10
ENSG00000108179	ENST00000225174	2196	protein_coding	principal1	10
ENSG00000108239	ENST00000225235	5272	protein_coding	principal1	10
ENSG00000005381	ENST00000225275	3215	protein_coding	principal1	17
ENSG00000070731	ENST00000225276	2170	protein_coding	principal1	17
ENSG00000005100	ENST00000225296	5535	protein_coding	principal1	17
ENSG00000011260	ENST00000225298	1876	protein_coding	principal1	17
ENSG00000013306	ENST00000225308	1607	protein_coding	principal3	17
ENSG00000083454	ENST00000225328	2060	protein_coding	principal3	17
ENSG00000121053	ENST00000225371	2719	protein_coding	principal1	17
ENSG00000108255	ENST00000225387	783	protein_coding	principal1	17
ENSG00000108256	ENST00000225388	10877	protein_coding	principal1	17
ENSG00000108262	ENST00000225394	3768	protein_coding	principal3	17
ENSG00000108298	ENST00000225430	737	protein_coding	principal3	17
ENSG00000108342	ENST00000225474	1509	protein_coding	principal3	17
ENSG00000213246	ENST00000225504	1488	protein_coding	principal1	17
ENSG00000108379	ENST00000225512	3287	protein_coding	principal1	17
ENSG00000197417	ENST00000225519	3838	protein_coding	principal1	17
ENSG00000213977	ENST00000225525	1280	protein_coding	principal1	17
ENSG00000108405	ENST00000225538	2662	protein_coding	principal1	17
ENSG00000108417	ENST00000225550	1475	protein_coding	principal1	17
ENSG00000108443	ENST00000225577	5428	protein_coding	principal1	17
ENSG00000108468	ENST00000225603	2182	protein_coding	principal1	17
ENSG00000108474	ENST00000225609	1137	protein_coding	principal1	17
ENSG00000108511	ENST00000225648	1676	protein_coding	principal1	17
ENSG00000108518	ENST00000225655	1291	protein_coding	principal1	17
ENSG00000108528	ENST00000225665	1692	protein_coding	principal1	17
ENSG00000108551	ENST00000225688	1748	protein_coding	principal1	17
ENSG00000108561	ENST00000225698	1169	protein_coding	principal1	17
ENSG00000108582	ENST00000225719	9372	protein_coding	principal1	17
ENSG00000108587	ENST00000225724	6039	protein_coding	principal3	17
ENSG00000108588	ENST00000225726	3283	protein_coding	principal1	17
ENSG00000108590	ENST00000225728	1629	protein_coding	principal1	17
ENSG00000108591	ENST00000225729	1900	protein_coding	principal1	17
ENSG00000108599	ENST00000225737	4063	protein_coding	principal1	17
ENSG00000108602	ENST00000225740	1639	protein_coding	principal1	17
ENSG00000108639	ENST00000225777	2325	protein_coding	principal1	17
ENSG00000108654	ENST00000225792	2554	protein_coding	principal1	17
ENSG00000108684	ENST00000225823	3443	protein_coding	principal3	17
ENSG00000108691	ENST00000225831	741	protein_coding	principal1	17
ENSG00000108702	ENST00000225842	592	protein_coding	principal1	17
ENSG00000181374	ENST00000225844	823	protein_coding	principal1	17
ENSG00000108733	ENST00000225873	2617	protein_coding	principal1	17
ENSG00000108759	ENST00000225899	1750	protein_coding	principal1	17
ENSG00000108773	ENST00000225916	3115	protein_coding	principal1	17
ENSG00000108784	ENST00000225927	2475	protein_coding	principal1	17
ENSG00000108798	ENST00000225941	1629	protein_coding	principal3	17
ENSG00000108821	ENST00000225964	6727	protein_coding	principal1	17
ENSG00000108826	ENST00000225969	686	protein_coding	principal1	17
ENSG00000108829	ENST00000225972	2880	protein_coding	principal1	17
ENSG00000108840	ENST00000225983	5326	protein_coding	principal3	17
ENSG00000108861	ENST00000226004	4095	protein_coding	principal1	17
ENSG00000108878	ENST00000226021	1302	protein_coding	principal1	17
ENSG00000108924	ENST00000226067	5721	protein_coding	principal1	17
ENSG00000108947	ENST00000226091	3216	protein_coding	principal1	17
ENSG00000108961	ENST00000226105	831	protein_coding	principal1	17
ENSG00000109047	ENST00000226193	2819	protein_coding	principal1	17
ENSG00000109061	ENST00000226207	6023	protein_coding	principal1	17
ENSG00000109072	ENST00000226218	1626	protein_coding	principal1	17
ENSG00000109079	ENST00000226225	3570	protein_coding	principal1	17
ENSG00000109084	ENST00000226230	2463	protein_coding	principal1	17
ENSG00000109101	ENST00000226247	3436	protein_coding	principal1	17
ENSG00000109107	ENST00000226253	1608	protein_coding	principal1	17
ENSG00000004468	ENST00000226279	5620	protein_coding	principal1	4
ENSG00000029559	ENST00000226284	1573	protein_coding	principal1	4
ENSG00000002549	ENST00000226299	2213	protein_coding	principal1	4
ENSG00000124875	ENST00000226317	1537	protein_coding	principal2	4
ENSG00000077684	ENST00000226319	5695	protein_coding	principal3	4
ENSG00000079557	ENST00000226355	1997	protein_coding	principal1	4
ENSG00000109132	ENST00000226382	3030	protein_coding	principal1	4
ENSG00000109163	ENST00000226413	2164	protein_coding	principal1	4
ENSG00000109182	ENST00000226432	2444	protein_coding	principal1	4
ENSG00000109193	ENST00000226444	1773	protein_coding	principal1	4
ENSG00000109208	ENST00000226460	665	protein_coding	principal1	4
ENSG00000109272	ENST00000226524	743	protein_coding	principal1	4
ENSG00000109320	ENST00000226574	4055	protein_coding	principal3	4
ENSG00000109323	ENST00000226578	3361	protein_coding	principal2	4
ENSG00000109466	ENST00000226725	3185	protein_coding	principal1	4
ENSG00000109471	ENST00000226730	1029	protein_coding	principal1	4
ENSG00000109501	ENST00000226760	3640	protein_coding	principal2	4
ENSG00000109534	ENST00000226796	1015	protein_coding	principal1	4
ENSG00000109536	ENST00000226798	978	protein_coding	principal1	4
ENSG00000109684	ENST00000226951	5502	protein_coding	principal2	4
ENSG00000109794	ENST00000227065	2708	protein_coding	principal2	4
ENSG00000085117	ENST00000227155	2212	protein_coding	principal1	11
ENSG00000109861	ENST00000227266	1870	protein_coding	principal1	11
ENSG00000109917	ENST00000227322	6539	protein_coding	principal1	11
ENSG00000109943	ENST00000227348	2473	protein_coding	principal1	11
ENSG00000109944	ENST00000227349	3147	protein_coding	principal1	11
ENSG00000110042	ENST00000227451	6003	protein_coding	principal1	11
ENSG00000110057	ENST00000227471	2294	protein_coding	principal1	11
ENSG00000110060	ENST00000227474	1829	protein_coding	principal1	11
ENSG00000110080	ENST00000227495	1790	protein_coding	principal3	11
ENSG00000110092	ENST00000227507	4307	protein_coding	principal1	11
ENSG00000110104	ENST00000227520	1851	protein_coding	principal1	11
ENSG00000110107	ENST00000227524	2337	protein_coding	principal1	11
ENSG00000110108	ENST00000227525	2129	protein_coding	principal1	11
ENSG00000110200	ENST00000227618	886	protein_coding	principal3	11
ENSG00000110218	ENST00000227638	2852	protein_coding	principal2	11
ENSG00000110245	ENST00000227667	535	protein_coding	principal1	11
ENSG00000110324	ENST00000227752	3695	protein_coding	principal1	11
ENSG00000110328	ENST00000227756	2503	protein_coding	principal1	11
ENSG00000110435	ENST00000227868	2389	protein_coding	principal1	11
ENSG00000110446	ENST00000227880	2506	protein_coding	principal1	11
ENSG00000110484	ENST00000227918	506	protein_coding	principal2	11
ENSG00000062282	ENST00000228027	2407	protein_coding	principal3	11
ENSG00000110696	ENST00000228136	3920	protein_coding	principal2	11
ENSG00000060138	ENST00000228251	1931	protein_coding	principal3	12
ENSG00000089159	ENST00000228307	3785	protein_coding	principal4	12
ENSG00000075415	ENST00000228318	1678	protein_coding	principal4	12
ENSG00000013503	ENST00000228347	4183	protein_coding	principal1	12
ENSG00000110841	ENST00000228425	5983	protein_coding	principal3	12
ENSG00000110848	ENST00000228434	1676	protein_coding	principal1	12
ENSG00000110851	ENST00000228437	4182	protein_coding	principal1	12
ENSG00000110852	ENST00000228438	1700	protein_coding	principal1	12
ENSG00000110887	ENST00000228476	1694	protein_coding	principal1	12
ENSG00000110906	ENST00000228495	3920	protein_coding	principal1	12
ENSG00000110917	ENST00000228506	6341	protein_coding	principal1	12
ENSG00000110921	ENST00000228510	2833	protein_coding	principal1	12
ENSG00000110925	ENST00000228515	4471	protein_coding	principal1	12
ENSG00000110944	ENST00000228534	1037	protein_coding	principal1	12
ENSG00000110975	ENST00000228567	4461	protein_coding	principal1	12
ENSG00000111012	ENST00000228606	2372	protein_coding	principal1	12
ENSG00000111046	ENST00000228641	1329	protein_coding	principal1	12
ENSG00000111049	ENST00000228644	1540	protein_coding	principal1	12
ENSG00000111087	ENST00000228682	3972	protein_coding	principal1	12
ENSG00000111110	ENST00000228705	6454	protein_coding	principal1	12
ENSG00000111144	ENST00000228740	2140	protein_coding	principal1	12
ENSG00000111145	ENST00000228741	4201	protein_coding	principal1	12
ENSG00000111203	ENST00000228799	2320	protein_coding	principal1	12
ENSG00000111215	ENST00000228811	563	protein_coding	principal1	12
ENSG00000111224	ENST00000228820	4449	protein_coding	principal1	12
ENSG00000111229	ENST00000228825	946	protein_coding	principal1	12
ENSG00000111231	ENST00000228827	1457	protein_coding	principal1	12
ENSG00000111241	ENST00000228837	743	protein_coding	principal1	12
ENSG00000111245	ENST00000228841	807	protein_coding	principal1	12
ENSG00000111254	ENST00000228850	3334	protein_coding	principal1	12
ENSG00000111269	ENST00000228865	3770	protein_coding	principal1	12
ENSG00000111276	ENST00000228872	2411	protein_coding	principal1	12
ENSG00000111319	ENST00000228916	3149	protein_coding	principal3	12
ENSG00000111321	ENST00000228918	2134	protein_coding	principal3	12
ENSG00000111325	ENST00000228922	1780	protein_coding	principal1	12
ENSG00000111331	ENST00000228928	6599	protein_coding	principal1	12
ENSG00000111339	ENST00000228936	5160	protein_coding	principal1	12
ENSG00000111348	ENST00000228945	1174	protein_coding	principal1	12
ENSG00000111424	ENST00000229022	4773	protein_coding	principal3	12
ENSG00000111432	ENST00000229030	3281	protein_coding	principal1	12
ENSG00000111536	ENST00000229134	1066	protein_coding	principal1	12
ENSG00000111537	ENST00000229135	1211	protein_coding	principal1	12
ENSG00000111581	ENST00000229179	6213	protein_coding	principal1	12
ENSG00000111596	ENST00000229195	3282	protein_coding	principal1	12
ENSG00000111615	ENST00000229214	10104	protein_coding	principal1	12
ENSG00000111639	ENST00000229238	898	protein_coding	principal1	12
ENSG00000111640	ENST00000229239	1285	protein_coding	principal1	12
ENSG00000111644	ENST00000229243	1905	protein_coding	principal2	12
ENSG00000111664	ENST00000229264	1923	protein_coding	principal3	12
ENSG00000111666	ENST00000229266	1572	protein_coding	principal2	12
ENSG00000111674	ENST00000229277	2294	protein_coding	principal1	12
ENSG00000111678	ENST00000229281	561	protein_coding	principal1	12
ENSG00000111701	ENST00000229304	894	protein_coding	principal1	12
ENSG00000111704	ENST00000229307	5182	protein_coding	principal3	12
ENSG00000111711	ENST00000229314	3253	protein_coding	principal1	12
ENSG00000111725	ENST00000229328	2219	protein_coding	principal1	12
ENSG00000111726	ENST00000229329	1748	protein_coding	principal1	12
ENSG00000111727	ENST00000229330	5660	protein_coding	principal1	12
ENSG00000111729	ENST00000229332	1281	protein_coding	principal4	12
ENSG00000111732	ENST00000229335	2803	protein_coding	principal2	12
ENSG00000111737	ENST00000229340	2855	protein_coding	principal1	12
ENSG00000111775	ENST00000229379	537	protein_coding	principal1	12
ENSG00000111786	ENST00000229390	1152	protein_coding	principal1	12
ENSG00000111790	ENST00000229395	2932	protein_coding	principal3	12
ENSG00000111796	ENST00000229402	1448	protein_coding	principal1	12
ENSG00000001084	ENST00000229416	3813	protein_coding	principal1	6
ENSG00000111834	ENST00000229554	2825	protein_coding	principal1	6
ENSG00000111843	ENST00000229563	1016	protein_coding	principal1	6
ENSG00000111875	ENST00000229595	2434	protein_coding	principal1	6
ENSG00000111911	ENST00000229633	3325	protein_coding	principal1	6
ENSG00000111981	ENST00000229708	3211	protein_coding	principal1	6
ENSG00000204385	ENST00000229729	2585	protein_coding	principal3	6
ENSG00000112029	ENST00000229758	2054	protein_coding	principal1	6
ENSG00000112039	ENST00000229769	2554	protein_coding	principal1	6
ENSG00000112041	ENST00000229771	2120	protein_coding	principal3	6
ENSG00000112062	ENST00000229794	3779	protein_coding	principal5	6
ENSG00000112079	ENST00000229812	3585	protein_coding	principal1	6
ENSG00000204252	ENST00000229829	3464	protein_coding	principal1	6
ENSG00000112167	ENST00000229903	2018	protein_coding	principal3	6
ENSG00000112186	ENST00000229922	2925	protein_coding	principal1	6
ENSG00000112218	ENST00000229955	5967	protein_coding	principal1	6
ENSG00000112293	ENST00000230036	5790	protein_coding	principal1	6
ENSG00000112304	ENST00000230048	4041	protein_coding	principal1	6
ENSG00000112306	ENST00000230050	503	protein_coding	principal1	6
ENSG00000112309	ENST00000230053	6565	protein_coding	principal1	6
ENSG00000112312	ENST00000230056	1263	protein_coding	principal1	6
ENSG00000112335	ENST00000230085	1535	protein_coding	principal1	6
ENSG00000112365	ENST00000230122	5519	protein_coding	principal1	6
ENSG00000112367	ENST00000230124	3011	protein_coding	principal1	6
ENSG00000112494	ENST00000230256	2111	protein_coding	principal3	6
ENSG00000112539	ENST00000230301	1822	protein_coding	principal1	6
ENSG00000112559	ENST00000230321	1629	protein_coding	principal1	6
ENSG00000112578	ENST00000230340	1718	protein_coding	principal1	6
ENSG00000112599	ENST00000230361	2270	protein_coding	principal1	6
ENSG00000112619	ENST00000230381	3001	protein_coding	principal1	6
ENSG00000112655	ENST00000230419	4222	protein_coding	principal1	6
ENSG00000112667	ENST00000230431	657	protein_coding	principal1	6
ENSG00000112685	ENST00000230449	4456	protein_coding	principal1	6
ENSG00000112697	ENST00000230461	4418	protein_coding	principal1	6
ENSG00000112799	ENST00000230568	859	protein_coding	principal1	6
ENSG00000112812	ENST00000230582	2887	protein_coding	principal1	6
ENSG00000112818	ENST00000230588	2893	protein_coding	principal2	6
ENSG00000039123	ENST00000230640	3961	protein_coding	principal1	5
ENSG00000016082	ENST00000230658	2394	protein_coding	principal1	5
ENSG00000011083	ENST00000230671	3625	protein_coding	principal2	5
ENSG00000112855	ENST00000230771	2468	protein_coding	principal1	5
ENSG00000112874	ENST00000230792	3488	protein_coding	principal1	5
ENSG00000112964	ENST00000230882	4899	protein_coding	principal3	5
ENSG00000112977	ENST00000230895	2339	protein_coding	principal1	5
ENSG00000113070	ENST00000230990	2358	protein_coding	principal1	5
ENSG00000113083	ENST00000231004	5076	protein_coding	principal1	5
ENSG00000113088	ENST00000231009	1509	protein_coding	principal1	5
ENSG00000113100	ENST00000231021	3082	protein_coding	principal1	5
ENSG00000113140	ENST00000231061	3451	protein_coding	principal1	5
ENSG00000113196	ENST00000231121	1701	protein_coding	principal1	5
ENSG00000113205	ENST00000231130	3355	protein_coding	principal1	5
ENSG00000113209	ENST00000231134	3408	protein_coding	principal1	5
ENSG00000113211	ENST00000231136	3266	protein_coding	principal1	5
ENSG00000113212	ENST00000231137	3765	protein_coding	principal1	5
ENSG00000113248	ENST00000231173	3971	protein_coding	principal1	5
ENSG00000113272	ENST00000231198	2885	protein_coding	principal1	5
ENSG00000113302	ENST00000231228	2761	protein_coding	principal1	5
ENSG00000113312	ENST00000231238	1441	protein_coding	principal1	5
ENSG00000082196	ENST00000231338	1959	protein_coding	principal3	5
ENSG00000113430	ENST00000231357	2394	protein_coding	principal3	5
ENSG00000113441	ENST00000231368	12134	protein_coding	principal3	5
ENSG00000113492	ENST00000231420	2219	protein_coding	principal1	5
ENSG00000113520	ENST00000231449	615	protein_coding	principal1	5
ENSG00000113525	ENST00000231454	815	protein_coding	principal1	5
ENSG00000113532	ENST00000231461	6321	protein_coding	principal1	5
ENSG00000113555	ENST00000231484	6562	protein_coding	principal1	5
ENSG00000113569	ENST00000231498	8068	protein_coding	principal1	5
ENSG00000113583	ENST00000231512	2188	protein_coding	principal1	5
ENSG00000113595	ENST00000231524	3863	protein_coding	principal1	5
ENSG00000113643	ENST00000231572	2122	protein_coding	principal1	5
ENSG00000113722	ENST00000231656	1758	protein_coding	principal1	5
ENSG00000013293	ENST00000231706	10140	protein_coding	principal1	3
ENSG00000010319	ENST00000231721	4899	protein_coding	principal1	3
ENSG00000004838	ENST00000231749	1774	protein_coding	principal1	3
ENSG00000012223	ENST00000231751	2979	protein_coding	principal3	3
ENSG00000076242	ENST00000231790	2752	protein_coding	principal1	3
ENSG00000113790	ENST00000231887	3801	protein_coding	principal1	3
ENSG00000113851	ENST00000231948	2206	protein_coding	principal1	3
ENSG00000113905	ENST00000232003	2015	protein_coding	principal1	3
ENSG00000114113	ENST00000232217	694	protein_coding	principal1	3
ENSG00000114268	ENST00000232375	3499	protein_coding	principal1	3
ENSG00000114315	ENST00000232424	1575	protein_coding	principal1	3
ENSG00000114349	ENST00000232461	2417	protein_coding	principal1	3
ENSG00000114383	ENST00000232496	1669	protein_coding	principal1	3
ENSG00000114388	ENST00000232501	1700	protein_coding	principal1	3
ENSG00000114450	ENST00000232564	6315	protein_coding	principal1	3
ENSG00000114487	ENST00000232603	3764	protein_coding	principal2	3
ENSG00000114491	ENST00000232607	6652	protein_coding	principal1	3
ENSG00000114626	ENST00000232744	1962	protein_coding	principal1	3
ENSG00000114648	ENST00000232766	4622	protein_coding	principal1	3
ENSG00000114767	ENST00000232888	1542	protein_coding	principal1	3
ENSG00000114771	ENST00000232892	1563	protein_coding	principal2	3
ENSG00000114784	ENST00000232905	987	protein_coding	principal1	3
ENSG00000114853	ENST00000232974	5494	protein_coding	principal1	3
ENSG00000114854	ENST00000232975	714	protein_coding	principal1	3
ENSG00000114857	ENST00000232978	7265	protein_coding	principal1	3
ENSG00000114904	ENST00000233027	6053	protein_coding	principal3	3
ENSG00000011638	ENST00000233047	2014	protein_coding	principal1	16
ENSG00000085449	ENST00000233055	4607	protein_coding	principal1	2
ENSG00000055332	ENST00000233057	9975	protein_coding	principal1	2
ENSG00000021826	ENST00000233072	5821	protein_coding	principal1	2
ENSG00000071626	ENST00000233078	2160	protein_coding	principal3	19
ENSG00000079785	ENST00000233084	2484	protein_coding	principal1	2
ENSG00000008869	ENST00000233099	6937	protein_coding	principal1	2
ENSG00000014641	ENST00000233114	1296	protein_coding	principal1	2
ENSG00000084764	ENST00000233121	1892	protein_coding	principal2	2
ENSG00000034510	ENST00000233143	461	protein_coding	principal1	2
ENSG00000095002	ENST00000233146	3307	protein_coding	principal1	2
ENSG00000071051	ENST00000233154	2666	protein_coding	principal1	2
ENSG00000003436	ENST00000233156	3859	protein_coding	principal1	2
ENSG00000023228	ENST00000233190	11660	protein_coding	principal1	2
ENSG00000018280	ENST00000233202	3608	protein_coding	principal1	2
ENSG00000084674	ENST00000233242	14121	protein_coding	principal1	2
ENSG00000115274	ENST00000233331	1181	protein_coding	principal1	2
ENSG00000114999	ENST00000233336	14267	protein_coding	principal1	2
ENSG00000115042	ENST00000233379	4775	protein_coding	principal1	2
ENSG00000115128	ENST00000233468	651	protein_coding	principal1	2
ENSG00000115194	ENST00000233535	2260	protein_coding	principal1	2
ENSG00000115234	ENST00000233575	2357	protein_coding	principal1	2
ENSG00000115255	ENST00000233596	1360	protein_coding	principal2	19
ENSG00000239779	ENST00000233615	1175	protein_coding	principal2	2
ENSG00000115275	ENST00000233616	2895	protein_coding	principal3	2
ENSG00000115282	ENST00000233623	3235	protein_coding	principal1	2
ENSG00000115286	ENST00000233627	758	protein_coding	principal1	19
ENSG00000115289	ENST00000233630	907	protein_coding	principal1	2
ENSG00000115297	ENST00000233638	2171	protein_coding	principal1	2
ENSG00000115325	ENST00000233668	2555	protein_coding	principal1	2
ENSG00000115361	ENST00000233710	2515	protein_coding	principal1	2
ENSG00000115386	ENST00000233735	768	protein_coding	principal1	2
ENSG00000115392	ENST00000233741	1683	protein_coding	principal1	2
ENSG00000115457	ENST00000233809	1414	protein_coding	principal1	2
ENSG00000115461	ENST00000233813	6239	protein_coding	principal1	2
ENSG00000115474	ENST00000233826	2950	protein_coding	principal1	2
ENSG00000115486	ENST00000233838	7556	protein_coding	principal1	2
ENSG00000115488	ENST00000233840	1143	protein_coding	principal1	2
ENSG00000115541	ENST00000233893	557	protein_coding	principal1	2
ENSG00000115596	ENST00000233948	1719	protein_coding	principal1	2
ENSG00000115602	ENST00000233954	2058	protein_coding	principal1	2
ENSG00000115616	ENST00000233969	5410	protein_coding	principal1	2
ENSG00000172232	ENST00000233997	907	protein_coding	principal1	19
ENSG00000115685	ENST00000234038	1941	protein_coding	principal1	2
ENSG00000115718	ENST00000234071	1773	protein_coding	principal2	2
ENSG00000115758	ENST00000234111	2476	protein_coding	principal1	2
ENSG00000115762	ENST00000234115	4208	protein_coding	principal3	2
ENSG00000115806	ENST00000234160	2447	protein_coding	principal1	2
ENSG00000115816	ENST00000234170	3346	protein_coding	principal1	2
ENSG00000115825	ENST00000234179	5908	protein_coding	principal1	2
ENSG00000115844	ENST00000234198	2454	protein_coding	principal1	2
ENSG00000115902	ENST00000234256	4563	protein_coding	principal1	2
ENSG00000115942	ENST00000234296	4288	protein_coding	principal1	2
ENSG00000115944	ENST00000234301	2282	protein_coding	principal1	2
ENSG00000221823	ENST00000234310	3024	protein_coding	principal1	2
ENSG00000115956	ENST00000234313	2760	protein_coding	principal1	2
ENSG00000196415	ENST00000234347	987	protein_coding	principal1	19
ENSG00000116014	ENST00000234371	1624	protein_coding	principal1	19
ENSG00000116032	ENST00000234389	3281	protein_coding	principal1	19
ENSG00000116035	ENST00000234392	1161	protein_coding	principal1	2
ENSG00000116039	ENST00000234396	1907	protein_coding	principal1	2
ENSG00000116062	ENST00000234420	7476	protein_coding	principal2	2
ENSG00000116095	ENST00000234453	13892	protein_coding	principal1	2
ENSG00000116096	ENST00000234454	1432	protein_coding	principal1	2
ENSG00000097046	ENST00000234626	3215	protein_coding	principal1	1
ENSG00000031698	ENST00000234677	1914	protein_coding	principal1	1
ENSG00000016490	ENST00000234701	3310	protein_coding	principal1	1
ENSG00000116128	ENST00000234739	6189	protein_coding	principal1	1
ENSG00000116176	ENST00000234798	1108	protein_coding	principal1	16
ENSG00000116194	ENST00000234816	3543	protein_coding	principal1	1
ENSG00000116205	ENST00000234827	10429	protein_coding	principal1	1
ENSG00000116209	ENST00000234831	6691	protein_coding	principal1	1
ENSG00000116251	ENST00000234875	2061	protein_coding	principal1	1
ENSG00000116329	ENST00000234961	9317	protein_coding	principal1	1
ENSG00000116455	ENST00000235090	2456	protein_coding	principal1	1
ENSG00000116667	ENST00000235307	10293	protein_coding	principal1	1
ENSG00000116688	ENST00000235329	4539	protein_coding	principal1	1
ENSG00000116691	ENST00000235332	1541	protein_coding	principal1	1
ENSG00000116704	ENST00000235345	6193	protein_coding	principal1	1
ENSG00000187545	ENST00000235347	1525	protein_coding	principal1	1
ENSG00000243073	ENST00000235349	1828	protein_coding	principal1	1
ENSG00000116731	ENST00000235372	7957	protein_coding	principal4	1
ENSG00000116741	ENST00000235382	1348	protein_coding	principal1	1
ENSG00000116874	ENST00000235521	2800	protein_coding	principal1	1
ENSG00000116885	ENST00000235532	1455	protein_coding	principal3	1
ENSG00000116981	ENST00000235628	1107	protein_coding	principal1	1
ENSG00000053371	ENST00000235835	1362	protein_coding	principal1	1
ENSG00000117281	ENST00000235933	1425	protein_coding	principal2	1
ENSG00000117395	ENST00000236051	1322	protein_coding	principal3	1
ENSG00000117479	ENST00000236137	3612	protein_coding	principal1	1
ENSG00000188404	ENST00000236147	2436	protein_coding	principal1	1
ENSG00000117533	ENST00000236192	4977	protein_coding	principal3	1
ENSG00000117614	ENST00000236273	1757	protein_coding	principal4	1
ENSG00000117984	ENST00000236671	2055	protein_coding	principal2	11
ENSG00000118017	ENST00000236709	1771	protein_coding	principal1	3
ENSG00000118113	ENST00000236826	3055	protein_coding	principal1	11
ENSG00000118137	ENST00000236850	1227	protein_coding	principal1	11
ENSG00000118160	ENST00000236877	4959	protein_coding	principal1	19
ENSG00000132185	ENST00000236938	2341	protein_coding	principal3	1
ENSG00000138363	ENST00000236959	1972	protein_coding	principal1	2
ENSG00000118245	ENST00000236979	407	protein_coding	principal1	2
ENSG00000118271	ENST00000237014	957	protein_coding	principal1	18
ENSG00000118407	ENST00000237172	4636	protein_coding	principal1	6
ENSG00000118434	ENST00000237201	1453	protein_coding	principal1	6
ENSG00000028839	ENST00000237264	4199	protein_coding	principal1	6
ENSG00000118491	ENST00000237275	1002	protein_coding	principal1	6
ENSG00000118496	ENST00000237281	9051	protein_coding	principal1	6
ENSG00000189007	ENST00000237283	6244	protein_coding	principal1	6
ENSG00000118515	ENST00000237305	2401	protein_coding	principal3	6
ENSG00000118557	ENST00000237353	3527	protein_coding	principal2	16
ENSG00000118579	ENST00000237380	10858	protein_coding	principal1	4
ENSG00000239305	ENST00000237455	3482	protein_coding	principal1	2
ENSG00000118705	ENST00000237530	2227	protein_coding	principal1	20
ENSG00000118762	ENST00000237596	5089	protein_coding	principal1	4
ENSG00000118777	ENST00000237612	4206	protein_coding	principal1	4
ENSG00000118785	ENST00000237623	1581	protein_coding	principal3	4
ENSG00000118804	ENST00000237642	3420	protein_coding	principal1	4
ENSG00000172955	ENST00000237653	1691	protein_coding	principal3	4
ENSG00000118816	ENST00000237654	2759	protein_coding	principal1	4
ENSG00000118849	ENST00000237696	1713	protein_coding	principal1	3
ENSG00000118961	ENST00000237822	3917	protein_coding	principal1	2
ENSG00000118972	ENST00000237837	3018	protein_coding	principal1	12
ENSG00000118985	ENST00000237853	5826	protein_coding	principal1	5
ENSG00000173221	ENST00000237858	932	protein_coding	principal1	5
ENSG00000119013	ENST00000237889	493	protein_coding	principal1	2
ENSG00000119147	ENST00000238044	753	protein_coding	principal1	2
ENSG00000134308	ENST00000238081	2196	protein_coding	principal1	2
ENSG00000119203	ENST00000238112	2259	protein_coding	principal1	2
ENSG00000111364	ENST00000238146	2656	protein_coding	principal1	12
ENSG00000119321	ENST00000238256	8766	protein_coding	principal2	9
ENSG00000119431	ENST00000238379	1834	protein_coding	principal1	9
ENSG00000119541	ENST00000238497	3337	protein_coding	principal1	18
ENSG00000242550	ENST00000238508	2155	protein_coding	principal1	18
ENSG00000133937	ENST00000238558	1264	protein_coding	principal1	14
ENSG00000063761	ENST00000238561	3268	protein_coding	principal1	14
ENSG00000119632	ENST00000238609	451	protein_coding	principal2	14
ENSG00000119638	ENST00000238616	8278	protein_coding	principal1	14
ENSG00000119640	ENST00000238618	580	protein_coding	principal1	14
ENSG00000119669	ENST00000238647	4166	protein_coding	principal1	14
ENSG00000119673	ENST00000238651	1774	protein_coding	principal2	14
ENSG00000119686	ENST00000238667	3629	protein_coding	principal1	14
ENSG00000119699	ENST00000238682	2522	protein_coding	principal1	14
ENSG00000115421	ENST00000238714	7348	protein_coding	principal1	2
ENSG00000115129	ENST00000238721	1653	protein_coding	principal1	2
ENSG00000119729	ENST00000238738	4780	protein_coding	principal1	2
ENSG00000119777	ENST00000238788	2978	protein_coding	principal1	2
ENSG00000119778	ENST00000238789	8112	protein_coding	principal1	2
ENSG00000119812	ENST00000238823	2751	protein_coding	principal1	2
ENSG00000119820	ENST00000238831	11955	protein_coding	principal1	2
ENSG00000119844	ENST00000238856	4040	protein_coding	principal3	2
ENSG00000119862	ENST00000238875	3856	protein_coding	principal1	2
ENSG00000119878	ENST00000238892	1953	protein_coding	principal1	2
ENSG00000138111	ENST00000238936	2852	protein_coding	principal1	10
ENSG00000119906	ENST00000238961	6892	protein_coding	principal3	10
ENSG00000182333	ENST00000238983	1376	protein_coding	principal1	10
ENSG00000119938	ENST00000238994	2541	protein_coding	principal1	10
ENSG00000119950	ENST00000239007	2424	protein_coding	principal1	10
ENSG00000119973	ENST00000239032	5387	protein_coding	principal1	10
ENSG00000120068	ENST00000239144	1823	protein_coding	principal2	17
ENSG00000120075	ENST00000239151	2041	protein_coding	principal1	17
ENSG00000260027	ENST00000239165	1371	protein_coding	principal1	17
ENSG00000120094	ENST00000239174	2034	protein_coding	principal1	17
ENSG00000120129	ENST00000239223	2013	protein_coding	principal1	5
ENSG00000120137	ENST00000239231	10274	protein_coding	principal1	5
ENSG00000120149	ENST00000239243	2195	protein_coding	principal1	5
ENSG00000120211	ENST00000239316	1952	protein_coding	principal1	9
ENSG00000214042	ENST00000239347	737	protein_coding	principal1	9
ENSG00000120256	ENST00000239367	3260	protein_coding	principal1	6
ENSG00000120262	ENST00000239374	5306	protein_coding	principal1	6
ENSG00000120318	ENST00000239440	5258	protein_coding	principal1	5
ENSG00000120322	ENST00000239444	2740	protein_coding	principal1	5
ENSG00000120324	ENST00000239446	3290	protein_coding	principal1	5
ENSG00000120327	ENST00000239449	4828	protein_coding	principal1	5
ENSG00000120328	ENST00000239450	3853	protein_coding	principal1	5
ENSG00000120329	ENST00000239451	1417	protein_coding	principal1	5
ENSG00000116132	ENST00000239461	4061	protein_coding	principal1	1
ENSG00000120332	ENST00000239462	5008	protein_coding	principal1	1
ENSG00000120440	ENST00000239587	2876	protein_coding	principal2	6
ENSG00000120509	ENST00000239666	1043	protein_coding	principal1	X
ENSG00000120526	ENST00000239690	3919	protein_coding	principal1	8
ENSG00000120647	ENST00000239830	2300	protein_coding	principal3	12
ENSG00000242715	ENST00000239859	708	protein_coding	principal3	13
ENSG00000120686	ENST00000239878	3168	protein_coding	principal1	13
ENSG00000120690	ENST00000239882	3678	protein_coding	principal3	13
ENSG00000120697	ENST00000239891	1219	protein_coding	principal1	13
ENSG00000120709	ENST00000239906	4143	protein_coding	principal1	5
ENSG00000120729	ENST00000239926	2337	protein_coding	principal1	5
ENSG00000120738	ENST00000239938	3137	protein_coding	principal1	5
ENSG00000070087	ENST00000239940	2261	protein_coding	principal3	3
ENSG00000120742	ENST00000239944	3022	protein_coding	principal1	3
ENSG00000120832	ENST00000240050	1784	protein_coding	principal1	12
ENSG00000120837	ENST00000240055	3424	protein_coding	principal2	12
ENSG00000120860	ENST00000240079	916	protein_coding	principal3	12
ENSG00000104290	ENST00000240093	13770	protein_coding	principal1	8
ENSG00000120875	ENST00000240100	5553	protein_coding	principal1	8
ENSG00000120896	ENST00000240123	3459	protein_coding	principal1	8
ENSG00000120910	ENST00000240139	2189	protein_coding	principal3	8
ENSG00000120948	ENST00000240185	5367	protein_coding	principal1	1
ENSG00000120952	ENST00000240189	1642	protein_coding	principal1	1
ENSG00000121039	ENST00000240285	3959	protein_coding	principal1	8
ENSG00000108813	ENST00000240306	2018	protein_coding	principal3	17
ENSG00000121058	ENST00000240316	2634	protein_coding	principal1	17
ENSG00000121068	ENST00000240328	3433	protein_coding	principal1	17
ENSG00000121075	ENST00000240335	2470	protein_coding	principal3	17
ENSG00000121104	ENST00000240364	2329	protein_coding	principal1	17
ENSG00000121152	ENST00000240423	6030	protein_coding	principal3	2
ENSG00000121211	ENST00000240488	968	protein_coding	principal1	4
ENSG00000131127	ENST00000240499	12601	protein_coding	principal1	4
ENSG00000121297	ENST00000240587	5176	protein_coding	principal1	19
ENSG00000121314	ENST00000240615	1243	protein_coding	principal1	12
ENSG00000121316	ENST00000240617	1960	protein_coding	principal1	12
ENSG00000213809	ENST00000240618	1576	protein_coding	principal1	12
ENSG00000121318	ENST00000240619	1042	protein_coding	principal1	12
ENSG00000121350	ENST00000240651	4075	protein_coding	principal1	12
ENSG00000121351	ENST00000240652	1958	protein_coding	principal1	12
ENSG00000121361	ENST00000240662	2274	protein_coding	principal1	12
ENSG00000121377	ENST00000240687	1096	protein_coding	principal1	12
ENSG00000121381	ENST00000240691	1075	protein_coding	principal1	12
ENSG00000121406	ENST00000240719	3969	protein_coding	principal3	19
ENSG00000121413	ENST00000240727	2779	protein_coding	principal3	19
ENSG00000121417	ENST00000240731	3773	protein_coding	principal4	19
ENSG00000114354	ENST00000240851	1907	protein_coding	principal1	3
ENSG00000121579	ENST00000240922	6112	protein_coding	principal3	3
ENSG00000121653	ENST00000241014	3050	protein_coding	principal2	11
ENSG00000121690	ENST00000241051	1741	protein_coding	principal1	11
ENSG00000121691	ENST00000241052	2291	protein_coding	principal1	11
ENSG00000121743	ENST00000241125	5214	protein_coding	principal1	13
ENSG00000121853	ENST00000241256	1172	protein_coding	principal1	3
ENSG00000121858	ENST00000241261	1876	protein_coding	principal1	3
ENSG00000121898	ENST00000241305	3544	protein_coding	principal1	10
ENSG00000213366	ENST00000241337	1166	protein_coding	principal1	1
ENSG00000282608	ENST00000241356	1884	protein_coding	principal1	1
ENSG00000121989	ENST00000241416	5214	protein_coding	principal1	2
ENSG00000122008	ENST00000241436	5911	protein_coding	principal1	5
ENSG00000122025	ENST00000241453	3842	protein_coding	principal1	13
ENSG00000122035	ENST00000241463	1543	protein_coding	principal1	13
ENSG00000122068	ENST00000241502	6733	protein_coding	principal1	3
ENSG00000122140	ENST00000241600	1458	protein_coding	principal1	9
ENSG00000122180	ENST00000241651	1507	protein_coding	principal1	1
ENSG00000122218	ENST00000241704	4789	protein_coding	principal1	1
ENSG00000122304	ENST00000241808	680	protein_coding	principal3	16
ENSG00000122375	ENST00000241891	2383	protein_coding	principal3	10
ENSG00000106546	ENST00000242057	6243	protein_coding	principal2	7
ENSG00000136193	ENST00000242059	5254	protein_coding	principal1	7
ENSG00000122543	ENST00000242104	695	protein_coding	principal1	7
ENSG00000122547	ENST00000242108	4655	protein_coding	principal1	7
ENSG00000122574	ENST00000242140	4184	protein_coding	principal2	7
ENSG00000122585	ENST00000242152	555	protein_coding	principal1	7
ENSG00000122592	ENST00000242159	2016	protein_coding	principal1	7
ENSG00000122641	ENST00000242208	6046	protein_coding	principal1	7
ENSG00000122642	ENST00000242209	3424	protein_coding	principal3	7
ENSG00000122643	ENST00000242210	1704	protein_coding	principal4	7
ENSG00000122678	ENST00000242248	2806	protein_coding	principal1	7
ENSG00000122679	ENST00000242249	1323	protein_coding	principal2	7
ENSG00000122687	ENST00000242257	1601	protein_coding	principal1	7
ENSG00000122691	ENST00000242261	1630	protein_coding	principal1	7
ENSG00000122696	ENST00000242275	1171	protein_coding	principal1	9
ENSG00000122705	ENST00000242285	1152	protein_coding	principal4	9
ENSG00000122728	ENST00000242310	6216	protein_coding	principal1	9
ENSG00000122733	ENST00000242315	5718	protein_coding	principal1	9
ENSG00000122735	ENST00000242317	2529	protein_coding	principal3	9
ENSG00000105939	ENST00000242351	7177	protein_coding	principal2	7
ENSG00000122787	ENST00000242375	2684	protein_coding	principal1	7
ENSG00000122859	ENST00000242462	1376	protein_coding	principal1	10
ENSG00000122862	ENST00000242465	1217	protein_coding	principal1	10
ENSG00000122877	ENST00000242480	2979	protein_coding	principal3	10
ENSG00000138286	ENST00000242505	5408	protein_coding	principal1	10
ENSG00000076248	ENST00000242576	2071	protein_coding	principal1	12
ENSG00000088986	ENST00000242577	663	protein_coding	principal1	12
ENSG00000122970	ENST00000242591	3124	protein_coding	principal1	12
ENSG00000122971	ENST00000242592	1859	protein_coding	principal1	12
ENSG00000123091	ENST00000242719	3074	protein_coding	principal1	1
ENSG00000123095	ENST00000242728	3743	protein_coding	principal1	12
ENSG00000123096	ENST00000242729	2788	protein_coding	principal1	12
ENSG00000123136	ENST00000242776	1471	protein_coding	principal1	19
ENSG00000123144	ENST00000242784	879	protein_coding	principal1	19
ENSG00000123146	ENST00000242786	3190	protein_coding	principal1	19
ENSG00000198342	ENST00000242804	6274	protein_coding	principal1	19
ENSG00000114796	ENST00000242810	7331	protein_coding	principal1	3
ENSG00000123171	ENST00000242819	1150	protein_coding	principal1	13
ENSG00000123179	ENST00000242827	977	protein_coding	principal1	13
ENSG00000123191	ENST00000242839	6638	protein_coding	principal3	13
ENSG00000123307	ENST00000242994	3927	protein_coding	principal1	12
ENSG00000123353	ENST00000243045	2019	protein_coding	principal1	12
ENSG00000123360	ENST00000243052	3193	protein_coding	principal3	12
ENSG00000123364	ENST00000243056	2357	protein_coding	principal1	12
ENSG00000123384	ENST00000243077	14897	protein_coding	principal1	12
ENSG00000123407	ENST00000243103	3266	protein_coding	principal1	12
ENSG00000197757	ENST00000243108	1651	protein_coding	principal3	12
ENSG00000117480	ENST00000243167	2042	protein_coding	principal1	1
ENSG00000117616	ENST00000243189	1425	protein_coding	principal2	1
ENSG00000123496	ENST00000243213	1338	protein_coding	principal1	X
ENSG00000058262	ENST00000243253	3568	protein_coding	principal1	3
ENSG00000123570	ENST00000243298	3772	protein_coding	principal1	X
ENSG00000123572	ENST00000243300	8066	protein_coding	principal1	X
ENSG00000123584	ENST00000243314	1814	protein_coding	principal1	X
ENSG00000080345	ENST00000243326	15003	protein_coding	principal3	2
ENSG00000123607	ENST00000243344	5415	protein_coding	principal1	2
ENSG00000123609	ENST00000243346	1623	protein_coding	principal1	2
ENSG00000123610	ENST00000243347	1422	protein_coding	principal1	2
ENSG00000123612	ENST00000243349	8853	protein_coding	principal1	2
ENSG00000123643	ENST00000243389	5772	protein_coding	principal1	5
ENSG00000123685	ENST00000243440	836	protein_coding	principal1	1
ENSG00000123700	ENST00000243457	5392	protein_coding	principal1	17
ENSG00000123737	ENST00000243498	1481	protein_coding	principal3	4
ENSG00000123739	ENST00000243501	5219	protein_coding	principal2	4
ENSG00000077312	ENST00000243563	1277	protein_coding	principal1	19
ENSG00000123810	ENST00000243578	1007	protein_coding	principal1	19
ENSG00000256683	ENST00000243644	2355	protein_coding	principal1	19
ENSG00000123892	ENST00000243662	1432	protein_coding	principal1	11
ENSG00000123901	ENST00000243673	4277	protein_coding	principal1	11
ENSG00000214367	ENST00000243706	5620	protein_coding	principal1	4
ENSG00000123989	ENST00000243776	3028	protein_coding	principal1	2
ENSG00000123999	ENST00000243786	1351	protein_coding	principal1	2
ENSG00000124074	ENST00000243878	1565	protein_coding	principal1	16
ENSG00000101442	ENST00000243903	2547	protein_coding	principal1	20
ENSG00000124089	ENST00000243911	1084	protein_coding	principal1	20
ENSG00000204070	ENST00000243918	2728	protein_coding	principal1	20
ENSG00000124102	ENST00000243924	551	protein_coding	principal1	20
ENSG00000124140	ENST00000243964	6061	protein_coding	principal1	20
ENSG00000124172	ENST00000243997	3610	protein_coding	principal1	20
ENSG00000124181	ENST00000244007	5285	protein_coding	principal4	20
ENSG00000124193	ENST00000244020	4353	protein_coding	principal1	20
ENSG00000124209	ENST00000244040	8651	protein_coding	principal1	20
ENSG00000124212	ENST00000244043	5570	protein_coding	principal1	20
ENSG00000124216	ENST00000244050	1705	protein_coding	principal1	20
ENSG00000124217	ENST00000244051	5106	protein_coding	principal1	20
ENSG00000124226	ENST00000244061	2447	protein_coding	principal1	20
ENSG00000124299	ENST00000244137	1907	protein_coding	principal1	19
ENSG00000124334	ENST00000244174	1944	protein_coding	principal1	X
ENSG00000124357	ENST00000244204	2371	protein_coding	principal5	2
ENSG00000124370	ENST00000244217	824	protein_coding	principal1	2
ENSG00000124374	ENST00000244221	6300	protein_coding	principal1	2
ENSG00000124380	ENST00000244227	1425	protein_coding	principal1	2
ENSG00000124383	ENST00000244230	2164	protein_coding	principal1	2
ENSG00000124391	ENST00000244241	1044	protein_coding	principal1	16
ENSG00000079435	ENST00000244289	3768	protein_coding	principal1	19
ENSG00000231924	ENST00000244296	2276	protein_coding	principal3	19
ENSG00000124449	ENST00000244314	1596	protein_coding	principal1	19
ENSG00000124466	ENST00000244333	1642	protein_coding	principal1	19
ENSG00000124469	ENST00000244336	2297	protein_coding	principal1	19
ENSG00000204618	ENST00000244360	2206	protein_coding	principal1	6
ENSG00000124507	ENST00000244458	4286	protein_coding	principal1	6
ENSG00000124541	ENST00000244496	1183	protein_coding	principal1	6
ENSG00000124557	ENST00000244513	2895	protein_coding	principal1	6
ENSG00000111801	ENST00000244519	2970	protein_coding	principal4	6
ENSG00000124562	ENST00000244520	806	protein_coding	principal1	6
ENSG00000124568	ENST00000244527	1844	protein_coding	principal1	6
ENSG00000124574	ENST00000244533	5088	protein_coding	principal3	6
ENSG00000124575	ENST00000244534	666	protein_coding	principal1	6
ENSG00000274618	ENST00000244537	312	protein_coding	principal1	6
ENSG00000124602	ENST00000244565	3156	protein_coding	principal1	6
ENSG00000124608	ENST00000244571	4798	protein_coding	principal1	6
ENSG00000124610	ENST00000244573	648	protein_coding	principal1	6
ENSG00000124613	ENST00000244576	4079	protein_coding	principal1	6
ENSG00000124657	ENST00000244623	942	protein_coding	principal1	6
ENSG00000124678	ENST00000244645	2018	protein_coding	principal3	6
ENSG00000124701	ENST00000244669	1151	protein_coding	principal1	6
ENSG00000124731	ENST00000244709	3252	protein_coding	principal3	6
ENSG00000124749	ENST00000244728	4173	protein_coding	principal3	6
ENSG00000124766	ENST00000244745	5852	protein_coding	principal1	6
ENSG00000124772	ENST00000244751	3342	protein_coding	principal1	6
ENSG00000124783	ENST00000244763	9661	protein_coding	principal2	6
ENSG00000124785	ENST00000244766	1582	protein_coding	principal1	6
ENSG00000124788	ENST00000244769	10602	protein_coding	principal1	6
ENSG00000124831	ENST00000244815	4370	protein_coding	principal3	2
ENSG00000124882	ENST00000244869	4615	protein_coding	principal1	4
ENSG00000124935	ENST00000244926	455	protein_coding	principal1	11
ENSG00000124939	ENST00000244930	520	protein_coding	principal1	11
ENSG00000125037	ENST00000245046	2777	protein_coding	principal1	3
ENSG00000125089	ENST00000245105	4303	protein_coding	principal1	4
ENSG00000125124	ENST00000245157	2744	protein_coding	principal1	16
ENSG00000125148	ENST00000245185	401	protein_coding	principal1	16
ENSG00000125166	ENST00000245206	2421	protein_coding	principal1	16
ENSG00000063176	ENST00000245222	2963	protein_coding	principal3	19
ENSG00000125207	ENST00000245255	3897	protein_coding	principal1	12
ENSG00000125249	ENST00000245304	5540	protein_coding	principal1	13
ENSG00000125255	ENST00000245312	3779	protein_coding	principal1	13
ENSG00000197375	ENST00000245407	3237	protein_coding	principal1	5
ENSG00000125347	ENST00000245414	3554	protein_coding	principal2	5
ENSG00000125378	ENST00000245451	1931	protein_coding	principal1	14
ENSG00000125384	ENST00000245457	2458	protein_coding	principal1	14
ENSG00000125398	ENST00000245479	3931	protein_coding	principal1	17
ENSG00000125414	ENST00000245503	6044	protein_coding	principal1	17
ENSG00000125445	ENST00000245539	1204	protein_coding	principal1	17
ENSG00000125449	ENST00000245543	2151	protein_coding	principal1	17
ENSG00000125450	ENST00000245544	2133	protein_coding	principal1	17
ENSG00000125458	ENST00000245552	901	protein_coding	principal1	17
ENSG00000125459	ENST00000245564	2431	protein_coding	principal1	1
ENSG00000125505	ENST00000245615	2294	protein_coding	principal3	19
ENSG00000115084	ENST00000245680	10314	protein_coding	principal1	2
ENSG00000125629	ENST00000245787	3562	protein_coding	principal1	2
ENSG00000125637	ENST00000245796	5188	protein_coding	principal2	2
ENSG00000125650	ENST00000245810	471	protein_coding	principal1	19
ENSG00000125652	ENST00000245812	970	protein_coding	principal1	19
ENSG00000125656	ENST00000245816	1072	protein_coding	principal1	19
ENSG00000125657	ENST00000245817	1634	protein_coding	principal1	19
ENSG00000125676	ENST00000245838	5600	protein_coding	principal1	X
ENSG00000125726	ENST00000245903	911	protein_coding	principal1	19
ENSG00000125730	ENST00000245907	5263	protein_coding	principal1	19
ENSG00000125731	ENST00000245908	2281	protein_coding	principal1	19
ENSG00000125746	ENST00000245925	2264	protein_coding	principal3	19
ENSG00000125753	ENST00000245932	2242	protein_coding	principal1	19
ENSG00000125755	ENST00000245934	4195	protein_coding	principal1	19
ENSG00000089101	ENST00000245957	4098	protein_coding	principal1	20
ENSG00000101224	ENST00000245960	3597	protein_coding	principal4	20
ENSG00000125787	ENST00000245983	425	protein_coding	principal4	20
ENSG00000125810	ENST00000246006	6681	protein_coding	principal1	20
ENSG00000125815	ENST00000246012	890	protein_coding	principal1	20
ENSG00000125827	ENST00000246024	6103	protein_coding	principal1	20
ENSG00000125868	ENST00000246069	3405	protein_coding	principal1	20
ENSG00000125869	ENST00000246070	1810	protein_coding	principal1	20
ENSG00000125870	ENST00000246071	2411	protein_coding	principal1	20
ENSG00000125878	ENST00000246080	1555	protein_coding	principal1	20
ENSG00000125879	ENST00000246081	1477	protein_coding	principal1	20
ENSG00000125888	ENST00000246090	595	protein_coding	principal1	20
ENSG00000215397	ENST00000246104	3200	protein_coding	principal1	20
ENSG00000125903	ENST00000246105	698	protein_coding	principal1	20
ENSG00000125910	ENST00000246115	1565	protein_coding	principal1	19
ENSG00000125912	ENST00000246117	3680	protein_coding	principal1	19
ENSG00000057757	ENST00000246151	1590	protein_coding	principal1	1
ENSG00000257365	ENST00000246166	2711	protein_coding	principal1	14
ENSG00000125966	ENST00000246186	4376	protein_coding	principal1	20
ENSG00000125967	ENST00000246190	1989	protein_coding	principal4	20
ENSG00000125970	ENST00000246194	6213	protein_coding	principal4	20
ENSG00000126003	ENST00000246229	5656	protein_coding	principal1	20
ENSG00000126088	ENST00000246337	1193	protein_coding	principal1	1
ENSG00000126233	ENST00000246515	527	protein_coding	principal1	8
ENSG00000126246	ENST00000246532	1647	protein_coding	principal3	19
ENSG00000126247	ENST00000246533	1918	protein_coding	principal2	19
ENSG00000126249	ENST00000246535	1157	protein_coding	principal1	19
ENSG00000126261	ENST00000246548	4005	protein_coding	principal1	19
ENSG00000126264	ENST00000246551	613	protein_coding	principal3	19
ENSG00000126266	ENST00000246553	2311	protein_coding	principal1	19
ENSG00000126267	ENST00000246554	667	protein_coding	principal1	19
ENSG00000171401	ENST00000246635	1714	protein_coding	principal4	17
ENSG00000171360	ENST00000246646	2337	protein_coding	principal1	17
ENSG00000126353	ENST00000246657	2173	protein_coding	principal1	17
ENSG00000171403	ENST00000246662	2296	protein_coding	principal1	17
ENSG00000126368	ENST00000246672	2630	protein_coding	principal1	17
ENSG00000213465	ENST00000246747	932	protein_coding	principal1	11
ENSG00000126458	ENST00000246792	986	protein_coding	principal1	19
ENSG00000126460	ENST00000246794	1403	protein_coding	principal1	19
ENSG00000126467	ENST00000246801	1854	protein_coding	principal1	19
ENSG00000105373	ENST00000246802	1504	protein_coding	principal1	19
ENSG00000126500	ENST00000246841	3949	protein_coding	principal1	11
ENSG00000126524	ENST00000246868	1613	protein_coding	principal2	7
ENSG00000126545	ENST00000246891	998	protein_coding	principal3	4
ENSG00000126549	ENST00000246895	598	protein_coding	principal3	4
ENSG00000108788	ENST00000246912	2586	protein_coding	principal3	17
ENSG00000126562	ENST00000246914	4199	protein_coding	principal1	17
ENSG00000126602	ENST00000246957	2223	protein_coding	principal3	16
ENSG00000105705	ENST00000247001	2566	protein_coding	principal1	19
ENSG00000105671	ENST00000247003	1793	protein_coding	principal1	19
ENSG00000130283	ENST00000247005	2579	protein_coding	principal1	19
ENSG00000132581	ENST00000247020	1568	protein_coding	principal1	17
ENSG00000126653	ENST00000247026	2506	protein_coding	principal3	17
ENSG00000102100	ENST00000247138	1456	protein_coding	principal3	X
ENSG00000126759	ENST00000247153	1713	protein_coding	principal2	X
ENSG00000126775	ENST00000247178	4742	protein_coding	principal1	14
ENSG00000126787	ENST00000247191	2881	protein_coding	principal3	14
ENSG00000126790	ENST00000247194	1516	protein_coding	principal1	14
ENSG00000182521	ENST00000247219	2037	protein_coding	principal1	14
ENSG00000126821	ENST00000247225	3336	protein_coding	principal1	14
ENSG00000126822	ENST00000247226	10526	protein_coding	principal1	14
ENSG00000126860	ENST00000247270	1860	protein_coding	principal3	17
ENSG00000126861	ENST00000247271	1775	protein_coding	principal1	17
ENSG00000126878	ENST00000247291	3374	protein_coding	principal1	9
ENSG00000046774	ENST00000247452	1994	protein_coding	principal1	X
ENSG00000127022	ENST00000247461	4915	protein_coding	principal1	5
ENSG00000103490	ENST00000247470	757	protein_coding	principal1	16
ENSG00000127184	ENST00000247655	629	protein_coding	principal1	5
ENSG00000054148	ENST00000247665	890	protein_coding	principal1	9
ENSG00000127191	ENST00000247668	2266	protein_coding	principal1	9
ENSG00000127220	ENST00000247706	2042	protein_coding	principal1	19
ENSG00000127311	ENST00000247815	12866	protein_coding	principal1	12
ENSG00000127324	ENST00000247829	1131	protein_coding	principal1	12
ENSG00000127328	ENST00000247833	3690	protein_coding	principal1	12
ENSG00000127337	ENST00000247843	1468	protein_coding	principal1	12
ENSG00000090266	ENST00000247866	465	protein_coding	principal1	7
ENSG00000127362	ENST00000247879	1101	protein_coding	principal1	7
ENSG00000127364	ENST00000247881	2378	protein_coding	principal1	7
ENSG00000127366	ENST00000247883	1151	protein_coding	principal1	7
ENSG00000196453	ENST00000247930	3172	protein_coding	principal1	7
ENSG00000127415	ENST00000247933	2186	protein_coding	principal1	4
ENSG00000130803	ENST00000247956	4056	protein_coding	principal3	19
ENSG00000127445	ENST00000247970	997	protein_coding	principal1	19
ENSG00000127452	ENST00000247977	1852	protein_coding	principal1	19
ENSG00000117245	ENST00000247986	3969	protein_coding	principal3	1
ENSG00000187980	ENST00000247992	453	protein_coding	principal5	1
ENSG00000127528	ENST00000248071	2018	protein_coding	principal1	19
ENSG00000127529	ENST00000248072	960	protein_coding	principal1	19
ENSG00000127533	ENST00000248076	3473	protein_coding	principal1	19
ENSG00000103145	ENST00000248089	965	protein_coding	principal1	16
ENSG00000206053	ENST00000248098	3695	protein_coding	principal2	16
ENSG00000127554	ENST00000248114	2365	protein_coding	principal1	16
ENSG00000127561	ENST00000248121	2026	protein_coding	principal1	16
ENSG00000197562	ENST00000248139	2718	protein_coding	principal1	16
ENSG00000127588	ENST00000248150	985	protein_coding	principal1	16
ENSG00000256223	ENST00000248211	4406	protein_coding	principal1	12
ENSG00000127666	ENST00000248244	2676	protein_coding	principal1	19
ENSG00000103111	ENST00000248248	6091	protein_coding	principal1	16
ENSG00000127720	ENST00000248306	2064	protein_coding	principal1	12
ENSG00000178982	ENST00000248342	864	protein_coding	principal1	19
ENSG00000127774	ENST00000248378	656	protein_coding	principal1	17
ENSG00000127780	ENST00000248384	972	protein_coding	principal1	17
ENSG00000127824	ENST00000248437	2049	protein_coding	principal1	2
ENSG00000127831	ENST00000248444	6531	protein_coding	principal1	2
ENSG00000127837	ENST00000248450	1886	protein_coding	principal3	2
ENSG00000106211	ENST00000248553	777	protein_coding	principal1	7
ENSG00000127920	ENST00000248564	3055	protein_coding	principal1	7
ENSG00000127922	ENST00000248566	1314	protein_coding	principal1	7
ENSG00000127928	ENST00000248572	720	protein_coding	principal1	7
ENSG00000127947	ENST00000248594	3384	protein_coding	principal1	7
ENSG00000127951	ENST00000248598	4256	protein_coding	principal1	7
ENSG00000127980	ENST00000248633	4369	protein_coding	principal3	7
ENSG00000128011	ENST00000248668	3381	protein_coding	principal1	19
ENSG00000128040	ENST00000248701	613	protein_coding	principal3	4
ENSG00000128045	ENST00000248706	1968	protein_coding	principal1	4
ENSG00000128159	ENST00000248846	6066	protein_coding	principal1	22
ENSG00000128185	ENST00000248879	1154	protein_coding	principal1	22
ENSG00000100365	ENST00000248899	1378	protein_coding	principal1	22
ENSG00000100055	ENST00000248901	3077	protein_coding	principal1	22
ENSG00000286070	ENST00000248923	2363	protein_coding	principal1	22
ENSG00000100116	ENST00000248924	1497	protein_coding	principal1	22
ENSG00000100359	ENST00000248929	2986	protein_coding	principal1	22
ENSG00000100095	ENST00000248933	6584	protein_coding	principal3	22
ENSG00000128218	ENST00000248948	567	protein_coding	principal2	22
ENSG00000128228	ENST00000248958	825	protein_coding	principal1	22
ENSG00000128245	ENST00000248975	1751	protein_coding	principal1	22
ENSG00000128283	ENST00000249014	2148	protein_coding	principal1	22
ENSG00000128285	ENST00000249016	2851	protein_coding	principal1	22
ENSG00000128310	ENST00000249041	1157	protein_coding	principal1	22
ENSG00000128311	ENST00000249042	1125	protein_coding	principal1	22
ENSG00000128313	ENST00000249044	1438	protein_coding	principal1	22
ENSG00000159873	ENST00000249064	3964	protein_coding	principal1	22
ENSG00000128340	ENST00000249071	1472	protein_coding	principal1	22
ENSG00000128342	ENST00000249075	3871	protein_coding	principal1	22
ENSG00000128346	ENST00000249079	1560	protein_coding	principal1	22
ENSG00000128383	ENST00000249116	1358	protein_coding	principal1	22
ENSG00000105819	ENST00000249269	3910	protein_coding	principal1	7
ENSG00000128519	ENST00000249284	997	protein_coding	principal1	7
ENSG00000128524	ENST00000249289	678	protein_coding	principal1	7
ENSG00000128534	ENST00000249299	12384	protein_coding	principal1	7
ENSG00000128564	ENST00000249330	2551	protein_coding	principal2	7
ENSG00000128578	ENST00000249344	5116	protein_coding	principal1	7
ENSG00000128590	ENST00000249356	2409	protein_coding	principal1	7
ENSG00000128594	ENST00000249363	4195	protein_coding	principal1	7
ENSG00000128602	ENST00000249373	3977	protein_coding	principal1	7
ENSG00000128617	ENST00000249389	1096	protein_coding	principal1	7
ENSG00000068903	ENST00000249396	1862	protein_coding	principal3	19
ENSG00000128654	ENST00000249442	1341	protein_coding	principal1	2
ENSG00000128709	ENST00000249499	1871	protein_coding	principal1	2
ENSG00000128710	ENST00000249501	1989	protein_coding	principal1	2
ENSG00000128713	ENST00000249504	1533	protein_coding	principal1	2
ENSG00000128805	ENST00000249601	2751	protein_coding	principal3	10
ENSG00000033800	ENST00000249636	8115	protein_coding	principal1	15
ENSG00000092531	ENST00000249647	2310	protein_coding	principal1	15
ENSG00000128872	ENST00000249700	9150	protein_coding	principal1	15
ENSG00000128917	ENST00000249749	3426	protein_coding	principal1	15
ENSG00000128918	ENST00000249750	3386	protein_coding	principal1	15
ENSG00000128944	ENST00000249776	1714	protein_coding	principal3	15
ENSG00000128973	ENST00000249806	2228	protein_coding	principal1	15
ENSG00000129003	ENST00000249837	13300	protein_coding	principal3	15
ENSG00000129009	ENST00000249842	2331	protein_coding	principal1	15
ENSG00000129028	ENST00000249861	2047	protein_coding	principal1	15
ENSG00000114019	ENST00000249883	4488	protein_coding	principal3	3
ENSG00000129048	ENST00000249887	1914	protein_coding	principal1	3
ENSG00000129071	ENST00000249910	2470	protein_coding	principal3	3
ENSG00000129083	ENST00000249923	3481	protein_coding	principal1	11
ENSG00000129152	ENST00000250003	1803	protein_coding	principal1	11
ENSG00000129167	ENST00000250018	5325	protein_coding	principal1	11
ENSG00000129173	ENST00000250024	3706	protein_coding	principal1	11
ENSG00000129194	ENST00000250055	1396	protein_coding	principal1	17
ENSG00000167840	ENST00000250076	2179	protein_coding	principal3	17
ENSG00000129226	ENST00000250092	1705	protein_coding	principal3	17
ENSG00000129235	ENST00000250101	2219	protein_coding	principal1	17
ENSG00000129244	ENST00000250111	3341	protein_coding	principal1	17
ENSG00000129245	ENST00000250113	2957	protein_coding	principal1	17
ENSG00000129255	ENST00000250124	1416	protein_coding	principal1	17
ENSG00000104415	ENST00000250160	5190	protein_coding	principal1	8
ENSG00000213339	ENST00000250237	1329	protein_coding	principal1	19
ENSG00000129354	ENST00000250244	1749	protein_coding	principal3	19
ENSG00000105472	ENST00000250340	1375	protein_coding	principal1	19
ENSG00000129450	ENST00000250360	1690	protein_coding	principal3	19
ENSG00000100968	ENST00000250373	4762	protein_coding	principal3	14
ENSG00000092009	ENST00000250378	937	protein_coding	principal1	14
ENSG00000100867	ENST00000250383	1705	protein_coding	principal3	14
ENSG00000129473	ENST00000250405	3605	protein_coding	principal1	14
ENSG00000129484	ENST00000250416	1886	protein_coding	principal3	14
ENSG00000129514	ENST00000250448	3373	protein_coding	principal1	14
ENSG00000129518	ENST00000250454	1303	protein_coding	principal1	14
ENSG00000129521	ENST00000250457	2709	protein_coding	principal1	14
ENSG00000165782	ENST00000250489	1961	protein_coding	principal3	14
ENSG00000129559	ENST00000250495	616	protein_coding	principal1	14
ENSG00000129562	ENST00000250498	684	protein_coding	principal1	14
ENSG00000129596	ENST00000250535	1565	protein_coding	principal1	5
ENSG00000127314	ENST00000250559	13378	protein_coding	principal1	12
ENSG00000129675	ENST00000250617	4860	protein_coding	principal1	X
ENSG00000129744	ENST00000250693	1312	protein_coding	principal1	11
ENSG00000129749	ENST00000250699	1945	protein_coding	principal1	11
ENSG00000129824	ENST00000250784	1189	protein_coding	principal1	Y
ENSG00000129862	ENST00000250823	550	protein_coding	principal1	Y
ENSG00000129864	ENST00000250825	550	protein_coding	principal1	Y
ENSG00000226941	ENST00000250831	1886	protein_coding	principal1	Y
ENSG00000138834	ENST00000250894	5661	protein_coding	principal3	16
ENSG00000099875	ENST00000250896	3774	protein_coding	principal4	19
ENSG00000129911	ENST00000250916	2901	protein_coding	principal1	19
ENSG00000103449	ENST00000251020	5146	protein_coding	principal3	16
ENSG00000100722	ENST00000251038	18153	protein_coding	principal3	14
ENSG00000074695	ENST00000251047	4824	protein_coding	principal1	18
ENSG00000104093	ENST00000251076	10672	protein_coding	principal3	15
ENSG00000013523	ENST00000251089	5176	protein_coding	principal1	14
ENSG00000070729	ENST00000251102	5641	protein_coding	principal3	16
ENSG00000102543	ENST00000251108	3386	protein_coding	principal1	13
ENSG00000102452	ENST00000251127	6971	protein_coding	principal1	13
ENSG00000103544	ENST00000251143	3894	protein_coding	principal3	16
ENSG00000262246	ENST00000251166	3472	protein_coding	principal1	16
ENSG00000103184	ENST00000251170	6445	protein_coding	principal1	16
ENSG00000105717	ENST00000251203	1495	protein_coding	principal1	19
ENSG00000108406	ENST00000251241	3575	protein_coding	principal1	17
ENSG00000159905	ENST00000251269	2535	protein_coding	principal1	19
ENSG00000099822	ENST00000251287	3420	protein_coding	principal1	19
ENSG00000117154	ENST00000251296	1892	protein_coding	principal1	1
ENSG00000132207	ENST00000251303	1091	protein_coding	principal4	16
ENSG00000090661	ENST00000251363	1780	protein_coding	principal2	19
ENSG00000104974	ENST00000251372	1910	protein_coding	principal1	19
ENSG00000239998	ENST00000251376	4429	protein_coding	principal3	19
ENSG00000037042	ENST00000251412	1782	protein_coding	principal1	17
ENSG00000131462	ENST00000251413	1608	protein_coding	principal1	17
ENSG00000105193	ENST00000251453	631	protein_coding	principal1	19
ENSG00000105613	ENST00000251472	4853	protein_coding	principal1	19
ENSG00000105520	ENST00000251473	2727	protein_coding	principal1	19
ENSG00000198203	ENST00000251481	2539	protein_coding	principal1	2
ENSG00000109805	ENST00000251496	4587	protein_coding	principal1	4
ENSG00000152061	ENST00000251507	2899	protein_coding	principal1	1
ENSG00000108839	ENST00000251535	2392	protein_coding	principal1	17
ENSG00000135220	ENST00000251566	2978	protein_coding	principal1	4
ENSG00000087116	ENST00000251582	6783	protein_coding	principal2	5
ENSG00000103245	ENST00000251588	2095	protein_coding	principal1	16
ENSG00000188536	ENST00000251595	576	protein_coding	principal1	16
ENSG00000072756	ENST00000251607	2252	protein_coding	principal1	3
ENSG00000067248	ENST00000251636	4664	protein_coding	principal2	5
ENSG00000108771	ENST00000251642	2591	protein_coding	principal1	17
ENSG00000094796	ENST00000251645	1615	protein_coding	principal1	17
ENSG00000131738	ENST00000251646	1607	protein_coding	principal1	17
ENSG00000114054	ENST00000251654	1799	protein_coding	principal3	3
ENSG00000112379	ENST00000251691	14859	protein_coding	principal1	6
ENSG00000114520	ENST00000251775	2512	protein_coding	principal1	3
ENSG00000083307	ENST00000251808	5239	protein_coding	principal1	8
ENSG00000048392	ENST00000251810	4931	protein_coding	principal1	8
ENSG00000008853	ENST00000251822	5451	protein_coding	principal3	8
ENSG00000132155	ENST00000251849	3300	protein_coding	principal3	3
ENSG00000095627	ENST00000251864	4510	protein_coding	principal2	10
ENSG00000042429	ENST00000251871	5087	protein_coding	principal1	11
ENSG00000102098	ENST00000251900	4162	protein_coding	principal1	X
ENSG00000074319	ENST00000251968	1534	protein_coding	principal1	11
ENSG00000100065	ENST00000251973	4111	protein_coding	principal1	22
ENSG00000101452	ENST00000252011	3314	protein_coding	principal1	20
ENSG00000100991	ENST00000252015	3162	protein_coding	principal3	20
ENSG00000088854	ENST00000252032	6869	protein_coding	principal1	20
ENSG00000049540	ENST00000252034	3397	protein_coding	principal3	7
ENSG00000077800	ENST00000252037	1699	protein_coding	principal1	7
ENSG00000112659	ENST00000252050	7759	protein_coding	principal2	6
ENSG00000106526	ENST00000252071	1218	protein_coding	principal1	7
ENSG00000253159	ENST00000252085	4854	protein_coding	principal3	5
ENSG00000240764	ENST00000252087	4761	protein_coding	principal3	5
ENSG00000131495	ENST00000252102	804	protein_coding	principal1	5
ENSG00000110344	ENST00000252108	6103	protein_coding	principal1	11
ENSG00000100227	ENST00000252115	3362	protein_coding	principal4	22
ENSG00000099899	ENST00000252136	2886	protein_coding	principal3	22
ENSG00000100056	ENST00000252137	5359	protein_coding	principal1	22
ENSG00000006788	ENST00000252172	5994	protein_coding	principal1	17
ENSG00000137185	ENST00000252207	1621	protein_coding	principal3	6
ENSG00000189298	ENST00000252211	4687	protein_coding	principal1	6
ENSG00000204516	ENST00000252229	2416	protein_coding	principal3	6
ENSG00000186081	ENST00000252242	2238	protein_coding	principal1	12
ENSG00000167768	ENST00000252244	2451	protein_coding	principal1	12
ENSG00000170454	ENST00000252245	2170	protein_coding	principal1	12
ENSG00000170465	ENST00000252250	2309	protein_coding	principal1	12
ENSG00000185479	ENST00000252252	2302	protein_coding	principal1	12
ENSG00000130005	ENST00000252288	1121	protein_coding	principal1	19
ENSG00000130035	ENST00000252318	2380	protein_coding	principal1	12
ENSG00000130037	ENST00000252321	2800	protein_coding	principal1	12
ENSG00000130054	ENST00000252338	4013	protein_coding	principal1	X
ENSG00000130165	ENST00000252445	1019	protein_coding	principal1	19
ENSG00000130173	ENST00000252453	872	protein_coding	principal1	19
ENSG00000130176	ENST00000252456	1499	protein_coding	principal1	19
ENSG00000130202	ENST00000252485	2112	protein_coding	principal3	19
ENSG00000130203	ENST00000252486	1166	protein_coding	principal1	19
ENSG00000151360	ENST00000252505	1441	protein_coding	principal1	2
ENSG00000130222	ENST00000252506	1066	protein_coding	principal1	9
ENSG00000130227	ENST00000252512	4870	protein_coding	principal2	8
ENSG00000130244	ENST00000252530	1271	protein_coding	principal1	19
ENSG00000130254	ENST00000252542	3167	protein_coding	principal1	19
ENSG00000130287	ENST00000252575	6402	protein_coding	principal1	19
ENSG00000130300	ENST00000252590	2290	protein_coding	principal1	19
ENSG00000130303	ENST00000252593	1001	protein_coding	principal1	19
ENSG00000130304	ENST00000252595	3514	protein_coding	principal1	19
ENSG00000130307	ENST00000252597	3335	protein_coding	principal3	19
ENSG00000130309	ENST00000252599	3647	protein_coding	principal1	19
ENSG00000130312	ENST00000252602	968	protein_coding	principal1	19
ENSG00000130313	ENST00000252603	1008	protein_coding	principal1	19
ENSG00000130332	ENST00000252622	491	protein_coding	principal1	19
ENSG00000130363	ENST00000252655	2175	protein_coding	principal2	6
ENSG00000130368	ENST00000252660	9841	protein_coding	principal1	6
ENSG00000130382	ENST00000252674	4532	protein_coding	principal1	19
ENSG00000130385	ENST00000252677	1179	protein_coding	principal1	X
ENSG00000130402	ENST00000252699	4990	protein_coding	principal1	19
ENSG00000130414	ENST00000252711	4855	protein_coding	principal2	2
ENSG00000197343	ENST00000252713	4518	protein_coding	principal3	7
ENSG00000130427	ENST00000252723	1662	protein_coding	principal1	7
ENSG00000130433	ENST00000252729	1853	protein_coding	principal1	19
ENSG00000130449	ENST00000252744	5518	protein_coding	principal1	5
ENSG00000130489	ENST00000252785	992	protein_coding	principal1	22
ENSG00000169951	ENST00000252797	2738	protein_coding	principal3	16
ENSG00000130508	ENST00000252804	6817	protein_coding	principal1	2
ENSG00000130513	ENST00000252809	1200	protein_coding	principal1	19
ENSG00000130522	ENST00000252818	1863	protein_coding	principal1	19
ENSG00000130528	ENST00000252825	2357	protein_coding	principal1	19
ENSG00000130529	ENST00000252826	4058	protein_coding	principal1	19
ENSG00000130538	ENST00000252835	981	protein_coding	principal2	22
ENSG00000130544	ENST00000252840	5759	protein_coding	principal3	19
ENSG00000105245	ENST00000252891	3561	protein_coding	principal3	19
ENSG00000130638	ENST00000252934	3294	protein_coding	principal1	22
ENSG00000130643	ENST00000252939	2260	protein_coding	principal1	10
ENSG00000130649	ENST00000252945	1674	protein_coding	principal1	10
ENSG00000130656	ENST00000252951	755	protein_coding	principal1	16
ENSG00000130675	ENST00000252971	2185	protein_coding	principal3	7
ENSG00000130684	ENST00000252979	4237	protein_coding	principal1	20
ENSG00000130695	ENST00000252992	3935	protein_coding	principal3	1
ENSG00000130699	ENST00000252996	4628	protein_coding	principal1	20
ENSG00000130700	ENST00000252997	2620	protein_coding	principal1	20
ENSG00000130701	ENST00000252998	2799	protein_coding	principal1	20
ENSG00000130702	ENST00000252999	11426	protein_coding	principal1	20
ENSG00000130706	ENST00000253003	1379	protein_coding	principal1	20
ENSG00000130711	ENST00000253008	2476	protein_coding	principal1	9
ENSG00000130725	ENST00000253023	1508	protein_coding	principal1	19
ENSG00000130726	ENST00000253024	3364	protein_coding	principal1	19
ENSG00000130733	ENST00000253031	2087	protein_coding	principal1	19
ENSG00000130741	ENST00000253039	3457	protein_coding	principal1	X
ENSG00000130748	ENST00000253047	655	protein_coding	principal1	19
ENSG00000130749	ENST00000253048	6143	protein_coding	principal1	19
ENSG00000130758	ENST00000253055	3754	protein_coding	principal1	19
ENSG00000130766	ENST00000253063	3462	protein_coding	principal1	1
ENSG00000130783	ENST00000253079	3546	protein_coding	principal2	12
ENSG00000130787	ENST00000253083	4509	protein_coding	principal1	12
ENSG00000105364	ENST00000253099	1455	protein_coding	principal1	19
ENSG00000130810	ENST00000253107	2302	protein_coding	principal3	19
ENSG00000130811	ENST00000253108	1103	protein_coding	principal1	19
ENSG00000130812	ENST00000253109	1900	protein_coding	principal1	19
ENSG00000130813	ENST00000253110	1928	protein_coding	principal1	19
ENSG00000130818	ENST00000253115	7104	protein_coding	principal3	19
ENSG00000130821	ENST00000253122	3931	protein_coding	principal1	X
ENSG00000130844	ENST00000253144	5042	protein_coding	principal1	19
ENSG00000130856	ENST00000253159	8124	protein_coding	principal3	18
ENSG00000130876	ENST00000253188	1946	protein_coding	principal1	19
ENSG00000130881	ENST00000253193	4058	protein_coding	principal1	19
ENSG00000130921	ENST00000253233	2073	protein_coding	principal1	12
ENSG00000105447	ENST00000253237	5571	protein_coding	principal1	19
ENSG00000130935	ENST00000253247	2844	protein_coding	principal1	17
ENSG00000130939	ENST00000253251	4772	protein_coding	principal1	1
ENSG00000130943	ENST00000253255	7693	protein_coding	principal1	22
ENSG00000130950	ENST00000253262	2561	protein_coding	principal2	9
ENSG00000130958	ENST00000253270	1623	protein_coding	principal1	9
ENSG00000131013	ENST00000253329	2232	protein_coding	principal1	6
ENSG00000125999	ENST00000253354	1641	protein_coding	principal1	20
ENSG00000131051	ENST00000253363	2488	protein_coding	principal4	20
ENSG00000131068	ENST00000253381	1158	protein_coding	principal1	20
ENSG00000131089	ENST00000253401	5413	protein_coding	principal3	X
ENSG00000131094	ENST00000253407	1527	protein_coding	principal1	17
ENSG00000131097	ENST00000253410	650	protein_coding	principal1	17
ENSG00000131100	ENST00000253413	1333	protein_coding	principal1	22
ENSG00000131148	ENST00000253457	1966	protein_coding	principal1	16
ENSG00000131149	ENST00000253458	7385	protein_coding	principal3	16
ENSG00000131153	ENST00000253462	2628	protein_coding	principal1	16
ENSG00000131187	ENST00000253496	2049	protein_coding	principal1	5
ENSG00000131196	ENST00000253506	4642	protein_coding	principal3	18
ENSG00000131351	ENST00000253669	1407	protein_coding	principal3	19
ENSG00000131355	ENST00000253673	2254	protein_coding	principal1	19
ENSG00000131368	ENST00000253686	4572	protein_coding	principal1	3
ENSG00000131374	ENST00000253692	7854	protein_coding	principal3	3
ENSG00000131375	ENST00000253693	4348	protein_coding	principal1	3
ENSG00000131379	ENST00000253697	3326	protein_coding	principal3	3
ENSG00000131381	ENST00000253699	6678	protein_coding	principal1	3
ENSG00000131400	ENST00000253719	1357	protein_coding	principal1	19
ENSG00000131435	ENST00000253754	2257	protein_coding	principal1	5
ENSG00000131459	ENST00000253778	3034	protein_coding	principal1	5
ENSG00000131475	ENST00000253794	1088	protein_coding	principal1	17
ENSG00000131477	ENST00000253796	752	protein_coding	principal2	17
ENSG00000131480	ENST00000253799	2677	protein_coding	principal1	17
ENSG00000131482	ENST00000253801	3096	protein_coding	principal1	17
ENSG00000248383	ENST00000253807	5299	protein_coding	principal1	5
ENSG00000254245	ENST00000253812	4771	protein_coding	principal3	5
ENSG00000131507	ENST00000253814	3574	protein_coding	principal1	5
ENSG00000131558	ENST00000253861	4182	protein_coding	principal1	7
ENSG00000131626	ENST00000253925	5234	protein_coding	principal1	11
ENSG00000131668	ENST00000253968	1511	protein_coding	principal1	9
ENSG00000131725	ENST00000254029	4114	protein_coding	principal1	X
ENSG00000131730	ENST00000254035	1476	protein_coding	principal1	5
ENSG00000171346	ENST00000254043	1712	protein_coding	principal1	17
ENSG00000131746	ENST00000254051	4087	protein_coding	principal1	17
ENSG00000131759	ENST00000254066	3275	protein_coding	principal1	17
ENSG00000187272	ENST00000254072	960	protein_coding	principal1	17
ENSG00000131771	ENST00000254079	1815	protein_coding	principal1	17
ENSG00000131781	ENST00000254090	2331	protein_coding	principal1	1
ENSG00000131791	ENST00000254101	5343	protein_coding	principal1	1
ENSG00000089280	ENST00000254108	5119	protein_coding	principal3	16
ENSG00000131849	ENST00000254166	2962	protein_coding	principal1	19
ENSG00000131864	ENST00000254181	3705	protein_coding	principal1	19
ENSG00000131873	ENST00000254190	4662	protein_coding	principal1	15
ENSG00000131876	ENST00000254193	1052	protein_coding	principal1	15
ENSG00000131910	ENST00000254227	1165	protein_coding	principal1	1
ENSG00000131931	ENST00000254250	2161	protein_coding	principal1	8
ENSG00000131941	ENST00000254260	3501	protein_coding	principal1	19
ENSG00000131966	ENST00000254286	2408	protein_coding	principal1	14
ENSG00000131981	ENST00000254301	958	protein_coding	principal1	14
ENSG00000196757	ENST00000254321	2843	protein_coding	principal3	19
ENSG00000132002	ENST00000254322	2242	protein_coding	principal1	19
ENSG00000132003	ENST00000254323	4339	protein_coding	principal2	19
ENSG00000132005	ENST00000254325	4375	protein_coding	principal1	19
ENSG00000132017	ENST00000254337	2278	protein_coding	principal1	19
ENSG00000115884	ENST00000254351	3165	protein_coding	principal1	2
ENSG00000132109	ENST00000254436	1935	protein_coding	principal1	11
ENSG00000091157	ENST00000254442	14083	protein_coding	principal4	18
ENSG00000173473	ENST00000254480	6354	protein_coding	principal1	3
ENSG00000132164	ENST00000254488	4249	protein_coding	principal1	3
ENSG00000132182	ENST00000254508	7206	protein_coding	principal1	3
ENSG00000132196	ENST00000254521	1190	protein_coding	principal1	1
ENSG00000132205	ENST00000254528	5944	protein_coding	principal1	18
ENSG00000179532	ENST00000254579	14862	protein_coding	principal1	11
ENSG00000132254	ENST00000254584	2543	protein_coding	principal3	11
ENSG00000132275	ENST00000254605	6559	protein_coding	principal1	11
ENSG00000132286	ENST00000254616	2788	protein_coding	principal1	11
ENSG00000132294	ENST00000254624	5433	protein_coding	principal3	8
ENSG00000253117	ENST00000254627	1788	protein_coding	principal1	8
ENSG00000132300	ENST00000254630	6681	protein_coding	principal1	2
ENSG00000132323	ENST00000254654	1455	protein_coding	principal1	2
ENSG00000132326	ENST00000254657	6380	protein_coding	principal1	2
ENSG00000132329	ENST00000254661	823	protein_coding	principal3	2
ENSG00000132334	ENST00000254667	5331	protein_coding	principal4	10
ENSG00000132357	ENST00000254691	4038	protein_coding	principal2	5
ENSG00000132382	ENST00000254718	4807	protein_coding	principal3	17
ENSG00000132383	ENST00000254719	4340	protein_coding	principal1	17
ENSG00000132386	ENST00000254722	1438	protein_coding	principal1	17
ENSG00000132394	ENST00000254730	2205	protein_coding	principal1	3
ENSG00000132423	ENST00000254759	1325	protein_coding	principal1	6
ENSG00000132429	ENST00000254765	1879	protein_coding	principal1	6
ENSG00000132434	ENST00000254770	4353	protein_coding	principal1	7
ENSG00000132463	ENST00000254799	6610	protein_coding	principal1	4
ENSG00000132465	ENST00000254801	1286	protein_coding	principal1	4
ENSG00000132467	ENST00000254803	2020	protein_coding	principal1	4
ENSG00000132471	ENST00000254806	1859	protein_coding	principal3	17
ENSG00000132475	ENST00000254810	2705	protein_coding	principal1	17
ENSG00000132481	ENST00000254816	2269	protein_coding	principal1	17
ENSG00000132510	ENST00000254846	6713	protein_coding	principal3	17
ENSG00000161944	ENST00000254850	1396	protein_coding	principal3	17
ENSG00000132517	ENST00000254853	2375	protein_coding	principal1	17
ENSG00000132518	ENST00000254854	3698	protein_coding	principal1	17
ENSG00000132514	ENST00000254868	1797	protein_coding	principal3	17
ENSG00000132541	ENST00000254878	987	protein_coding	principal1	8
ENSG00000132561	ENST00000254898	4133	protein_coding	principal4	8
ENSG00000112983	ENST00000254900	4388	protein_coding	principal1	5
ENSG00000132563	ENST00000254901	2099	protein_coding	principal3	5
ENSG00000132591	ENST00000254928	1841	protein_coding	principal1	17
ENSG00000132603	ENST00000254940	2055	protein_coding	principal1	16
ENSG00000132604	ENST00000254942	2996	protein_coding	principal1	16
ENSG00000132612	ENST00000254950	4106	protein_coding	principal1	16
ENSG00000101384	ENST00000254958	5940	protein_coding	principal1	20
ENSG00000132622	ENST00000254963	3133	protein_coding	principal1	20
ENSG00000132639	ENST00000254976	2053	protein_coding	principal5	20
ENSG00000132661	ENST00000254998	1062	protein_coding	principal1	20
ENSG00000132669	ENST00000255006	4507	protein_coding	principal2	20
ENSG00000132671	ENST00000255008	1427	protein_coding	principal1	20
ENSG00000132693	ENST00000255030	2015	protein_coding	principal1	1
ENSG00000132702	ENST00000255039	1650	protein_coding	principal1	1
ENSG00000132703	ENST00000255040	925	protein_coding	principal1	1
ENSG00000132740	ENST00000255078	3961	protein_coding	principal1	11
ENSG00000132744	ENST00000255082	1371	protein_coding	principal1	11
ENSG00000132749	ENST00000255087	2535	protein_coding	principal1	11
ENSG00000132768	ENST00000255108	2466	protein_coding	principal1	1
ENSG00000101104	ENST00000255136	2129	protein_coding	principal1	20
ENSG00000132801	ENST00000255152	2776	protein_coding	principal1	20
ENSG00000132823	ENST00000255174	2109	protein_coding	principal1	20
ENSG00000132837	ENST00000255189	3106	protein_coding	principal1	5
ENSG00000132840	ENST00000255192	2603	protein_coding	principal1	5
ENSG00000132842	ENST00000255194	5838	protein_coding	principal3	5
ENSG00000132846	ENST00000255198	6134	protein_coding	principal1	5
ENSG00000132872	ENST00000255224	3936	protein_coding	principal1	18
ENSG00000132874	ENST00000255226	4746	protein_coding	principal1	18
ENSG00000132911	ENST00000255262	2073	protein_coding	principal1	5
ENSG00000132915	ENST00000255266	5645	protein_coding	principal1	5
ENSG00000132952	ENST00000255304	4894	protein_coding	principal3	13
ENSG00000132953	ENST00000255305	9921	protein_coding	principal2	13
ENSG00000132958	ENST00000255310	1562	protein_coding	principal3	13
ENSG00000132972	ENST00000255324	5102	protein_coding	principal1	13
ENSG00000133019	ENST00000255380	8780	protein_coding	principal1	1
ENSG00000264424	ENST00000255381	6016	protein_coding	principal1	17
ENSG00000133028	ENST00000255390	9577	protein_coding	principal1	17
ENSG00000133048	ENST00000255409	1747	protein_coding	principal1	1
ENSG00000133055	ENST00000255416	1818	protein_coding	principal1	1
ENSG00000133067	ENST00000255432	3406	protein_coding	principal3	1
ENSG00000133083	ENST00000255448	5703	protein_coding	principal3	13
ENSG00000133111	ENST00000255476	2304	protein_coding	principal1	13
ENSG00000133135	ENST00000255499	2803	protein_coding	principal1	X
ENSG00000165194	ENST00000255531	7937	protein_coding	principal3	X
ENSG00000133195	ENST00000255559	2737	protein_coding	principal3	17
ENSG00000133243	ENST00000255608	2649	protein_coding	principal1	19
ENSG00000133247	ENST00000255613	2286	protein_coding	principal1	19
ENSG00000133275	ENST00000255641	2895	protein_coding	principal1	19
ENSG00000133315	ENST00000255681	1257	protein_coding	principal1	11
ENSG00000133321	ENST00000255688	758	protein_coding	principal2	11
ENSG00000133328	ENST00000255695	738	protein_coding	principal1	11
ENSG00000133393	ENST00000255759	2264	protein_coding	principal1	16
ENSG00000133398	ENST00000255764	1101	protein_coding	principal1	5
ENSG00000100147	ENST00000255784	1270	protein_coding	principal1	22
ENSG00000133488	ENST00000255858	2499	protein_coding	principal1	22
ENSG00000241973	ENST00000255882	6752	protein_coding	principal1	22
ENSG00000133574	ENST00000255945	1945	protein_coding	principal3	7
ENSG00000133606	ENST00000255977	3094	protein_coding	principal2	7
ENSG00000133627	ENST00000256001	2213	protein_coding	principal1	7
ENSG00000133636	ENST00000256010	1239	protein_coding	principal1	12
ENSG00000133639	ENST00000256015	4629	protein_coding	principal1	12
ENSG00000133665	ENST00000256039	1863	protein_coding	principal3	10
ENSG00000133703	ENST00000256078	1119	protein_coding	principal4	12
ENSG00000133704	ENST00000256079	5208	protein_coding	principal1	12
ENSG00000133710	ENST00000256084	3535	protein_coding	principal3	5
ENSG00000147588	ENST00000256103	3524	protein_coding	principal1	8
ENSG00000170323	ENST00000256104	941	protein_coding	principal1	8
ENSG00000133731	ENST00000256108	3369	protein_coding	principal1	8
ENSG00000133773	ENST00000256151	1585	protein_coding	principal1	12
ENSG00000133800	ENST00000256178	3273	protein_coding	principal1	11
ENSG00000133812	ENST00000256190	7439	protein_coding	principal1	11
ENSG00000133818	ENST00000256196	2343	protein_coding	principal1	11
ENSG00000133835	ENST00000256216	2685	protein_coding	principal1	5
ENSG00000133872	ENST00000256255	2154	protein_coding	principal1	8
ENSG00000133874	ENST00000256257	1872	protein_coding	principal1	8
ENSG00000133878	ENST00000256261	1754	protein_coding	principal1	8
ENSG00000133935	ENST00000256319	2633	protein_coding	principal1	14
ENSG00000133958	ENST00000256339	8400	protein_coding	principal2	14
ENSG00000133962	ENST00000256343	3623	protein_coding	principal1	14
ENSG00000133980	ENST00000256362	3408	protein_coding	principal1	14
ENSG00000213463	ENST00000256366	7057	protein_coding	principal1	14
ENSG00000133985	ENST00000256367	5094	protein_coding	principal1	14
ENSG00000133997	ENST00000256379	1995	protein_coding	principal2	14
ENSG00000134001	ENST00000256383	4154	protein_coding	principal1	14
ENSG00000134014	ENST00000256398	3148	protein_coding	principal1	8
ENSG00000134020	ENST00000256404	901	protein_coding	principal1	8
ENSG00000134028	ENST00000256412	2348	protein_coding	principal3	8
ENSG00000134030	ENST00000256413	5765	protein_coding	principal3	18
ENSG00000134046	ENST00000256429	5064	protein_coding	principal1	18
ENSG00000134049	ENST00000256433	3679	protein_coding	principal1	18
ENSG00000134056	ENST00000256441	1315	protein_coding	principal1	5
ENSG00000134057	ENST00000256442	2029	protein_coding	principal1	5
[truncated: 17,704 more rows]

## Sheet: b. DAVID Longest 5% APPRIS
Supplementary Table 2b. Functional Analysis results for the 5% longest genes in the APPRIS dataset (DAVID)
Annotation Cluster 1	Enrichment Score: 12.070430122221241
Category	Term	Count	%	PValue	List Total	Pop Hits	Pop Total	Fold Enrichment	Bonferroni	Benjamini	FDR
UP_KEYWORDS	EGF-like domain	48	4.87805	2.18782e-17	961	238	20581	4.31924	8.75126e-15	1.46219e-15	1.21059e-15
INTERPRO	IPR013032:EGF-like, conserved site	45	4.57317	3.38014e-17	930	199	18559	4.51264	4.73895e-14	7.89825e-15	7.43066e-15
INTERPRO	IPR000742:Epidermal growth factor-like domain	48	4.87805	9.07491e-17	930	231	18559	4.14668	1.55653e-13	1.81757e-14	1.70997e-14
SMART	SM00181:EGF	46	4.6748	6.67214e-15	652	188	10057	3.77416	2.26485e-12	2.26853e-12	2.05502e-12
INTERPRO	IPR000152:EGF-type aspartate/asparagine hydroxylation site	29	2.94715	1.57009e-13	930	105	18559	5.51163	2.20094e-10	2.20127e-11	2.07095e-11
INTERPRO	IPR001881:EGF-like calcium-binding	30	3.04878	4.11479e-12	930	127	18559	4.714	5.76898e-09	5.24449e-10	4.93401e-10
INTERPRO	IPR018097:EGF-like calcium-binding, conserved site	26	2.64228	2.38713e-11	930	102	18559	5.0868	3.34675e-08	2.78896e-09	2.62385e-09
SMART	SM00179:EGF_CA	30	3.04878	1.54694e-09	652	127	10057	3.64366	5.25958e-07	2.62979e-07	2.38228e-07
INTERPRO	IPR009030:Insulin-like growth factor binding protein, N-terminal	26	2.64228	2.31864e-08	930	139	18559	3.73276	3.25068e-05	1.71091e-06	1.60962e-06
GOTERM_MF_DIRECT	GO:0005509~calcium ion binding	68	6.91057	7.97616e-07	853	717	16881	1.87689	0.000735929	0.000105171	0.000102551
Annotation Cluster 2	Enrichment Score: 9.590081752222105
Category	Term	Count	%	PValue	List Total	Pop Hits	Pop Total	Fold Enrichment	Bonferroni	Benjamini	FDR
INTERPRO	IPR026983:Dynein heavy chain	16	1.62602	4.23838e-19	930	16	18559	19.9559	5.94221e-16	1.48555e-16	1.39761e-16
INTERPRO	IPR013602:Dynein heavy chain, domain-2	16	1.62602	4.23838e-19	930	16	18559	19.9559	5.94221e-16	1.48555e-16	1.39761e-16
INTERPRO	IPR004273:Dynein heavy chain domain	16	1.62602	4.23838e-19	930	16	18559	19.9559	5.94221e-16	1.48555e-16	1.39761e-16
INTERPRO	IPR024743:Dynein heavy chain, coiled coil stalk	16	1.62602	4.23838e-19	930	16	18559	19.9559	5.94221e-16	1.48555e-16	1.39761e-16
INTERPRO	IPR024317:Dynein heavy chain, P-loop containing D4 domain	15	1.52439	8.05293e-18	930	15	18559	19.9559	1.12902e-14	2.25804e-15	2.12436e-15
INTERPRO	IPR011704:ATPase, dynein-related, AAA domain	13	1.32114	1.91259e-14	930	14	18559	18.5305	2.67724e-11	3.35182e-12	3.15338e-12
UP_KEYWORDS	Motor protein	29	2.94715	2.18785e-11	961	135	20581	4.60052	8.7514e-09	7.31107e-10	6.05305e-10
GOTERM_MF_DIRECT	GO:0003777~microtubule motor activity	23	2.3374	3.74495e-11	853	80	16881	5.68967	3.45659e-08	1.72829e-08	1.68523e-08
COG_ONTOLOGY	Cytoskeleton	16	1.62602	7.27508e-11	131	31	2026	7.98227	1.81877e-09	1.81877e-09	1.81877e-09
UP_KEYWORDS	Dynein	15	1.52439	7.50719e-11	961	33	20581	9.73465	3.00288e-08	2.00692e-09	1.66159e-09
INTERPRO	IPR013594:Dynein heavy chain, domain-1	9	0.914634	3.29504e-10	930	9	18559	19.9559	4.61964e-07	3.29975e-08	3.1044e-08
GOTERM_CC_DIRECT	GO:0030286~dynein complex	12	1.21951	1.97225e-09	913	22	18224	10.8876	1.1439e-06	5.71951e-07	5.41382e-07
GOTERM_BP_DIRECT	GO:0007018~microtubule-based movement	20	2.03252	2.21769e-08	871	81	16792	4.76024	7.10744e-05	7.10769e-05	7.08773e-05
UP_KEYWORDS	Microtubule	37	3.76016	3.60989e-08	961	280	20581	2.83	1.44394e-05	5.79026e-07	4.79393e-07
GOTERM_MF_DIRECT	GO:0016887~ATPase activity	30	3.04878	4.01669e-08	853	183	16881	3.24429	3.70733e-05	9.26851e-06	9.03755e-06
GOTERM_CC_DIRECT	GO:0005874~microtubule	37	3.76016	2.54341e-06	913	311	18224	2.37473	0.00147409	0.000226092	0.000214007
GOTERM_CC_DIRECT	GO:0005858~axonemal dynein complex	7	0.711382	2.72869e-06	913	10	18224	13.9724	0.00158139	0.000226092	0.000214007
INTERPRO	IPR003593:AAA+ ATPase domain	22	2.23577	3.99712e-06	930	136	18559	3.22816	0.0055883	0.000169817	0.000159764
GOTERM_BP_DIRECT	GO:0060285~cilium-dependent cell motility	7	0.711382	7.0183e-06	871	11	16792	12.2684	0.0222426	0.00562341	0.00560762
SMART	SM00382:AAA	22	2.23577	0.000164641	652	136	10057	2.4952	0.0544443	0.00699724	0.00633868
BIOCARTA	h_Lis1Pathway:Lissencephaly gene (LIS1) in neuronal migration and development	8	0.813008	0.000183334	116	19	1625	5.89837	0.0360059	0.0366667	0.0366667
KEGG_PATHWAY	hsa05016:Huntington's disease	20	2.03252	0.00252681	337	192	6879	2.1263	0.441165	0.0276745	0.0227413
UP_KEYWORDS	Cilium	20	2.03252	0.00388311	961	207	20581	2.0692	0.789078	0.0255267	0.0211343
Annotation Cluster 3	Enrichment Score: 8.191041979782078
Category	Term	Count	%	PValue	List Total	Pop Hits	Pop Total	Fold Enrichment	Bonferroni	Benjamini	FDR
UP_KEYWORDS	Metal-binding	258	26.2195	4.93407e-13	961	3640	20581	1.51796	1.97353e-10	2.1984e-11	1.82012e-11
UP_KEYWORDS	Zinc-finger	143	14.5325	1.1526e-10	961	1781	20581	1.71955	4.61041e-08	2.88871e-09	2.39165e-09
UP_KEYWORDS	Zinc	173	17.5813	7.28663e-10	961	2348	20581	1.57794	2.91465e-07	1.53786e-08	1.27324e-08
GOTERM_MF_DIRECT	GO:0008270~zinc ion binding	95	9.65447	4.01958e-06	853	1169	16881	1.60827	0.00370321	0.000463759	0.000452203
GOTERM_MF_DIRECT	GO:0046872~metal ion binding	143	14.5325	6.65576e-05	853	2069	16881	1.36781	0.0595857	0.00682585	0.00665576
Annotation Cluster 4	Enrichment Score: 7.75617423569978
Category	Term	Count	%	PValue	List Total	Pop Hits	Pop Total	Fold Enrichment	Bonferroni	Benjamini	FDR
INTERPRO	IPR001589:Actinin-type, actin-binding, conserved site	13	1.32114	1.8716e-10	930	23	18559	11.2794	2.62398e-07	2.01845e-08	1.89895e-08
INTERPRO	IPR018159:Spectrin/alpha-actinin	14	1.42276	3.66533e-10	930	29	18559	9.63389	5.13879e-07	3.42586e-08	3.22305e-08
INTERPRO	IPR002017:Spectrin repeat	13	1.32114	6.55816e-10	930	25	18559	10.3771	9.19453e-07	5.74659e-08	5.40638e-08
SMART	SM00150:SPEC	14	1.42276	8.04348e-09	652	29	10057	7.44648	2.73478e-06	9.11594e-07	8.25797e-07
UP_KEYWORDS	Actin-binding	37	3.76016	2.07389e-08	961	274	20581	2.89197	8.29552e-06	3.46512e-07	2.86888e-07
INTERPRO	IPR001715:Calponin homology domain	16	1.62602	4.48065e-06	930	76	18559	4.20125	0.0062622	0.000184761	0.000173823
SMART	SM00033:CH	16	1.62602	1.51392e-05	652	66	10057	3.73936	0.00513413	0.00073533	0.000666123
Annotation Cluster 5	Enrichment Score: 7.351540734568652
Category	Term	Count	%	PValue	List Total	Pop Hits	Pop Total	Fold Enrichment	Bonferroni	Benjamini	FDR
UP_KEYWORDS	ATP-binding	138	14.0244	1.63132e-17	961	1391	20581	2.12469	6.5253e-15	1.30832e-15	1.0832e-15
GOTERM_MF_DIRECT	GO:0005524~ATP binding	143	14.5325	5.40676e-14	853	1495	16881	1.89297	4.99046e-11	4.99044e-11	4.86609e-11
UP_KEYWORDS	Nucleotide-binding	149	15.1423	2.63117e-12	961	1788	20581	1.78469	1.05245e-09	1.0551e-10	8.73548e-11
UP_KEYWORDS	Serine/threonine-protein kinase	49	4.97967	1.12408e-09	961	393	20581	2.67022	4.49631e-07	2.14645e-08	1.77711e-08
INTERPRO	IPR011009:Protein kinase-like domain	61	6.19919	3.05556e-09	930	531	18559	2.29249	4.28389e-06	2.37994e-07	2.23905e-07
UP_KEYWORDS	Kinase	69	7.0122	5.68982e-08	961	735	20581	2.0105	2.2759e-05	8.45044e-07	6.99637e-07
GOTERM_MF_DIRECT	GO:0004674~protein serine/threonine kinase activity	44	4.47154	4.66329e-07	853	376	16881	2.31587	0.000430329	7.17369e-05	6.99493e-05
INTERPRO	IPR000719:Protein kinase, catalytic domain	52	5.28455	5.16914e-07	930	487	18559	2.13082	0.000724451	2.78736e-05	2.62234e-05
GOTERM_BP_DIRECT	GO:0046777~protein autophosphorylation	27	2.7439	8.48731e-07	871	172	16792	3.02635	0.00271649	0.000906728	0.000904182
UP_KEYWORDS	Transferase	120	12.1951	5.53824e-06	961	1708	20581	1.50465	0.00221285	6.94011e-05	5.74592e-05
INTERPRO	IPR008271:Serine/threonine-protein kinase, active site	35	3.55691	1.76649e-05	930	312	18559	2.23864	0.0244622	0.000669355	0.000629728
INTERPRO	IPR017441:Protein kinase, ATP binding site	40	4.06504	1.88098e-05	930	381	18559	2.09511	0.0260269	0.000676187	0.000636156
GOTERM_BP_DIRECT	GO:0006468~protein phosphorylation	45	4.57317	5.3608e-05	871	456	16792	1.90253	0.157868	0.0338184	0.0337234
GOTERM_MF_DIRECT	GO:0004672~protein kinase activity	35	3.55691	0.000325033	853	359	16881	1.9294	0.259222	0.0239595	0.0233624
SMART	SM00220:S_TKc	39	3.96341	0.00179214	652	359	10057	1.67568	0.456582	0.0304665	0.027599
Annotation Cluster 6	Enrichment Score: 7.137841585041617
Category	Term	Count	%	PValue	List Total	Pop Hits	Pop Total	Fold Enrichment	Bonferroni	Benjamini	FDR
UP_KEYWORDS	Cell junction	73	7.4187	4.75386e-11	961	675	20581	2.31613	1.90154e-08	1.46638e-09	1.21406e-09
UP_KEYWORDS	Synapse	41	4.16667	2.85437e-07	961	357	20581	2.45957	0.000114168	3.9469e-06	3.26776e-06
GOTERM_CC_DIRECT	GO:0030054~cell junction	45	4.57317	2.84393e-05	913	459	18224	1.95692	0.0163597	0.00166857	0.00157939
Annotation Cluster 7	Enrichment Score: 4.99159764819284
Category	Term	Count	%	PValue	List Total	Pop Hits	Pop Total	Fold Enrichment	Bonferroni	Benjamini	FDR
KEGG_PATHWAY	hsa04510:Focal adhesion	31	3.15041	5.4506e-08	337	206	6879	3.07178	1.25363e-05	1.25364e-05	1.03016e-05
KEGG_PATHWAY	hsa04512:ECM-receptor interaction	17	1.72764	3.65579e-06	337	87	6879	3.98864	0.000840479	0.000280277	0.000230315
KEGG_PATHWAY	hsa04151:PI3K-Akt signaling pathway	29	2.94715	0.00531841	337	345	6879	1.71583	0.706682	0.0531841	0.0437035
Annotation Cluster 8	Enrichment Score: 4.841326063685339
Category	Term	Count	%	PValue	List Total	Pop Hits	Pop Total	Fold Enrichment	Bonferroni	Benjamini	FDR
INTERPRO	IPR003961:Fibronectin, type III	32	3.25203	4.50032e-08	930	207	18559	3.08497	6.30925e-05	2.86793e-06	2.69815e-06
SMART	SM00060:FN3	27	2.7439	3.36609e-06	652	150	10057	2.77647	0.00114382	0.000228894	0.000207351
Annotation Cluster 9	Enrichment Score: 4.429185628764799
Category	Term	Count	%	PValue	List Total	Pop Hits	Pop Total	Fold Enrichment	Bonferroni	Benjamini	FDR
INTERPRO	IPR023362:PH-BEACH domain	7	0.711382	3.97572e-07	930	8	18559	17.4614	0.00055724	2.22958e-05	2.09759e-05
INTERPRO	IPR000409:BEACH domain	7	0.711382	1.14194e-06	930	9	18559	15.5213	0.00159973	5.71788e-05	5.37937e-05
SMART	SM01026:SM01026	7	0.711382	5.10436e-06	652	9	10057	11.9971	0.00173398	0.000289247	0.000262024
Annotation Cluster 10	Enrichment Score: 3.941936803235678
Category	Term	Count	%	PValue	List Total	Pop Hits	Pop Total	Fold Enrichment	Bonferroni	Benjamini	FDR
KEGG_PATHWAY	hsa04512:ECM-receptor interaction	17	1.72764	3.65579e-06	337	87	6879	3.98864	0.000840479	0.000280277	0.000230315
UP_KEYWORDS	Extracellular matrix	29	2.94715	3.05188e-05	961	258	20581	2.40725	0.0121335	0.000349658	0.000289492
Annotation Cluster 11	Enrichment Score: 3.3727274403177367
Category	Term	Count	%	PValue	List Total	Pop Hits	Pop Total	Fold Enrichment	Bonferroni	Benjamini	FDR
INTERPRO	IPR017986:WD40-repeat-containing domain	34	3.45528	2.87904e-05	930	306	18559	2.21732	0.0395609	0.000938701	0.000883129
INTERPRO	IPR015943:WD40/YVTN repeat-like-containing domain	35	3.55691	5.90858e-05	930	331	18559	2.11014	0.0795023	0.00184085	0.00173187
UP_KEYWORDS	WD repeat	29	2.94715	0.000135867	961	281	20581	2.21022	0.0529001	0.00136207	0.0011277
INTERPRO	IPR001680:WD40 repeat	28	2.84553	0.000446255	930	268	18559	2.08495	0.465161	0.0102566	0.00964935
Annotation Cluster 12	Enrichment Score: 2.974223203344658
Category	Term	Count	%	PValue	List Total	Pop Hits	Pop Total	Fold Enrichment	Bonferroni	Benjamini	FDR
INTERPRO	IPR013320:Concanavalin A-like lectin/glucanase, subgroup	37	3.76016	1.40045e-09	930	232	18559	3.18262	1.96342e-06	1.15496e-07	1.08658e-07
INTERPRO	IPR001791:Laminin G domain	17	1.72764	2.56238e-08	930	60	18559	5.65418	3.59239e-05	1.79623e-06	1.68989e-06
SMART	SM00282:LamG	15	1.52439	1.91241e-07	652	42	10057	5.50887	6.50199e-05	1.62555e-05	1.47256e-05
UP_KEYWORDS	Laminin EGF-like domain	9	0.914634	6.5801e-05	961	31	20581	6.21762	0.0259779	0.000694374	0.000574893
INTERPRO	IPR002049:EGF-like, laminin	9	0.914634	0.000588794	930	39	18559	4.60521	0.562086	0.0125074	0.011767
SMART	SM00180:EGF_Lam	9	0.914634	0.001456	652	35	10057	3.96639	0.390673	0.0291199	0.0263792
UP_KEYWORDS	Basement membrane	8	0.813008	0.00227361	961	40	20581	4.28325	0.597669	0.0162807	0.0134793
Annotation Cluster 13	Enrichment Score: 2.883030143896961
Category	Term	Count	%	PValue	List Total	Pop Hits	Pop Total	Fold Enrichment	Bonferroni	Benjamini	FDR
INTERPRO	IPR014009:PIK-related kinase	5	0.50813	8.62875e-05	930	6	18559	16.6299	0.113949	0.00252031	0.00237111
INTERPRO	IPR003152:PIK-related kinase, FATC	5	0.50813	8.62875e-05	930	6	18559	16.6299	0.113949	0.00252031	0.00237111
SMART	SM01343:SM01343	5	0.50813	0.000234925	652	6	10057	12.854	0.0767763	0.00798744	0.00723568
INTERPRO	IPR000403:Phosphatidylinositol 3-/4-kinase, catalytic domain	7	0.711382	0.000239283	930	19	18559	7.35218	0.28503	0.00609954	0.00573844
SMART	SM00146:PI3Kc	7	0.711382	0.000479971	652	17	10057	6.35141	0.150604	0.0136015	0.0123214
INTERPRO	IPR018936:Phosphatidylinositol 3/4-kinase, conserved site	6	0.609756	0.000854903	930	16	18559	7.48347	0.698531	0.0171225	0.0161088
INTERPRO	IPR003151:PIK-related kinase, FAT	4	0.406504	0.00115867	930	5	18559	15.9647	0.803167	0.0226178	0.0212788
Annotation Cluster 14	Enrichment Score: 2.7584694165606614
Category	Term	Count	%	PValue	List Total	Pop Hits	Pop Total	Fold Enrichment	Bonferroni	Benjamini	FDR
UP_KEYWORDS	Synapse	41	4.16667	2.85437e-07	961	357	20581	2.45957	0.000114168	3.9469e-06	3.26776e-06
UP_KEYWORDS	Postsynaptic cell membrane	17	1.72764	0.00976242	961	179	20581	2.03394	0.980241	0.0559247	0.0463018
Annotation Cluster 15	Enrichment Score: 2.7554469533889425
Category	Term	Count	%	PValue	List Total	Pop Hits	Pop Total	Fold Enrichment	Bonferroni	Benjamini	FDR
INTERPRO	IPR006207:Cystine knot, C-terminal	8	0.813008	0.000219028	930	26	18559	6.14028	0.26443	0.0057939	0.00545089
INTERPRO	IPR014853:Uncharacterised domain, cysteine-rich	6	0.609756	0.000426061	930	14	18559	8.55253	0.449796	0.0101244	0.009525
INTERPRO	IPR002919:Trypsin Inhibitor-like, cysteine rich domain	6	0.609756	0.000426061	930	14	18559	8.55253	0.449796	0.0101244	0.009525
INTERPRO	IPR001846:von Willebrand factor, type D domain	6	0.609756	0.00116154	930	17	18559	7.04326	0.803958	0.0226178	0.0212788
SMART	SM00215:VWC_out	7	0.711382	0.00127175	652	20	10057	5.3987	0.351225	0.0291199	0.0263792
SMART	SM00832:SM00832	6	0.609756	0.00137096	652	14	10057	6.61065	0.372773	0.0291199	0.0263792
SMART	SM00041:CT	7	0.711382	0.00280409	652	23	10057	4.69452	0.615084	0.0414518	0.0375505
SMART	SM00216:VWD	6	0.609756	0.0036024	652	17	10057	5.44406	0.706837	0.051034	0.0462308
Annotation Cluster 16	Enrichment Score: 2.7087415968931965
Category	Term	Count	%	PValue	List Total	Pop Hits	Pop Total	Fold Enrichment	Bonferroni	Benjamini	FDR
UP_KEYWORDS	Ubl conjugation pathway	52	5.28455	0.000590936	961	680	20581	1.63771	0.21057	0.00493677	0.0040873
Annotation Cluster 17	Enrichment Score: 2.652798631045269
Category	Term	Count	%	PValue	List Total	Pop Hits	Pop Total	Fold Enrichment	Bonferroni	Benjamini	FDR
INTERPRO	IPR001101:Plectin repeat	5	0.50813	0.000193335	930	7	18559	14.2542	0.237446	0.00521261	0.00490402
SMART	SM00250:PLEC	5	0.50813	0.000520058	652	7	10057	11.0177	0.162108	0.0136015	0.0123214
UP_KEYWORDS	Epidermolysis bullosa	5	0.50813	0.00424914	961	15	20581	7.13874	0.817914	0.0270461	0.0223923
Annotation Cluster 18	Enrichment Score: 2.642362468159469
Category	Term	Count	%	PValue	List Total	Pop Hits	Pop Total	Fold Enrichment	Bonferroni	Benjamini	FDR
INTERPRO	IPR005821:Ion transport domain	19	1.93089	4.93594e-06	930	106	18559	3.577	0.00689631	0.00019772	0.000186014
UP_KEYWORDS	Calcium transport	15	1.52439	0.000177575	961	98	20581	3.27799	0.068572	0.00169542	0.00140369
UP_KEYWORDS	Ion channel	30	3.04878	0.00300026	961	359	20581	1.78966	0.69938	0.0200517	0.0166014
Annotation Cluster 19	Enrichment Score: 2.633384276698312
Category	Term	Count	%	PValue	List Total	Pop Hits	Pop Total	Fold Enrichment	Bonferroni	Benjamini	FDR
UP_KEYWORDS	Transcription regulation	152	15.4472	1.57364e-05	961	2332	20581	1.39591	0.00627484	0.000191221	0.000158318
UP_KEYWORDS	Transcription	154	15.6504	2.84355e-05	961	2398	20581	1.37535	0.0113099	0.000335371	0.000277664
UP_KEYWORDS	Nucleus	298	30.2846	5.68197e-05	961	5244	20581	1.21702	0.0224722	0.000615803	0.000509842
Annotation Cluster 20	Enrichment Score: 2.586420808695633
Category	Term	Count	%	PValue	List Total	Pop Hits	Pop Total	Fold Enrichment	Bonferroni	Benjamini	FDR
INTERPRO	IPR026823:Complement Clr-like EGF domain	9	0.914634	4.8507e-05	930	28	18559	6.4144	0.0657474	0.00154561	0.00145411
Annotation Cluster 21	Enrichment Score: 2.5433306957364357
Category	Term	Count	%	PValue	List Total	Pop Hits	Pop Total	Fold Enrichment	Bonferroni	Benjamini	FDR
INTERPRO	IPR002126:Cadherin	15	1.52439	0.00231188	930	118	18559	2.53677	0.961032	0.0415545	0.0390945
INTERPRO	IPR015919:Cadherin-like	15	1.52439	0.00270595	930	120	18559	2.49449	0.977604	0.0469139	0.0441365
Annotation Cluster 22	Enrichment Score: 2.5065714897690725
Category	Term	Count	%	PValue	List Total	Pop Hits	Pop Total	Fold Enrichment	Bonferroni	Benjamini	FDR
INTERPRO	IPR026854:Vacuolar protein sorting-associated protein 13A N-terminal domain	6	0.609756	1.53422e-05	930	8	18559	14.9669	0.0212803	0.000597495	0.000562122
INTERPRO	IPR009543:Vacuolar protein sorting-associated protein 13 domain	4	0.406504	0.000481441	930	4	18559	19.9559	0.490917	0.010714	0.0100797
Annotation Cluster 23	Enrichment Score: 2.3989468514772985
Category	Term	Count	%	PValue	List Total	Pop Hits	Pop Total	Fold Enrichment	Bonferroni	Benjamini	FDR
UP_KEYWORDS	Extracellular matrix	29	2.94715	3.05188e-05	961	258	20581	2.40725	0.0121335	0.000349658	0.000289492
Annotation Cluster 24	Enrichment Score: 2.2637889836530043
Category	Term	Count	%	PValue	List Total	Pop Hits	Pop Total	Fold Enrichment	Bonferroni	Benjamini	FDR
INTERPRO	IPR000306:Zinc finger, FYVE-type	7	0.711382	0.00272961	930	29	18559	4.81694	0.978337	0.0469139	0.0441365
Annotation Cluster 25	Enrichment Score: 2.260337745522533
Category	Term	Count	%	PValue	List Total	Pop Hits	Pop Total	Fold Enrichment	Bonferroni	Benjamini	FDR
GOTERM_CC_DIRECT	GO:0043194~axon initial segment	5	0.50813	0.0015494	913	11	18224	9.07299	0.593166	0.0408479	0.0386646

## Sheet: c. DAVID Smallest 5% APPRIS
Supplementary Table 2c. Functional Analysis results for the 5% smallest genes in the APPRIS dataset (DAVID)
Annotation Cluster 1	Enrichment Score: 32.991682262080516
Category	Term	Count	%	PValue	List Total	Pop Hits	Pop Total	Fold Enrichment	Bonferroni	Benjamini	FDR
UP_KEYWORDS	Antibiotic	55	6.79012	3.25243e-51	800	95	20581	14.8941	9.04176e-49	9.07428e-49	7.83836e-49
UP_KEYWORDS	Antimicrobial	57	7.03704	4.94001e-50	800	108	20581	13.5777	1.37332e-47	6.89131e-48	5.95271e-48
UP_KEYWORDS	Defensin	42	5.18519	2.07758e-48	800	52	20581	20.7789	5.77567e-46	1.44911e-46	1.25174e-46
GOTERM_BP_DIRECT	GO:0042742~defense response to bacterium	50	6.17284	1.4872e-35	578	145	16792	10.0179	2.15346e-32	2.15346e-32	2.06572e-32
INTERPRO	IPR025933:Beta-defensin	27	3.33333	8.55636e-31	667	35	18559	21.4647	4.99691e-28	2.49846e-28	2.24177e-28
GOTERM_BP_DIRECT	GO:0045087~innate immune response	56	6.91358	2.07786e-17	578	430	16792	3.7835	3.00874e-14	5.01457e-15	4.81024e-15
Annotation Cluster 2	Enrichment Score: 25.39275539745127
Category	Term	Count	%	PValue	List Total	Pop Hits	Pop Total	Fold Enrichment	Bonferroni	Benjamini	FDR
GOTERM_CC_DIRECT	GO:0005576~extracellular region	187	23.0864	4.85517e-47	683	1610	18224	3.09912	1.44684e-44	7.2342e-45	6.57875e-45
UP_KEYWORDS	Secreted	208	25.679	7.34249e-43	800	1965	20581	2.72319	2.04121e-40	4.09711e-41	3.53908e-41
UP_KEYWORDS	Signal	241	29.7531	1.13465e-11	800	4160	20581	1.49039	3.15432e-09	1.97855e-10	1.70907e-10
UP_KEYWORDS	Disulfide bond	161	19.8765	0.00663848	800	3434	20581	1.20615	0.843022	0.045174	0.0390213
Annotation Cluster 3	Enrichment Score: 17.586692550751845
Category	Term	Count	%	PValue	List Total	Pop Hits	Pop Total	Fold Enrichment	Bonferroni	Benjamini	FDR
INTERPRO	IPR026075:Small proline-rich protein/late cornified envelope protein	22	2.71605	1.07022e-24	667	29	18559	21.1083	6.25011e-22	1.56253e-22	1.40199e-22
GOTERM_CC_DIRECT	GO:0001533~cornified envelope	26	3.20988	4.44996e-24	683	46	18224	15.0813	1.32609e-21	4.4203e-22	4.0198e-22
UP_KEYWORDS	Keratinization	24	2.96296	5.30105e-23	800	39	20581	15.8315	1.47369e-20	2.11285e-21	1.82508e-21
GOTERM_BP_DIRECT	GO:0031424~keratinization	24	2.96296	1.85793e-21	578	48	16792	14.526	2.69029e-18	8.96762e-19	8.60223e-19
GOTERM_BP_DIRECT	GO:0018149~peptide cross-linking	24	2.96296	6.06224e-21	578	50	16792	13.9449	8.77813e-18	2.19453e-18	2.10511e-18
GOTERM_BP_DIRECT	GO:0030216~keratinocyte differentiation	25	3.08642	3.01883e-17	578	76	16792	9.55655	4.37126e-14	5.46408e-15	5.24144e-15
GOTERM_MF_DIRECT	GO:0005198~structural molecule activity	29	3.58025	2.14919e-08	571	247	16881	3.47107	7.54362e-06	1.50873e-06	1.39267e-06
GOTERM_BP_DIRECT	GO:0008544~epidermis development	15	1.85185	1.09772e-06	578	85	16792	5.12681	0.00158823	4.07563e-05	3.90956e-05
Annotation Cluster 4	Enrichment Score: 17.199587591268376
Category	Term	Count	%	PValue	List Total	Pop Hits	Pop Total	Fold Enrichment	Bonferroni	Benjamini	FDR
UP_KEYWORDS	Keratin	39	4.81481	1.73293e-20	800	153	20581	6.55767	4.81754e-18	6.04359e-19	5.22045e-19
INTERPRO	IPR021743:Keratin-associated matrix	14	1.7284	1.97314e-18	667	14	18559	27.8246	1.15231e-15	1.92052e-16	1.72321e-16
GOTERM_CC_DIRECT	GO:0005882~intermediate filament	28	3.45679	7.36714e-15	683	113	18224	6.61154	2.18359e-12	3.65901e-13	3.32749e-13
Annotation Cluster 5	Enrichment Score: 12.710951968928057
Category	Term	Count	%	PValue	List Total	Pop Hits	Pop Total	Fold Enrichment	Bonferroni	Benjamini	FDR
GOTERM_MF_DIRECT	GO:0005179~hormone activity	26	3.20988	4.10405e-16	571	94	16881	8.17726	1.55875e-13	1.18121e-13	1.09035e-13
UP_KEYWORDS	Hormone	26	3.20988	1.5624e-14	800	95	20581	7.04087	4.35185e-12	3.9628e-13	3.42307e-13
UP_KEYWORDS	Cleavage on pair of basic residues	37	4.5679	1.14853e-09	800	294	20581	3.23766	3.1929e-07	1.60219e-08	1.38397e-08
Annotation Cluster 6	Enrichment Score: 11.346403838677464
Category	Term	Count	%	PValue	List Total	Pop Hits	Pop Total	Fold Enrichment	Bonferroni	Benjamini	FDR
KEGG_PATHWAY	hsa03010:Ribosome	34	4.19753	3.44238e-20	230	136	6879	7.47717	5.50781e-18	1.37695e-18	1.2995e-18
UP_KEYWORDS	Ribosomal protein	40	4.93827	2.61151e-18	800	185	20581	5.56243	7.26e-16	7.28611e-17	6.29374e-17
GOTERM_BP_DIRECT	GO:0006614~SRP-dependent cotranslational protein targeting to membrane	28	3.45679	4.78221e-18	578	94	16792	8.65376	6.92463e-15	1.38493e-15	1.3285e-15
GOTERM_BP_DIRECT	GO:0000184~nuclear-transcribed mRNA catabolic process, nonsense-mediated decay	29	3.58025	3.48546e-16	578	119	16792	7.07988	4.82281e-13	5.04694e-14	4.8413e-14
GOTERM_MF_DIRECT	GO:0003735~structural constituent of ribosome	38	4.69136	6.73056e-16	571	222	16881	5.06049	2.33813e-13	1.18121e-13	1.09035e-13
GOTERM_BP_DIRECT	GO:0019083~viral transcription	28	3.45679	7.26056e-16	578	112	16792	7.26298	1.12532e-12	8.76107e-14	8.40409e-14
GOTERM_CC_DIRECT	GO:0005840~ribosome	33	4.07407	1.62766e-14	683	166	18224	5.30431	4.86344e-12	6.92919e-13	6.30138e-13
UP_KEYWORDS	Ribonucleoprotein	44	5.4321	8.02208e-14	800	296	20581	3.82417	2.23148e-11	1.86513e-12	1.6111e-12
GOTERM_BP_DIRECT	GO:0006413~translational initiation	28	3.45679	1.38133e-13	578	137	16792	5.93762	1.99986e-10	1.33344e-11	1.27911e-11
GOTERM_BP_DIRECT	GO:0006412~translation	37	4.5679	4.1573e-13	578	253	16792	4.2487	6.02047e-10	3.34432e-11	3.20805e-11
GOTERM_CC_DIRECT	GO:0022627~cytosolic small ribosomal subunit	16	1.97531	1.17746e-10	683	48	18224	8.89409	3.50883e-08	3.50883e-09	3.19092e-09
GOTERM_BP_DIRECT	GO:0006364~rRNA processing	29	3.58025	1.25212e-09	578	214	16792	3.93694	1.81306e-06	6.71506e-08	6.44145e-08
GOTERM_CC_DIRECT	GO:0022625~cytosolic large ribosomal subunit	15	1.85185	1.7545e-07	683	68	18224	5.8858	5.22827e-05	4.02185e-06	3.65746e-06
GOTERM_MF_DIRECT	GO:0044822~poly(A) RNA binding	57	7.03704	0.00244842	571	1129	16881	1.4926	0.577029	0.0429699	0.0396645
Annotation Cluster 7	Enrichment Score: 11.196026896850977
Category	Term	Count	%	PValue	List Total	Pop Hits	Pop Total	Fold Enrichment	Bonferroni	Benjamini	FDR
GOTERM_BP_DIRECT	GO:0019731~antibacterial humoral response	17	2.09877	5.25357e-13	578	44	16792	11.2246	7.60718e-10	4.00377e-11	3.84064e-11
GOTERM_BP_DIRECT	GO:0002227~innate immune response in mucosa	13	1.60494	8.36556e-12	578	25	16792	15.107	1.21133e-08	5.76825e-10	5.53322e-10
GOTERM_BP_DIRECT	GO:0050830~defense response to Gram-positive bacterium	20	2.46914	5.87449e-11	578	85	16792	6.83574	8.50626e-08	3.69837e-09	3.54768e-09
Annotation Cluster 8	Enrichment Score: 10.960890578805305
Category	Term	Count	%	PValue	List Total	Pop Hits	Pop Total	Fold Enrichment	Bonferroni	Benjamini	FDR
GOTERM_CC_DIRECT	GO:0000786~nucleosome	53	6.54321	2.02384e-49	683	94	18224	15.0443	6.03104e-47	6.03104e-47	5.4846e-47
UP_KEYWORDS	Nucleosome core	52	6.41975	1.14122e-48	800	89	20581	15.0311	3.1726e-46	1.06134e-46	9.16784e-47
INTERPRO	IPR009072:Histone-fold	48	5.92593	2.45093e-38	667	112	18559	11.9248	1.43134e-35	1.43134e-35	1.28429e-35
KEGG_PATHWAY	hsa05322:Systemic lupus erythematosus	46	5.67901	3.13444e-34	230	134	6879	10.2672	5.0151e-32	5.0151e-32	4.733e-32
KEGG_PATHWAY	hsa05034:Alcoholism	50	6.17284	8.6313e-33	230	177	6879	8.44878	1.38101e-30	6.90504e-31	6.51663e-31
UP_KEYWORDS	Citrullination	40	4.93827	8.547e-30	800	97	20581	10.6088	2.37607e-27	3.97435e-28	3.43304e-28
INTERPRO	IPR007125:Histone core	33	4.07407	1.99167e-28	667	68	18559	13.5031	1.16314e-25	3.87712e-26	3.47879e-26
GOTERM_BP_DIRECT	GO:0006334~nucleosome assembly	36	4.44444	2.13809e-23	578	119	16792	8.78881	3.09595e-20	1.54798e-20	1.4849e-20
SMART	SM00414:H2A	18	2.22222	1.74943e-21	263	26	10057	26.4735	1.59198e-19	1.59198e-19	1.20711e-19
INTERPRO	IPR002119:Histone H2A	18	2.22222	5.04531e-19	667	26	18559	19.2632	2.94646e-16	5.89292e-17	5.28748e-17
UP_KEYWORDS	Chromosome	60	7.40741	5.98555e-19	800	400	20581	3.85894	1.66398e-16	1.85552e-17	1.6028e-17
GOTERM_BP_DIRECT	GO:0032200~telomere organization	17	2.09877	2.76573e-17	578	27	16792	18.2919	4.00478e-14	5.46408e-15	5.24144e-15
GOTERM_BP_DIRECT	GO:0006342~chromatin silencing	20	2.46914	1.16007e-16	578	45	16792	12.912	1.6076e-13	1.86642e-14	1.79037e-14
GOTERM_BP_DIRECT	GO:0051290~protein heterotetramerization	19	2.34568	5.39573e-16	578	42	16792	13.1425	8.03801e-13	7.10274e-14	6.81333e-14
GOTERM_BP_DIRECT	GO:0000183~chromatin silencing at rDNA	18	2.22222	8.31523e-16	578	37	16792	14.1334	1.12532e-12	9.26189e-14	8.88451e-14
GOTERM_BP_DIRECT	GO:0006335~DNA replication-dependent nucleosome assembly	17	2.09877	1.07552e-15	578	32	16792	15.4338	1.6076e-12	1.1124e-13	1.06707e-13
GOTERM_MF_DIRECT	GO:0046982~protein heterodimerization activity	52	6.41975	1.04668e-13	571	465	16881	3.30607	3.67476e-11	1.07334e-11	9.90776e-12
SMART	SM00417:H4	11	1.35802	3.25249e-13	263	15	10057	28.0423	2.96019e-11	9.86588e-12	7.48072e-12
GOTERM_BP_DIRECT	GO:0045814~negative regulation of gene expression, epigenetic	18	2.22222	3.53185e-13	578	50	16792	10.4587	5.11378e-10	3.0083e-11	2.88573e-11
INTERPRO	IPR001951:Histone H4	11	1.35802	8.46048e-12	667	15	18559	20.4047	4.94091e-09	3.52923e-10	3.16664e-10
GOTERM_BP_DIRECT	GO:0045815~positive regulation of gene expression, epigenetic	18	2.22222	1.8073e-11	578	62	16792	8.43442	2.61697e-08	1.18953e-09	1.14106e-09
SMART	SM00803:TAF	10	1.23457	4.70429e-11	263	16	10057	23.8997	4.2809e-09	8.5618e-10	6.49191e-10
GOTERM_CC_DIRECT	GO:0000228~nuclear chromosome	17	2.09877	5.07633e-11	683	53	18224	8.55847	1.51275e-08	1.68083e-09	1.52854e-09
GOTERM_BP_DIRECT	GO:0045653~negative regulation of megakaryocyte differentiation	11	1.35802	7.25425e-11	578	18	16792	17.7539	1.05042e-07	4.37673e-09	4.1984e-09
INTERPRO	IPR019809:Histone H4, conserved site	10	1.23457	1.59479e-10	667	14	18559	19.8747	9.31357e-08	6.20905e-09	5.57113e-09
INTERPRO	IPR004823:TATA box binding protein associated factor (TAF)	10	1.23457	8.54226e-10	667	16	18559	17.3904	4.98868e-07	2.37556e-08	2.1315e-08
GOTERM_BP_DIRECT	GO:0016233~telomere capping	11	1.35802	1.62327e-09	578	23	16792	13.8944	2.3505e-06	8.39465e-08	8.0526e-08
SMART	SM00428:H3	9	1.11111	1.12456e-08	263	19	10057	18.1135	1.02335e-06	1.46192e-07	1.10849e-07
GOTERM_BP_DIRECT	GO:0044267~cellular protein metabolic process	20	2.46914	1.98085e-08	578	118	16792	4.92405	2.86823e-05	9.25249e-07	8.87549e-07
GOTERM_MF_DIRECT	GO:0042393~histone binding	20	2.46914	2.62531e-08	571	122	16881	4.84654	9.2148e-06	1.53581e-06	1.41767e-06
GOTERM_BP_DIRECT	GO:0031047~gene silencing by RNA	19	2.34568	4.1737e-08	578	111	16792	4.97285	6.04334e-05	1.83137e-06	1.75675e-06
GOTERM_BP_DIRECT	GO:0006336~DNA replication-independent nucleosome assembly	10	1.23457	1.16218e-07	578	26	16792	11.1738	0.00016827	4.67456e-06	4.48409e-06
INTERPRO	IPR000164:Histone H3	9	1.11111	1.40392e-07	667	19	18559	13.1801	8.19855e-05	3.4162e-06	3.06522e-06
GOTERM_CC_DIRECT	GO:0000784~nuclear chromosome, telomeric region	20	2.46914	3.72036e-07	683	130	18224	4.10497	0.000110861	7.91906e-06	7.20156e-06
GOTERM_BP_DIRECT	GO:0060968~regulation of gene silencing	7	0.864198	6.39683e-07	578	11	16792	18.4876	0.000925832	2.50341e-05	2.4014e-05
GOTERM_BP_DIRECT	GO:0006352~DNA-templated transcription, initiation	10	1.23457	2.57489e-06	578	36	16792	8.06997	0.0037215	9.09375e-05	8.72322e-05
GOTERM_CC_DIRECT	GO:0000790~nuclear chromatin	22	2.71605	1.19526e-05	683	193	18224	3.0415	0.00355557	0.000197882	0.000179953
GOTERM_BP_DIRECT	GO:1904837~beta-catenin-TCF complex assembly	10	1.23457	1.24444e-05	578	43	16792	6.75626	0.0178582	0.000409533	0.000392846
GOTERM_BP_DIRECT	GO:0034080~CENP-A containing nucleosome assembly	10	1.23457	1.24444e-05	578	43	16792	6.75626	0.0178582	0.000409533	0.000392846
GOTERM_CC_DIRECT	GO:0031012~extracellular matrix	27	3.33333	5.25062e-05	683	296	18224	2.43386	0.0155255	0.000823518	0.000748904
GOTERM_BP_DIRECT	GO:0006303~double-strand break repair via nonhomologous end joining	11	1.35802	5.25684e-05	578	63	16792	5.07255	0.073296	0.00155345	0.00149015
GOTERM_MF_DIRECT	GO:0031492~nucleosomal DNA binding	9	1.11111	0.000135187	571	46	16881	5.78425	0.0463455	0.00303271	0.00279943
KEGG_PATHWAY	hsa05203:Viral carcinogenesis	19	2.34568	0.000149796	230	205	6879	2.77203	0.0236842	0.00217886	0.0020563
UP_KEYWORDS	Methylation	56	6.91358	0.00603851	800	1001	20581	1.43923	0.814332	0.0431986	0.0373149
Annotation Cluster 9	Enrichment Score: 10.682820238949226
Category	Term	Count	%	PValue	List Total	Pop Hits	Pop Total	Fold Enrichment	Bonferroni	Benjamini	FDR
KEGG_PATHWAY	hsa00190:Oxidative phosphorylation	35	4.32099	1.42735e-21	230	133	6879	7.87071	2.28376e-19	7.61253e-20	7.18433e-20
KEGG_PATHWAY	hsa05012:Parkinson's disease	30	3.7037	1.20184e-15	230	142	6879	6.31874	1.95399e-13	3.84588e-14	3.62955e-14
KEGG_PATHWAY	hsa05010:Alzheimer's disease	32	3.95062	2.42718e-15	230	168	6879	5.69689	3.90799e-13	6.47249e-14	6.10841e-14
KEGG_PATHWAY	hsa04932:Non-alcoholic fatty liver disease (NAFLD)	29	3.58025	5.29318e-14	230	151	6879	5.74405	8.47322e-12	1.20987e-12	1.14182e-12
KEGG_PATHWAY	hsa05016:Huntington's disease	32	3.95062	1.11587e-13	230	192	6879	4.98478	1.78524e-11	2.23174e-12	2.1062e-12
GOTERM_MF_DIRECT	GO:0008137~NADH dehydrogenase (ubiquinone) activity	18	2.22222	1.22318e-13	571	48	16881	11.0865	4.29436e-11	1.07334e-11	9.90776e-12
GOTERM_BP_DIRECT	GO:0006120~mitochondrial electron transport, NADH to ubiquinone	18	2.22222	2.40696e-13	578	49	16792	10.6721	3.48528e-10	2.1783e-11	2.08954e-11
UP_KEYWORDS	Respiratory chain	20	2.46914	1.54685e-12	800	63	20581	8.16706	4.30031e-10	3.08264e-11	2.66278e-11
GOTERM_BP_DIRECT	GO:0032981~mitochondrial respiratory chain complex I assembly	19	2.34568	2.10673e-12	578	63	16792	8.76169	3.05059e-09	1.52527e-10	1.46312e-10
GOTERM_CC_DIRECT	GO:0005747~mitochondrial respiratory chain complex I	17	2.09877	1.31664e-11	683	49	18224	9.25712	3.92361e-09	4.9045e-10	4.46013e-10
UP_KEYWORDS	Electron transport	22	2.71605	9.16778e-10	800	108	20581	5.24053	2.54864e-07	1.34622e-08	1.16286e-08
UP_KEYWORDS	Mitochondrion inner membrane	35	4.32099	1.60242e-09	800	270	20581	3.33488	4.45471e-07	2.12892e-08	1.83896e-08
GOTERM_CC_DIRECT	GO:0005743~mitochondrial inner membrane	44	5.4321	1.02101e-08	683	441	18224	2.66218	3.0426e-06	2.76601e-07	2.5154e-07
UP_KEYWORDS	Mitochondrion	73	9.01235	1.76789e-05	800	1119	20581	1.6783	0.00490272	0.000176158	0.000152165
UP_KEYWORDS	Ubiquinone	8	0.987654	0.00033625	800	35	20581	5.88029	0.0892558	0.00293168	0.00253238
Annotation Cluster 10	Enrichment Score: 8.059664765850156
Category	Term	Count	%	PValue	List Total	Pop Hits	Pop Total	Fold Enrichment	Bonferroni	Benjamini	FDR
GOTERM_CC_DIRECT	GO:0000788~nuclear nucleosome	20	2.46914	3.38577e-16	683	44	18224	12.1283	9.92539e-14	2.01792e-14	1.83509e-14
SMART	SM00427:H2B	9	1.11111	9.77051e-08	263	24	10057	14.3398	8.89112e-06	9.87907e-07	7.49072e-07
INTERPRO	IPR000558:Histone H2B	9	1.11111	1.16484e-06	667	24	18559	10.4342	0.000680033	2.12583e-05	1.90742e-05
KEGG_PATHWAY	hsa05203:Viral carcinogenesis	19	2.34568	0.000149796	230	205	6879	2.77203	0.0236842	0.00217886	0.0020563
Annotation Cluster 11	Enrichment Score: 7.670143029761205
Category	Term	Count	%	PValue	List Total	Pop Hits	Pop Total	Fold Enrichment	Bonferroni	Benjamini	FDR
INTERPRO	IPR000006:Metallothionein, vertebrate	12	1.48148	3.86689e-14	667	14	18559	23.8496	2.25633e-11	2.05297e-12	1.84205e-12
INTERPRO	IPR023587:Metallothionein domain, vertebrate	12	1.48148	3.86689e-14	667	14	18559	23.8496	2.25633e-11	2.05297e-12	1.84205e-12
INTERPRO	IPR003019:Metallothionein superfamily, eukaryotic	12	1.48148	3.86689e-14	667	14	18559	23.8496	2.25633e-11	2.05297e-12	1.84205e-12
INTERPRO	IPR017854:Metallothionein domain	12	1.48148	3.86689e-14	667	14	18559	23.8496	2.25633e-11	2.05297e-12	1.84205e-12
UP_KEYWORDS	Metal-thiolate cluster	12	1.48148	9.23466e-14	800	14	20581	22.0511	2.5679e-11	1.9819e-12	1.71196e-12
INTERPRO	IPR018064:Metallothionein, vertebrate, metal binding site	10	1.23457	4.82805e-12	667	11	18559	25.2951	2.81957e-09	2.34965e-10	2.10825e-10
UP_KEYWORDS	Cadmium	8	0.987654	4.35621e-09	800	9	20581	22.8678	1.21103e-06	5.52447e-08	4.77203e-08
GOTERM_BP_DIRECT	GO:0071294~cellular response to zinc ion	9	1.11111	1.00148e-07	578	19	16792	13.7614	0.000145004	4.14327e-06	3.97445e-06
GOTERM_BP_DIRECT	GO:0045926~negative regulation of growth	9	1.11111	1.00148e-07	578	19	16792	13.7614	0.000145004	4.14327e-06	3.97445e-06
KEGG_PATHWAY	hsa04978:Mineral absorption	12	1.48148	1.27382e-07	230	44	6879	8.15692	2.03809e-05	2.26456e-06	2.13718e-06
UP_KEYWORDS	Copper	15	1.85185	1.52704e-07	800	65	20581	5.93683	4.24509e-05	1.85237e-06	1.60008e-06
GOTERM_BP_DIRECT	GO:0071276~cellular response to cadmium ion	7	0.864198	1.43596e-05	578	17	16792	11.9625	0.0205781	0.000462059	0.000443232
GOTERM_BP_DIRECT	GO:0010038~response to metal ion	5	0.617284	0.000245589	578	10	16792	14.526	0.299287	0.00658542	0.0063171
Annotation Cluster 12	Enrichment Score: 7.317653062352363
Category	Term	Count	%	PValue	List Total	Pop Hits	Pop Total	Fold Enrichment	Bonferroni	Benjamini	FDR
GOTERM_BP_DIRECT	GO:0019731~antibacterial humoral response	17	2.09877	5.25357e-13	578	44	16792	11.2246	7.60718e-10	4.00377e-11	3.84064e-11
SMART	SM00048:DEFSN	8	0.987654	5.88809e-11	263	8	10057	38.2395	5.35816e-09	8.93028e-10	6.77131e-10
GOTERM_BP_DIRECT	GO:0031640~killing of cells of other organism	10	1.23457	1.07818e-10	578	14	16792	20.7514	1.56121e-07	6.24482e-09	5.99037e-09
UP_KEYWORDS	Fungicide	10	1.23457	1.19146e-10	800	13	20581	19.7894	3.31226e-08	1.9554e-09	1.68907e-09
GOTERM_BP_DIRECT	GO:0050832~defense response to fungus	12	1.48148	5.6734e-10	578	27	16792	12.912	8.21508e-07	3.15965e-08	3.03091e-08
INTERPRO	IPR006080:Beta defensin/Neutrophil defensin	8	0.987654	5.76192e-10	667	8	18559	27.8246	3.36496e-07	1.68248e-08	1.50962e-08
INTERPRO	IPR002366:Defensin propeptide	6	0.740741	3.41475e-07	667	6	18559	27.8246	0.000199402	7.1222e-06	6.39047e-06
INTERPRO	IPR006081:Mammalian defensins	6	0.740741	3.41475e-07	667	6	18559	27.8246	0.000199402	7.1222e-06	6.39047e-06
INTERPRO	IPR016327:Alpha-defensin	6	0.740741	3.41475e-07	667	6	18559	27.8246	0.000199402	7.1222e-06	6.39047e-06
PIR_SUPERFAMILY	PIRSF001875:alpha-defensin	6	0.740741	4.18608e-07	66	6	1692	25.6364	1.92558e-05	1.9256e-05	1.9256e-05
GOTERM_CC_DIRECT	GO:0005796~Golgi lumen	16	1.97531	2.65987e-06	683	96	18224	4.44705	0.000792328	4.95401e-05	4.50515e-05
Annotation Cluster 13	Enrichment Score: 5.865071948273741
Category	Term	Count	%	PValue	List Total	Pop Hits	Pop Total	Fold Enrichment	Bonferroni	Benjamini	FDR
SMART	SM01394:SM01394	13	1.60494	1.59792e-12	263	28	10057	17.7541	1.45413e-10	3.63528e-11	2.75642e-11
INTERPRO	IPR013787:S100/CaBP-9k-type, calcium binding, subdomain	14	1.7284	5.82738e-12	667	29	18559	13.4326	3.40317e-09	2.61784e-10	2.34888e-10
INTERPRO	IPR001751:S100/Calbindin-D9k, conserved site	12	1.48148	3.30068e-10	667	25	18559	13.3558	1.9276e-07	1.13388e-08	1.01739e-08
SMART	SM00054:EFh	19	2.34568	3.2997e-08	263	144	10057	5.0455	3.00273e-06	3.75341e-07	2.84599e-07
INTERPRO	IPR002048:EF-hand domain	26	3.20988	7.3753e-07	667	228	18559	3.17298	0.000430625	1.38941e-05	1.24666e-05
INTERPRO	IPR018247:EF-Hand 1, calcium-binding site	22	2.71605	1.73785e-06	667	178	18559	3.43899	0.00101439	3.07546e-05	2.75949e-05
INTERPRO	IPR011992:EF-hand-like domain	28	3.45679	3.08662e-06	667	279	18559	2.79243	0.00180097	4.87186e-05	4.37132e-05
Annotation Cluster 14	Enrichment Score: 5.6631597127717885
Category	Term	Count	%	PValue	List Total	Pop Hits	Pop Total	Fold Enrichment	Bonferroni	Benjamini	FDR
UP_KEYWORDS	Protease inhibitor	24	2.96296	3.91187e-10	800	124	20581	4.97927	1.0875e-07	6.0634e-09	5.23756e-09
GOTERM_BP_DIRECT	GO:1900004~negative regulation of serine-type endopeptidase activity	8	0.987654	3.7194e-08	578	12	16792	19.3679	5.38555e-05	1.68303e-06	1.61445e-06
GOTERM_MF_DIRECT	GO:0004867~serine-type endopeptidase inhibitor activity	17	2.09877	1.45865e-07	571	97	16881	5.18131	5.11975e-05	6.39985e-06	5.90755e-06
UP_KEYWORDS	Serine protease inhibitor	17	2.09877	1.74492e-07	800	86	20581	5.08542	4.85075e-05	2.02847e-06	1.75219e-06
SMART	SM00280:KAZAL	9	1.11111	1.92361e-06	263	34	10057	10.1222	0.000175034	1.34653e-05	1.02099e-05
INTERPRO	IPR002350:Kazal domain	9	1.11111	0.000373206	667	50	18559	5.00843	0.195869	0.00506866	0.0045479
GOTERM_BP_DIRECT	GO:0010951~negative regulation of endopeptidase activity	13	1.60494	0.000937687	578	121	16792	3.12128	0.74293	0.0226295	0.0217074
GOTERM_BP_DIRECT	GO:0060046~regulation of acrosome reaction	4	0.493827	0.00198616	578	8	16792	14.526	0.943799	0.0456501	0.0437901
Annotation Cluster 15	Enrichment Score: 4.225862111851047
Category	Term	Count	%	PValue	List Total	Pop Hits	Pop Total	Fold Enrichment	Bonferroni	Benjamini	FDR
GOTERM_MF_DIRECT	GO:0004129~cytochrome-c oxidase activity	9	1.11111	4.87949e-06	571	30	16881	8.86918	0.00171124	0.0001557	0.000143723
KEGG_PATHWAY	hsa04260:Cardiac muscle contraction	12	1.48148	3.27187e-05	230	75	6879	4.78539	0.00522139	0.000523499	0.000494052
GOTERM_BP_DIRECT	GO:0006123~mitochondrial electron transport, cytochrome c to oxygen	7	0.864198	4.11785e-05	578	20	16792	10.1682	0.0578848	0.00124222	0.0011916
GOTERM_CC_DIRECT	GO:0005751~mitochondrial respiratory chain complex IV	6	0.740741	7.24757e-05	683	13	18224	12.3149	0.021367	0.00102846	0.000935281
GOTERM_BP_DIRECT	GO:1902600~hydrogen ion transmembrane transport	10	1.23457	0.000220879	578	61	16792	4.76261	0.273756	0.00603459	0.00578871
GOTERM_BP_DIRECT	GO:0006091~generation of precursor metabolites and energy	9	1.11111	0.00041941	578	53	16792	4.93334	0.455253	0.0110419	0.010592
Annotation Cluster 16	Enrichment Score: 3.8810072080331834
Category	Term	Count	%	PValue	List Total	Pop Hits	Pop Total	Fold Enrichment	Bonferroni	Benjamini	FDR
INTERPRO	IPR012674:Calycin	14	1.7284	2.34635e-10	667	37	18559	10.5282	1.37027e-07	8.56419e-09	7.6843e-09
INTERPRO	IPR011038:Calycin-like	14	1.7284	5.00668e-10	667	39	18559	9.98831	2.9239e-07	1.5389e-08	1.38079e-08
INTERPRO	IPR000463:Cytosolic fatty-acid binding	10	1.23457	1.75748e-09	667	17	18559	16.3674	1.02637e-06	4.66532e-08	4.18601e-08
INTERPRO	IPR000566:Lipocalin/cytosolic fatty-acid binding protein domain	11	1.35802	1.98972e-07	667	34	18559	9.00207	0.000116193	4.648e-06	4.17046e-06
GOTERM_MF_DIRECT	GO:0008289~lipid binding	17	2.09877	5.24728e-05	571	151	16881	3.32839	0.0182499	0.00131557	0.00121437
GOTERM_BP_DIRECT	GO:0019433~triglyceride catabolic process	7	0.864198	0.000162509	578	25	16792	8.13453	0.209692	0.00461399	0.00442599
UP_KEYWORDS	Vitamin A	4	0.493827	0.00281959	800	8	20581	12.8631	0.543858	0.0224761	0.0194149
GOTERM_MF_DIRECT	GO:0005215~transporter activity	16	1.97531	0.00364427	571	202	16881	2.3417	0.722373	0.0532974	0.0491976
GOTERM_MF_DIRECT	GO:0016918~retinal binding	4	0.493827	0.00384788	571	10	16881	11.8256	0.74159	0.0540242	0.0498685
UP_KEYWORDS	Retinol-binding	4	0.493827	0.00410789	800	9	20581	11.4339	0.681568	0.0301606	0.0260527
Annotation Cluster 17	Enrichment Score: 3.8562650509662872
Category	Term	Count	%	PValue	List Total	Pop Hits	Pop Total	Fold Enrichment	Bonferroni	Benjamini	FDR
GOTERM_BP_DIRECT	GO:0030593~neutrophil chemotaxis	16	1.97531	4.87e-09	578	66	16792	7.04289	7.05173e-06	2.43164e-07	2.33256e-07
GOTERM_BP_DIRECT	GO:0048247~lymphocyte chemotaxis	11	1.35802	1.5939e-08	578	28	16792	11.4132	2.30794e-05	7.69323e-07	7.37976e-07
GOTERM_MF_DIRECT	GO:0008009~chemokine activity	13	1.60494	5.76529e-08	571	49	16881	7.84349	2.0236e-05	2.89088e-06	2.66851e-06
SMART	SM00199:SCY	11	1.35802	1.09013e-07	263	43	10057	9.78221	9.92016e-06	9.9202e-07	7.52191e-07
INTERPRO	IPR001811:Chemokine interleukin-8-like domain	12	1.48148	4.96639e-07	667	46	18559	7.25859	0.000289995	9.66791e-06	8.67463e-06
GOTERM_BP_DIRECT	GO:0002548~monocyte chemotaxis	11	1.35802	1.15759e-06	578	42	16792	7.60883	0.00167478	4.19046e-05	4.01972e-05
BBID	109.Chemokine_families	7	0.864198	4.7188e-06	10	27	388	10.0593	9.43717e-05	8.96572e-05	8.96572e-05
UP_KEYWORDS	Chemotaxis	16	1.97531	4.79573e-06	800	97	20581	4.24351	0.00133233	5.14618e-05	4.44527e-05
GOTERM_MF_DIRECT	GO:0048020~CCR chemokine receptor binding	8	0.987654	7.38009e-06	571	23	16881	10.2831	0.00258707	0.000215868	0.000199263
INTERPRO	IPR000827:CC chemokine, conserved site	8	0.987654	1.50724e-05	667	24	18559	9.27486	0.00876372	0.000225699	0.000202511
UP_KEYWORDS	Cytokine	22	2.71605	1.65231e-05	800	190	20581	2.97883	0.00458292	0.000170739	0.000147484
GOTERM_BP_DIRECT	GO:0071346~cellular response to interferon-gamma	11	1.35802	2.13692e-05	578	57	16792	5.60651	0.0304691	0.000672666	0.000645257
GOTERM_BP_DIRECT	GO:0070098~chemokine-mediated signaling pathway	12	1.48148	2.82603e-05	578	71	16792	4.91018	0.0400955	0.000870658	0.000835182
GOTERM_BP_DIRECT	GO:0006935~chemotaxis	15	1.85185	7.70715e-05	578	122	16792	3.57196	0.105602	0.00223199	0.00214105
GOTERM_BP_DIRECT	GO:0050729~positive regulation of inflammatory response	11	1.35802	0.00018792	578	73	16792	4.37768	0.238248	0.00523286	0.00501964
GOTERM_BP_DIRECT	GO:0071347~cellular response to interleukin-1	10	1.23457	0.000700046	578	71	16792	4.09182	0.637243	0.017477	0.0167649
GOTERM_BP_DIRECT	GO:0071356~cellular response to tumor necrosis factor	12	1.48148	0.00141183	578	110	16792	3.1693	0.87072	0.0335136	0.032148
KEGG_PATHWAY	hsa04060:Cytokine-cytokine receptor interaction	18	2.22222	0.00293426	230	243	6879	2.21546	0.375105	0.0391234	0.0369227
UP_KEYWORDS	Inflammatory response	14	1.7284	0.00639222	800	152	20581	2.36952	0.831823	0.0445857	0.0385131
Annotation Cluster 18	Enrichment Score: 3.51178344139296
Category	Term	Count	%	PValue	List Total	Pop Hits	Pop Total	Fold Enrichment	Bonferroni	Benjamini	FDR
GOTERM_CC_DIRECT	GO:0005762~mitochondrial large ribosomal subunit	10	1.23457	6.1863e-05	683	48	18224	5.55881	0.0182668	0.000921758	0.000838243
GOTERM_BP_DIRECT	GO:0070125~mitochondrial translational elongation	11	1.35802	0.000655249	578	85	16792	3.75966	0.612915	0.0166456	0.0159674
GOTERM_BP_DIRECT	GO:0070126~mitochondrial translational termination	11	1.35802	0.000719139	578	86	16792	3.71594	0.647141	0.0176494	0.0169302
Annotation Cluster 19	Enrichment Score: 3.358984105703701
Category	Term	Count	%	PValue	List Total	Pop Hits	Pop Total	Fold Enrichment	Bonferroni	Benjamini	FDR
SMART	SM00908:SM00908	8	0.987654	2.89825e-07	263	19	10057	16.1009	2.63737e-05	2.19784e-06	1.66649e-06
SMART	SM00276:GLECT	8	0.987654	2.89825e-07	263	19	10057	16.1009	2.63737e-05	2.19784e-06	1.66649e-06
INTERPRO	IPR001079:Galectin, carbohydrate recognition domain	8	0.987654	2.56683e-06	667	19	18559	11.7156	0.00149791	4.40891e-05	3.95594e-05
Annotation Cluster 20	Enrichment Score: 3.2553703030387897
Category	Term	Count	%	PValue	List Total	Pop Hits	Pop Total	Fold Enrichment	Bonferroni	Benjamini	FDR
UP_KEYWORDS	Neuropeptide	8	0.987654	4.4596e-05	800	26	20581	7.91577	0.0123214	0.000414743	0.000358255
GOTERM_MF_DIRECT	GO:0001664~G-protein coupled receptor binding	9	1.11111	0.00048338	571	55	16881	4.83773	0.156088	0.00998038	0.00921266
Annotation Cluster 21	Enrichment Score: 2.789870149223893
Category	Term	Count	%	PValue	List Total	Pop Hits	Pop Total	Fold Enrichment	Bonferroni	Benjamini	FDR
INTERPRO	IPR008197:Whey acidic protein-type 4-disulphide core	7	0.864198	1.84151e-05	667	17	18559	11.4572	0.0106969	0.00026886	0.000241237
SMART	SM00217:WAP	4	0.493827	0.00514195	263	14	10057	10.9256	0.37445	0.0222818	0.016895
Annotation Cluster 22	Enrichment Score: 2.7666728427104865
Category	Term	Count	%	PValue	List Total	Pop Hits	Pop Total	Fold Enrichment	Bonferroni	Benjamini	FDR
SMART	SM00068:GHB	5	0.617284	8.35357e-05	263	10	10057	19.1198	0.00757324	0.000542982	0.000411712
INTERPRO	IPR001545:Gonadotropin, beta subunit	5	0.617284	0.000290329	667	10	18559	13.9123	0.155978	0.00403696	0.0036222
INTERPRO	IPR006208:Cystine knot	5	0.617284	0.00211872	667	16	18559	8.69518	0.710224	0.0252517	0.0226574
INTERPRO	IPR018245:Gonadotropin, beta subunit, conserved site	4	0.493827	0.0032862	667	9	18559	12.3665	0.85373	0.0362102	0.03249
Annotation Cluster 23	Enrichment Score: 2.5202142264775427
Category	Term	Count	%	PValue	List Total	Pop Hits	Pop Total	Fold Enrichment	Bonferroni	Benjamini	FDR
SMART	SM00078:IlGF	4	0.493827	0.00183119	263	10	10057	15.2958	0.153624	0.00925768	0.00701956
INTERPRO	IPR022353:Insulin, conserved site	4	0.493827	0.0032862	667	9	18559	12.3665	0.85373	0.0362102	0.03249
INTERPRO	IPR016179:Insulin-like	4	0.493827	0.00457014	667	10	18559	11.1298	0.931099	0.0460166	0.0412889
Annotation Cluster 24	Enrichment Score: 2.444230927777533
Category	Term	Count	%	PValue	List Total	Pop Hits	Pop Total	Fold Enrichment	Bonferroni	Benjamini	FDR
GOTERM_MF_DIRECT	GO:0004869~cysteine-type endopeptidase inhibitor activity	9	1.11111	1.34355e-05	571	34	16881	7.82574	0.0047048	0.00036276	0.000334855
UP_KEYWORDS	Thiol protease inhibitor	8	0.987654	4.4596e-05	800	26	20581	7.91577	0.0123214	0.000414743	0.000358255
GOTERM_BP_DIRECT	GO:2000117~negative regulation of cysteine-type endopeptidase activity	5	0.617284	0.00180566	578	16	16792	9.07872	0.926975	0.0421708	0.0404525
Annotation Cluster 25	Enrichment Score: 2.2134526650668325
Category	Term	Count	%	PValue	List Total	Pop Hits	Pop Total	Fold Enrichment	Bonferroni	Benjamini	FDR
GOTERM_CC_DIRECT	GO:0005833~hemoglobin complex	8	0.987654	6.70342e-08	683	12	18224	17.7882	1.9976e-05	1.66468e-06	1.51386e-06
INTERPRO	IPR009050:Globin-like	7	0.864198	2.88812e-06	667	13	18559	14.9825	0.00168524	4.68517e-05	4.20381e-05
INTERPRO	IPR000971:Globin	7	0.864198	2.88812e-06	667	13	18559	14.9825	0.00168524	4.68517e-05	4.20381e-05
GOTERM_MF_DIRECT	GO:0005344~oxygen transporter activity	7	0.864198	3.43997e-06	571	14	16881	14.782	0.0012067	0.000120743	0.000111455
UP_KEYWORDS	Oxygen transport	7	0.864198	4.56275e-06	800	13	20581	13.8526	0.00126764	5.09203e-05	4.39849e-05
INTERPRO	IPR012292:Globin, structural domain	7	0.864198	4.90076e-06	667	14	18559	13.9123	0.00285796	7.53169e-05	6.75789e-05
GOTERM_BP_DIRECT	GO:0015671~oxygen transport	7	0.864198	6.15915e-06	578	15	16792	13.5576	0.00887883	0.000212344	0.000203692
INTERPRO	IPR002338:Haemoglobin, alpha	4	0.493827	0.000435811	667	5	18559	22.2597	0.22475	0.00565586	0.00507478
GOTERM_CC_DIRECT	GO:0071682~endocytic vesicle lumen	5	0.617284	0.00246921	683	16	18224	8.33821	0.521326	0.0306594	0.0278815
GOTERM_MF_DIRECT	GO:0031720~haptoglobin binding	3	0.37037	0.00333798	571	3	16881	29.5639	0.690746	0.0509405	0.047022
INTERPRO	IPR002339:Haemoglobin, pi	3	0.37037	0.0037657	667	3	18559	27.8246	0.889564	0.0392709	0.0352362

## Sheet: d. DAVID Longest 10% APPRIS
Supplementary Table 2d. Functional Analysis results for the 10% longest genes in the APPRIS dataset (DAVID)
Annotation Cluster 1	Enrichment Score: 16.285110886278833
Category	Term	Count	%	PValue	List Total	Pop Hits	Pop Total	Fold Enrichment	Bonferroni	Benjamini	FDR
UP_KEYWORDS	ATP-binding	253	12.8753	3.08829e-26	1929	1391	20581	1.94056	1.50091e-23	3.00799e-24	2.48916e-24
GOTERM_MF_DIRECT	GO:0005524~ATP binding	264	13.4351	2.11784e-20	1725	1495	16881	1.72811	2.98403e-17	2.98403e-17	2.92262e-17
UP_KEYWORDS	Nucleotide-binding	274	13.944	1.92167e-17	1929	1788	20581	1.635	9.33931e-15	6.23902e-16	5.16288e-16
INTERPRO	IPR011009:Protein kinase-like domain	104	5.29262	3.27716e-11	1863	531	18559	1.9511	7.19011e-08	4.7934e-09	4.55526e-09
UP_KEYWORDS	Kinase	121	6.15776	9.11294e-10	1929	735	20581	1.75644	4.42889e-07	1.43161e-08	1.18468e-08
Annotation Cluster 2	Enrichment Score: 13.140900086189053
Category	Term	Count	%	PValue	List Total	Pop Hits	Pop Total	Fold Enrichment	Bonferroni	Benjamini	FDR
INTERPRO	IPR000742:Epidermal growth factor-like domain	75	3.81679	1.68833e-20	1863	231	18559	3.23438	3.70419e-17	1.85209e-17	1.76008e-17
UP_KEYWORDS	EGF-like domain	72	3.66412	2.01188e-19	1929	238	20581	3.22767	9.77775e-17	9.79787e-18	8.10789e-18
INTERPRO	IPR013032:EGF-like, conserved site	66	3.35878	1.1464e-18	1863	199	18559	3.30394	2.5152e-15	8.38399e-16	7.96746e-16
SMART	SM00181:EGF	70	3.56234	1.84147e-17	1282	188	10057	2.92093	8.87587e-15	8.87587e-15	8.10245e-15
INTERPRO	IPR001881:EGF-like calcium-binding	45	2.29008	4.82534e-14	1863	127	18559	3.5298	1.05959e-10	1.32335e-11	1.2576e-11
INTERPRO	IPR000152:EGF-type aspartate/asparagine hydroxylation site	39	1.98473	5.3262e-13	1863	105	18559	3.70013	1.16847e-09	1.06233e-10	1.00956e-10
INTERPRO	IPR018097:EGF-like calcium-binding, conserved site	36	1.83206	2.52315e-11	1863	102	18559	3.51596	5.53579e-08	3.95414e-09	3.7577e-09
SMART	SM00179:EGF_CA	45	2.29008	1.4274e-10	1282	127	10057	2.77964	6.88009e-08	3.44004e-08	3.14029e-08
INTERPRO	IPR009030:Insulin-like growth factor binding protein, N-terminal	36	1.83206	2.18431e-07	1863	139	18559	2.58006	0.000479124	1.36925e-05	1.30123e-05
GOTERM_MF_DIRECT	GO:0005509~calcium ion binding	113	5.75064	2.68962e-06	1725	717	16881	1.5423	0.0037825	0.000315806	0.000309306
Annotation Cluster 3	Enrichment Score: 9.928015887115288
Category	Term	Count	%	PValue	List Total	Pop Hits	Pop Total	Fold Enrichment	Bonferroni	Benjamini	FDR
KEGG_PATHWAY	hsa04510:Focal adhesion	61	3.10433	2.26044e-15	679	206	6879	2.99998	5.79536e-13	5.89976e-13	4.54349e-13
KEGG_PATHWAY	hsa04512:ECM-receptor interaction	32	1.6285	5.65145e-11	679	87	6879	3.72637	1.47503e-08	7.37514e-09	5.67971e-09
KEGG_PATHWAY	hsa04151:PI3K-Akt signaling pathway	60	3.05344	1.28706e-05	679	345	6879	1.76193	0.00335361	0.000335923	0.000258699
Annotation Cluster 4	Enrichment Score: 9.442486093412295
Category	Term	Count	%	PValue	List Total	Pop Hits	Pop Total	Fold Enrichment	Bonferroni	Benjamini	FDR
INTERPRO	IPR011993:Pleckstrin homology-like domain	93	4.73282	9.00346e-13	1863	427	18559	2.16969	1.97546e-09	1.64613e-10	1.56435e-10
INTERPRO	IPR001849:Pleckstrin homology domain	64	3.257	1.38433e-10	1863	271	18559	2.35262	3.03722e-07	1.51861e-08	1.44317e-08
SMART	SM00233:PH	64	3.257	3.77479e-07	1282	264	10057	1.90176	0.000181928	3.03241e-05	2.76818e-05
Annotation Cluster 5	Enrichment Score: 8.608238914980117
Category	Term	Count	%	PValue	List Total	Pop Hits	Pop Total	Fold Enrichment	Bonferroni	Benjamini	FDR
UP_KEYWORDS	Cell junction	125	6.36132	1.40772e-13	1929	675	20581	1.97579	6.84173e-11	3.4278e-12	2.83656e-12
UP_KEYWORDS	Synapse	68	3.46056	2.57193e-08	1929	357	20581	2.03224	1.24995e-05	3.68392e-07	3.0485e-07
GOTERM_CC_DIRECT	GO:0030054~cell junction	78	3.96947	4.1353e-06	1827	459	18224	1.69507	0.00328629	0.000253207	0.000236984
Annotation Cluster 6	Enrichment Score: 8.461534663284178
Category	Term	Count	%	PValue	List Total	Pop Hits	Pop Total	Fold Enrichment	Bonferroni	Benjamini	FDR
INTERPRO	IPR001791:Laminin G domain	27	1.37405	2.16356e-11	1863	60	18559	4.48285	4.74685e-08	3.65142e-09	3.47001e-09
SMART	SM00282:LamG	21	1.0687	3.47963e-08	1282	42	10057	3.92239	1.67717e-05	3.35437e-06	3.06208e-06
INTERPRO	IPR013320:Concanavalin A-like lectin/glucanase, subgroup	52	2.64631	5.47891e-08	1863	232	18559	2.23284	0.0001202	3.87766e-06	3.68501e-06
Annotation Cluster 7	Enrichment Score: 8.29812109741531
Category	Term	Count	%	PValue	List Total	Pop Hits	Pop Total	Fold Enrichment	Bonferroni	Benjamini	FDR
UP_KEYWORDS	Motor protein	47	2.39186	2.14278e-15	1929	135	20581	3.71448	1.02518e-12	6.13843e-14	5.07965e-14
INTERPRO	IPR024743:Dynein heavy chain, coiled coil stalk	16	0.814249	1.44935e-14	1863	16	18559	9.96189	3.19094e-11	4.54269e-12	4.31701e-12
INTERPRO	IPR013602:Dynein heavy chain, domain-2	16	0.814249	1.44935e-14	1863	16	18559	9.96189	3.19094e-11	4.54269e-12	4.31701e-12
INTERPRO	IPR026983:Dynein heavy chain	16	0.814249	1.44935e-14	1863	16	18559	9.96189	3.19094e-11	4.54269e-12	4.31701e-12
INTERPRO	IPR004273:Dynein heavy chain domain	16	0.814249	1.44935e-14	1863	16	18559	9.96189	3.19094e-11	4.54269e-12	4.31701e-12
INTERPRO	IPR024317:Dynein heavy chain, P-loop containing D4 domain	15	0.763359	1.36302e-13	1863	15	18559	9.96189	2.9912e-10	2.99047e-11	2.8419e-11
INTERPRO	IPR011704:ATPase, dynein-related, AAA domain	13	0.661578	7.55766e-11	1863	14	18559	9.25033	1.65815e-07	9.75383e-09	9.26925e-09
GOTERM_MF_DIRECT	GO:0016887~ATPase activity	50	2.54453	1.60371e-10	1725	183	16881	2.67379	2.25962e-07	7.53209e-08	7.37706e-08
GOTERM_MF_DIRECT	GO:0003777~microtubule motor activity	29	1.47583	2.14247e-09	1725	80	16881	3.54746	3.01874e-06	6.03749e-07	5.91322e-07
UP_KEYWORDS	Microtubule	59	3.00254	5.75077e-09	1929	280	20581	2.24817	2.79487e-06	8.48675e-08	7.02292e-08
UP_KEYWORDS	Dynein	16	0.814249	7.20956e-08	1929	33	20581	5.17297	3.50379e-05	9.48934e-07	7.85258e-07
INTERPRO	IPR013594:Dynein heavy chain, domain-1	9	0.458015	8.30531e-08	1863	9	18559	9.96189	0.000182202	5.69432e-06	5.41143e-06
GOTERM_CC_DIRECT	GO:0030286~dynein complex	13	0.661578	2.4494e-07	1827	22	18224	5.89421	0.000194953	3.24954e-05	3.04134e-05
GOTERM_BP_DIRECT	GO:0007018~microtubule-based movement	26	1.32316	3.8709e-07	1753	81	16792	3.07474	0.00181187	0.000453379	0.000448928
COG_ONTOLOGY	Cytoskeleton	17	0.86514	4.79766e-07	280	31	2026	3.96797	1.77512e-05	1.77513e-05	1.77513e-05
GOTERM_CC_DIRECT	GO:0005874~microtubule	60	3.05344	1.0888e-06	1827	311	18224	1.9244	0.000866309	9.62982e-05	9.01284e-05
GOTERM_CC_DIRECT	GO:0005858~axonemal dynein complex	7	0.356234	0.000147607	1827	10	18224	6.98238	0.110863	0.005595	0.00523653
GOTERM_BP_DIRECT	GO:0060285~cilium-dependent cell motility	7	0.356234	0.000371517	1753	11	16792	6.09573	0.824634	0.0483488	0.0478741
UP_KEYWORDS	Cilium	34	1.73028	0.00172589	1929	207	20581	1.75244	0.568076	0.0113582	0.00939908
KEGG_PATHWAY	hsa05016:Huntington's disease	31	1.57761	0.00704106	679	192	6879	1.63575	0.841851	0.0381621	0.0293892
Annotation Cluster 8	Enrichment Score: 7.409805564905839
Category	Term	Count	%	PValue	List Total	Pop Hits	Pop Total	Fold Enrichment	Bonferroni	Benjamini	FDR
INTERPRO	IPR011011:Zinc finger, FYVE/PHD-type	42	2.1374	1.95137e-10	1863	141	18559	2.96737	4.28131e-07	1.94605e-08	1.84937e-08
INTERPRO	IPR001965:Zinc finger, PHD-type	30	1.52672	4.94684e-09	1863	89	18559	3.35794	1.08533e-05	4.01977e-07	3.82006e-07
INTERPRO	IPR019787:Zinc finger, PHD-finger	28	1.42494	5.15556e-09	1863	79	18559	3.5308	1.13112e-05	4.03975e-07	3.83905e-07
SMART	SM00249:PHD	30	1.52672	8.60977e-07	1282	89	10057	2.64431	0.000414905	4.85183e-05	4.42906e-05
INTERPRO	IPR019786:Zinc finger, PHD-type, conserved site	20	1.01781	2.08467e-05	1863	67	18559	2.9737	0.0447079	0.000816744	0.000776167
Annotation Cluster 9	Enrichment Score: 7.150980487647659
Category	Term	Count	%	PValue	List Total	Pop Hits	Pop Total	Fold Enrichment	Bonferroni	Benjamini	FDR
INTERPRO	IPR002017:Spectrin repeat	17	0.86514	8.39041e-11	1863	25	18559	6.77408	1.84086e-07	1.0227e-08	9.71889e-09
INTERPRO	IPR018159:Spectrin/alpha-actinin	18	0.916031	1.57486e-10	1863	29	18559	6.18324	3.45525e-07	1.64536e-08	1.56361e-08
INTERPRO	IPR001589:Actinin-type, actin-binding, conserved site	15	0.763359	3.40597e-09	1863	23	18559	6.49688	7.47266e-06	2.98908e-07	2.84058e-07
SMART	SM00150:SPEC	18	0.916031	6.34879e-09	1282	29	10057	4.86917	3.06011e-06	7.65029e-07	6.98367e-07
INTERPRO	IPR001715:Calponin homology domain	24	1.22137	8.35368e-07	1863	76	18559	3.14586	0.00183112	4.36381e-05	4.14701e-05
SMART	SM00033:CH	22	1.11959	4.10444e-05	1282	66	10057	2.61492	0.0195894	0.0015218	0.00138919
GOTERM_CC_DIRECT	GO:0008091~spectrin	6	0.305344	0.000895465	1827	9	18224	6.64988	0.509882	0.0203654	0.0190606
Annotation Cluster 10	Enrichment Score: 6.917138116307413
Category	Term	Count	%	PValue	List Total	Pop Hits	Pop Total	Fold Enrichment	Bonferroni	Benjamini	FDR
UP_KEYWORDS	Serine/threonine-protein kinase	83	4.22392	2.82043e-12	1929	393	20581	2.2533	1.37072e-09	5.72312e-11	4.73597e-11
INTERPRO	IPR011009:Protein kinase-like domain	104	5.29262	3.27716e-11	1863	531	18559	1.9511	7.19011e-08	4.7934e-09	4.55526e-09
UP_KEYWORDS	Kinase	121	6.15776	9.11294e-10	1929	735	20581	1.75644	4.42889e-07	1.43161e-08	1.18468e-08
GOTERM_MF_DIRECT	GO:0004674~protein serine/threonine kinase activity	78	3.96947	1.71193e-09	1725	376	16881	2.03009	2.4121e-06	6.03026e-07	5.90614e-07
UP_KEYWORDS	Transferase	227	11.5522	2.96329e-08	1929	1708	20581	1.41799	1.44015e-05	4.12321e-07	3.41202e-07
INTERPRO	IPR000719:Protein kinase, catalytic domain	86	4.37659	2.54395e-07	1863	487	18559	1.75918	0.000557988	1.5504e-05	1.47337e-05
INTERPRO	IPR008271:Serine/threonine-protein kinase, active site	60	3.05344	1.26829e-06	1863	312	18559	1.91575	0.00277875	6.47121e-05	6.14971e-05
GOTERM_BP_DIRECT	GO:0006468~protein phosphorylation	79	4.02036	7.43297e-06	1753	456	16792	1.65952	0.0342242	0.00424879	0.00420707
INTERPRO	IPR017441:Protein kinase, ATP binding site	66	3.35878	1.37174e-05	1863	381	18559	1.72568	0.0296479	0.000590119	0.000560802
GOTERM_MF_DIRECT	GO:0004672~protein kinase activity	58	2.95165	0.000491235	1725	359	16881	1.58104	0.499586	0.0266212	0.0260732
SMART	SM00220:S_TKc	67	3.40967	0.00118113	1282	359	10057	1.46407	0.434272	0.0203323	0.0185606
Annotation Cluster 11	Enrichment Score: 6.866464722266819
Category	Term	Count	%	PValue	List Total	Pop Hits	Pop Total	Fold Enrichment	Bonferroni	Benjamini	FDR
UP_KEYWORDS	Zinc-finger	284	14.4529	1.64304e-20	1929	1781	20581	1.70133	7.98518e-18	1.3336e-18	1.10358e-18
UP_KEYWORDS	Metal-binding	491	24.9873	9.44772e-20	1929	3640	20581	1.43918	4.59159e-17	5.7513e-18	4.75929e-18
UP_KEYWORDS	Zinc	341	17.3537	4.69277e-18	1929	2348	20581	1.5495	2.28068e-15	1.75798e-16	1.45476e-16
GOTERM_MF_DIRECT	GO:0008270~zinc ion binding	175	8.90585	1.30516e-07	1725	1169	16881	1.46498	0.000183881	2.04331e-05	2.00125e-05
GOTERM_MF_DIRECT	GO:0046872~metal ion binding	280	14.2494	2.41194e-07	1725	2069	16881	1.32436	0.000339784	3.39842e-05	3.32847e-05
INTERPRO	IPR015880:Zinc finger, C2H2-like	109	5.54707	0.000134541	1863	762	18559	1.42499	0.25562	0.00351409	0.0033395
INTERPRO	IPR007087:Zinc finger, C2H2	113	5.75064	0.000158778	1863	799	18559	1.40888	0.294173	0.00409833	0.00389472
Annotation Cluster 12	Enrichment Score: 6.809526910357699
Category	Term	Count	%	PValue	List Total	Pop Hits	Pop Total	Fold Enrichment	Bonferroni	Benjamini	FDR
KEGG_PATHWAY	hsa04512:ECM-receptor interaction	32	1.6285	5.65145e-11	679	87	6879	3.72637	1.47503e-08	7.37514e-09	5.67971e-09
UP_KEYWORDS	Extracellular matrix	51	2.59542	5.43931e-07	1929	258	20581	2.10904	0.000264316	6.46084e-06	5.34645e-06
GOTERM_BP_DIRECT	GO:0030198~extracellular matrix organization	39	1.98473	0.000121259	1753	196	16792	1.90603	0.433419	0.0210408	0.0208342
Annotation Cluster 13	Enrichment Score: 6.79311584653443
Category	Term	Count	%	PValue	List Total	Pop Hits	Pop Total	Fold Enrichment	Bonferroni	Benjamini	FDR
GOTERM_MF_DIRECT	GO:0016887~ATPase activity	50	2.54453	1.60371e-10	1725	183	16881	2.67379	2.25962e-07	7.53209e-08	7.37706e-08
INTERPRO	IPR003593:AAA+ ATPase domain	35	1.78117	3.88556e-07	1863	136	18559	2.56372	0.00085213	2.21464e-05	2.10461e-05
SMART	SM00382:AAA	35	1.78117	6.69997e-05	1282	136	10057	2.01888	0.031779	0.0023067	0.0021057
Annotation Cluster 14	Enrichment Score: 6.514460038467048
Category	Term	Count	%	PValue	List Total	Pop Hits	Pop Total	Fold Enrichment	Bonferroni	Benjamini	FDR
INTERPRO	IPR003961:Fibronectin, type III	54	2.74809	9.48131e-11	1863	207	18559	2.59875	2.0802e-07	1.09484e-08	1.04045e-08
SMART	SM00060:FN3	48	2.44275	1.58966e-09	1282	150	10057	2.51033	7.66215e-07	2.55405e-07	2.3315e-07
Annotation Cluster 15	Enrichment Score: 6.2182553835759835
Category	Term	Count	%	PValue	List Total	Pop Hits	Pop Total	Fold Enrichment	Bonferroni	Benjamini	FDR
UP_KEYWORDS	Transcription regulation	316	16.0814	2.48187e-12	1929	2332	20581	1.44575	1.20621e-09	5.25509e-11	4.34867e-11
UP_KEYWORDS	Nucleus	621	31.6031	2.96759e-12	1929	5244	20581	1.26346	1.44227e-09	5.78086e-11	4.78375e-11
UP_KEYWORDS	Transcription	320	16.285	1.12619e-11	1929	2398	20581	1.42375	5.47327e-09	2.10944e-10	1.74559e-10
GOTERM_BP_DIRECT	GO:0006351~transcription, DNA-templated	256	13.028	5.62323e-05	1753	1955	16792	1.25434	0.231609	0.0138657	0.0137296
GOTERM_MF_DIRECT	GO:0003677~DNA binding	216	10.9924	0.000163063	1725	1674	16881	1.26272	0.205288	0.00998941	0.00978381
UP_KEYWORDS	DNA-binding	233	11.8575	0.000983962	1929	2050	20581	1.21265	0.380251	0.00704691	0.00583142
GOTERM_CC_DIRECT	GO:0005634~nucleus	597	30.3817	0.00229144	1827	5415	18224	1.09972	0.838956	0.040533	0.037936
Annotation Cluster 16	Enrichment Score: 5.402841126405588
Category	Term	Count	%	PValue	List Total	Pop Hits	Pop Total	Fold Enrichment	Bonferroni	Benjamini	FDR
GOTERM_MF_DIRECT	GO:0005201~extracellular matrix structural constituent	24	1.22137	8.72894e-08	1725	67	16881	3.50546	0.000122983	1.56868e-05	1.5364e-05
UP_KEYWORDS	Extracellular matrix	51	2.59542	5.43931e-07	1929	258	20581	2.10904	0.000264316	6.46084e-06	5.34645e-06
GOTERM_CC_DIRECT	GO:0005578~proteinaceous extracellular matrix	44	2.23919	0.00130308	1827	268	18224	1.63766	0.645812	0.0272961	0.0255472
Annotation Cluster 17	Enrichment Score: 5.230270576081523
Category	Term	Count	%	PValue	List Total	Pop Hits	Pop Total	Fold Enrichment	Bonferroni	Benjamini	FDR
UP_KEYWORDS	Motor protein	47	2.39186	2.14278e-15	1929	135	20581	3.71448	1.02518e-12	6.13843e-14	5.07965e-14
INTERPRO	IPR000048:IQ motif, EF-hand binding site	30	1.52672	2.73063e-09	1863	87	18559	3.43513	5.99098e-06	2.49625e-07	2.37223e-07
GOTERM_MF_DIRECT	GO:0003774~motor activity	25	1.27226	1.25932e-08	1725	66	16881	3.70685	1.77437e-05	2.95731e-06	2.89644e-06
INTERPRO	IPR001609:Myosin head, motor domain	19	0.966921	1.27395e-08	1863	40	18559	4.7319	2.79501e-05	9.31682e-07	8.85396e-07
GOTERM_CC_DIRECT	GO:0016459~myosin complex	20	1.01781	1.3615e-07	1827	50	18224	3.98993	0.000108369	2.1675e-05	2.02863e-05
SMART	SM00242:MYSc	19	0.966921	4.92284e-07	1282	40	10057	3.72627	0.000237253	3.38972e-05	3.09435e-05
UP_KEYWORDS	Myosin	18	0.916031	2.04041e-06	1929	51	20581	3.76562	0.000991149	2.31088e-05	1.91229e-05
SMART	SM00015:IQ	21	1.0687	2.40893e-06	1282	52	10057	3.16808	0.00116043	0.000105555	9.63574e-05
GOTERM_BP_DIRECT	GO:0030048~actin filament-based movement	9	0.458015	0.000141331	1753	17	16792	5.07124	0.484277	0.0236478	0.0234156
Annotation Cluster 18	Enrichment Score: 5.061100028640092
Category	Term	Count	%	PValue	List Total	Pop Hits	Pop Total	Fold Enrichment	Bonferroni	Benjamini	FDR
UP_KEYWORDS	Motor protein	47	2.39186	2.14278e-15	1929	135	20581	3.71448	1.02518e-12	6.13843e-14	5.07965e-14
GOTERM_MF_DIRECT	GO:0016887~ATPase activity	50	2.54453	1.60371e-10	1725	183	16881	2.67379	2.25962e-07	7.53209e-08	7.37706e-08
GOTERM_MF_DIRECT	GO:0003777~microtubule motor activity	29	1.47583	2.14247e-09	1725	80	16881	3.54746	3.01874e-06	6.03749e-07	5.91322e-07
GOTERM_BP_DIRECT	GO:0007018~microtubule-based movement	26	1.32316	3.8709e-07	1753	81	16792	3.07474	0.00181187	0.000453379	0.000448928
INTERPRO	IPR000253:Forkhead-associated (FHA) domain	11	0.559796	0.00278318	1863	37	18559	2.96164	0.99779	0.0504652	0.047958
Annotation Cluster 19	Enrichment Score: 4.459042077634982
Category	Term	Count	%	PValue	List Total	Pop Hits	Pop Total	Fold Enrichment	Bonferroni	Benjamini	FDR
UP_KEYWORDS	Guanine-nucleotide releasing factor	36	1.83206	2.58902e-07	1929	149	20581	2.57781	0.000125818	3.23295e-06	2.67532e-06
GOTERM_BP_DIRECT	GO:0051056~regulation of small GTPase mediated signal transduction	32	1.6285	1.54851e-05	1753	134	16792	2.28752	0.0699791	0.00558059	0.00552579
INTERPRO	IPR000219:Dbl homology (DH) domain	20	1.01781	5.06076e-05	1863	71	18559	2.80617	0.105093	0.00176906	0.00168117
GOTERM_BP_DIRECT	GO:0035023~regulation of Rho protein signal transduction	22	1.11959	6.17178e-05	1753	81	16792	2.60171	0.251105	0.0139619	0.0138248
GOTERM_MF_DIRECT	GO:0005089~Rho guanyl-nucleotide exchange factor activity	21	1.0687	6.60215e-05	1725	77	16881	2.66893	0.0888315	0.00614026	0.00601388
GOTERM_MF_DIRECT	GO:0005085~guanyl-nucleotide exchange factor activity	27	1.37405	0.000120973	1725	118	16881	2.23919	0.156724	0.00774776	0.00758829
SMART	SM00325:RhoGEF	20	1.01781	0.000611867	1282	68	10057	2.30729	0.255476	0.0113431	0.0103547
Annotation Cluster 20	Enrichment Score: 4.395463989331355
Category	Term	Count	%	PValue	List Total	Pop Hits	Pop Total	Fold Enrichment	Bonferroni	Benjamini	FDR
UP_KEYWORDS	Synapse	68	3.46056	2.57193e-08	1929	357	20581	2.03224	1.24995e-05	3.68392e-07	3.0485e-07
GOTERM_CC_DIRECT	GO:0045211~postsynaptic membrane	38	1.93384	0.000523741	1827	211	18224	1.79641	0.340984	0.0134483	0.0125867
UP_KEYWORDS	Postsynaptic cell membrane	29	1.47583	0.00483317	1929	179	20581	1.72854	0.90507	0.0280209	0.0231877
Annotation Cluster 21	Enrichment Score: 4.331990295810666
Category	Term	Count	%	PValue	List Total	Pop Hits	Pop Total	Fold Enrichment	Bonferroni	Benjamini	FDR
UP_KEYWORDS	Ubl conjugation pathway	103	5.24173	1.13155e-06	1929	680	20581	1.61608	0.000549783	1.31206e-05	1.08575e-05
GOTERM_MF_DIRECT	GO:0016874~ligase activity	49	2.49364	9.4853e-05	1725	270	16881	1.77599	0.125108	0.00742489	0.00727207
GOTERM_MF_DIRECT	GO:0004842~ubiquitin-protein transferase activity	53	2.6972	0.000940381	1725	329	16881	1.57648	0.734362	0.0414061	0.0405539
Annotation Cluster 22	Enrichment Score: 4.302963787885317
Category	Term	Count	%	PValue	List Total	Pop Hits	Pop Total	Fold Enrichment	Bonferroni	Benjamini	FDR
KEGG_PATHWAY	hsa04611:Platelet activation	32	1.6285	2.12128e-06	679	130	6879	2.4938	0.000553502	6.92068e-05	5.32972e-05
KEGG_PATHWAY	hsa04915:Estrogen signaling pathway	23	1.17048	0.000193868	679	99	6879	2.35368	0.0493454	0.00252998	0.00194837
KEGG_PATHWAY	hsa04022:cGMP-PKG signaling pathway	31	1.57761	0.000299919	679	158	6879	1.98774	0.0753044	0.00355813	0.00274017
Annotation Cluster 23	Enrichment Score: 4.137126827653886
Category	Term	Count	%	PValue	List Total	Pop Hits	Pop Total	Fold Enrichment	Bonferroni	Benjamini	FDR
INTERPRO	IPR023362:PH-BEACH domain	7	0.356234	2.37011e-05	1863	8	18559	8.71665	0.0506719	0.000896555	0.000852014
INTERPRO	IPR000409:BEACH domain	7	0.356234	6.50299e-05	1863	9	18559	7.74814	0.132969	0.00198161	0.00188316
SMART	SM01026:SM01026	7	0.356234	0.000251616	1282	9	10057	6.10149	0.114227	0.00556836	0.00508315
Annotation Cluster 24	Enrichment Score: 4.0979020399917525
Category	Term	Count	%	PValue	List Total	Pop Hits	Pop Total	Fold Enrichment	Bonferroni	Benjamini	FDR
INTERPRO	IPR015943:WD40/YVTN repeat-like-containing domain	64	3.257	4.43102e-07	1863	331	18559	1.92617	0.000971693	2.43041e-05	2.30967e-05
INTERPRO	IPR017986:WD40-repeat-containing domain	57	2.90076	6.57031e-06	1863	306	18559	1.85565	0.0143119	0.000306708	0.00029147
UP_KEYWORDS	WD repeat	49	2.49364	3.1946e-05	1929	281	20581	1.86048	0.0154061	0.000309376	0.000256013
INTERPRO	IPR001680:WD40 repeat	48	2.44275	0.000103579	1863	268	18559	1.78422	0.203289	0.00299015	0.0028416
INTERPRO	IPR019775:WD40 repeat, conserved site	30	1.52672	0.00215161	1863	166	18559	1.80034	0.991136	0.041049	0.0390097
Annotation Cluster 25	Enrichment Score: 3.9307363051938675
Category	Term	Count	%	PValue	List Total	Pop Hits	Pop Total	Fold Enrichment	Bonferroni	Benjamini	FDR
INTERPRO	IPR000403:Phosphatidylinositol 3-/4-kinase, catalytic domain	11	0.559796	3.97833e-06	1863	19	18559	5.76741	0.00869049	0.000193966	0.000184329
INTERPRO	IPR018936:Phosphatidylinositol 3/4-kinase, conserved site	10	0.508906	6.00035e-06	1863	16	18559	6.22618	0.0130785	0.000286191	0.000271972
SMART	SM00146:PI3Kc	11	0.559796	9.03928e-06	1282	17	10057	5.07603	0.00434747	0.000363078	0.00033144
INTERPRO	IPR003152:PIK-related kinase, FATC	6	0.305344	5.56357e-05	1863	6	18559	9.96189	0.114912	0.00176906	0.00168117
INTERPRO	IPR014009:PIK-related kinase	6	0.305344	5.56357e-05	1863	6	18559	9.96189	0.114912	0.00176906	0.00168117
SMART	SM01343:SM01343	6	0.305344	0.000178663	1282	6	10057	7.84477	0.0825189	0.0047842	0.00436732
INTERPRO	IPR003151:PIK-related kinase, FAT	5	0.254453	0.000464673	1863	5	18559	9.96189	0.639308	0.0105102	0.00998807

## Sheet: e. DAVID Smallest 10% APPRIS
Supplementary Table 2e. Functional Analysis results for the 10% smallest genes in the APPRIS dataset (DAVID)
Annotation Cluster 1	Enrichment Score: 35.78864634220242
Category	Term	Count	%	PValue	List Total	Pop Hits	Pop Total	Fold Enrichment	Bonferroni	Benjamini	FDR
GOTERM_CC_DIRECT	GO:0005576~extracellular region	323	18.8228	2.30867e-57	1484	1610	18224	2.46369	1.11047e-54	1.11047e-54	1.06199e-54
UP_KEYWORDS	Secreted	369	21.5035	3.54253e-56	1697	1965	20581	2.27745	1.40993e-53	1.41347e-53	1.2576e-53
UP_KEYWORDS	Disulfide bond	419	24.4172	6.00452e-19	1697	3434	20581	1.47978	2.3898e-16	1.84293e-17	1.6397e-17
UP_KEYWORDS	Signal	464	27.0396	1.42647e-13	1697	4160	20581	1.35272	5.67801e-11	3.55726e-12	3.16498e-12
Annotation Cluster 2	Enrichment Score: 26.97658528213727
Category	Term	Count	%	PValue	List Total	Pop Hits	Pop Total	Fold Enrichment	Bonferroni	Benjamini	FDR
UP_KEYWORDS	Antibiotic	66	3.84615	4.32345e-48	1697	95	20581	8.42568	1.72073e-45	8.62528e-46	7.67412e-46
UP_KEYWORDS	Antimicrobial	69	4.02098	1.31892e-46	1697	108	20581	7.74836	5.2493e-44	1.75416e-44	1.56072e-44
UP_KEYWORDS	Defensin	42	2.44755	5.49065e-35	1697	52	20581	9.79559	2.18528e-32	4.38154e-33	3.89836e-33
GOTERM_BP_DIRECT	GO:0042742~defense response to bacterium	59	3.43823	7.06827e-28	1274	145	16792	5.36311	1.84199e-24	1.84199e-24	1.79039e-24
INTERPRO	IPR025933:Beta-defensin	27	1.57343	2.92907e-22	1426	35	18559	10.0399	3.42408e-19	4.2801e-20	3.97621e-20
GOTERM_BP_DIRECT	GO:0045087~innate immune response	79	4.60373	3.1576e-13	1274	430	16792	2.42154	8.22838e-10	4.57151e-11	4.44345e-11
Annotation Cluster 3	Enrichment Score: 18.812272413234258
Category	Term	Count	%	PValue	List Total	Pop Hits	Pop Total	Fold Enrichment	Bonferroni	Benjamini	FDR
UP_KEYWORDS	Keratin	65	3.78788	8.15776e-30	1697	153	20581	5.15236	3.24679e-27	5.42491e-28	4.82667e-28
INTERPRO	IPR002494:High sulphur keratin-associated protein	29	1.68998	7.40137e-17	1426	57	18559	6.62153	1.29785e-13	8.6522e-15	8.03789e-15
GOTERM_CC_DIRECT	GO:0045095~keratin filament	33	1.92308	6.05759e-12	1484	100	18224	4.05251	2.91371e-09	3.23745e-10	3.0961e-10
Annotation Cluster 4	Enrichment Score: 15.150205958996612
Category	Term	Count	%	PValue	List Total	Pop Hits	Pop Total	Fold Enrichment	Bonferroni	Benjamini	FDR
INTERPRO	IPR026075:Small proline-rich protein/late cornified envelope protein	26	1.51515	1.93108e-24	1426	29	18559	11.6684	2.25743e-21	4.51487e-22	4.19431e-22
GOTERM_CC_DIRECT	GO:0001533~cornified envelope	31	1.80653	4.11856e-22	1484	46	18224	8.27587	1.98103e-19	4.95257e-20	4.73635e-20
UP_KEYWORDS	Keratinization	27	1.57343	1.47671e-19	1697	39	20581	8.39622	5.87731e-17	4.91006e-18	4.3686e-18
GOTERM_BP_DIRECT	GO:0018149~peptide cross-linking	29	1.68998	5.2795e-19	1274	50	16792	7.64471	1.37584e-15	2.75168e-16	2.6746e-16
GOTERM_BP_DIRECT	GO:0031424~keratinization	27	1.57343	2.93939e-17	1274	48	16792	7.41405	7.66004e-14	7.66004e-15	7.44547e-15
GOTERM_BP_DIRECT	GO:0030216~keratinocyte differentiation	30	1.74825	6.03986e-14	1274	76	16792	5.20284	1.57392e-10	1.12428e-11	1.09278e-11
GOTERM_BP_DIRECT	GO:0008544~epidermis development	20	1.1655	1.54753e-05	1274	85	16792	3.1013	0.0395265	0.000775549	0.000753825
GOTERM_MF_DIRECT	GO:0005198~structural molecule activity	38	2.21445	3.68974e-05	1261	247	16881	2.05954	0.0242746	0.00144551	0.00137172
Annotation Cluster 5	Enrichment Score: 14.562636776880648
Category	Term	Count	%	PValue	List Total	Pop Hits	Pop Total	Fold Enrichment	Bonferroni	Benjamini	FDR
INTERPRO	IPR011038:Calycin-like	31	1.80653	2.84872e-26	1426	39	18559	10.345	3.33015e-23	1.66507e-23	1.54685e-23
INTERPRO	IPR012674:Calycin	30	1.74825	7.4469e-26	1426	37	18559	10.5525	8.70543e-23	2.90181e-23	2.69578e-23
INTERPRO	IPR000566:Lipocalin/cytosolic fatty-acid binding protein domain	27	1.57343	8.14716e-23	1426	34	18559	10.3352	9.52403e-20	1.36058e-20	1.26397e-20
INTERPRO	IPR000463:Cytosolic fatty-acid binding	14	0.815851	5.44057e-12	1426	17	18559	10.718	6.35999e-09	4.54287e-10	4.22032e-10
GOTERM_MF_DIRECT	GO:0005215~transporter activity	29	1.68998	0.00109224	1261	202	16881	1.9219	0.517043	0.0227322	0.0215717
Annotation Cluster 6	Enrichment Score: 14.485809612735233
Category	Term	Count	%	PValue	List Total	Pop Hits	Pop Total	Fold Enrichment	Bonferroni	Benjamini	FDR
KEGG_PATHWAY	hsa03010:Ribosome	58	3.37995	9.35978e-27	583	136	6879	5.03206	2.07787e-24	2.07787e-24	1.96555e-24
UP_KEYWORDS	Ribosomal protein	68	3.9627	9.37605e-27	1697	185	20581	4.45781	3.73167e-24	5.34435e-25	4.755e-25
GOTERM_BP_DIRECT	GO:0006614~SRP-dependent cotranslational protein targeting to membrane	42	2.44755	8.45326e-22	1274	94	16792	5.88917	2.20292e-18	5.5073e-19	5.35303e-19
GOTERM_MF_DIRECT	GO:0003735~structural constituent of ribosome	64	3.7296	3.32967e-21	1261	222	16881	3.85931	2.21756e-18	7.39186e-19	7.0145e-19
UP_KEYWORDS	Ribonucleoprotein	78	4.54545	2.35006e-20	1697	296	20581	3.19586	9.35325e-18	8.52432e-19	7.58429e-19
GOTERM_BP_DIRECT	GO:0019083~viral transcription	42	2.44755	1.94042e-18	1274	112	16792	4.9427	5.05672e-15	8.42787e-16	8.19179e-16
GOTERM_BP_DIRECT	GO:0000184~nuclear-transcribed mRNA catabolic process, nonsense-mediated decay	43	2.50583	3.56241e-18	1274	119	16792	4.76271	9.28364e-15	1.32623e-15	1.28908e-15
GOTERM_BP_DIRECT	GO:0006413~translational initiation	46	2.68065	5.59358e-18	1274	137	16792	4.42558	1.45769e-14	1.82211e-15	1.77107e-15
GOTERM_BP_DIRECT	GO:0006412~translation	63	3.67133	4.12441e-17	1274	253	16792	3.28211	1.07482e-13	9.7711e-15	9.49739e-15
GOTERM_CC_DIRECT	GO:0005840~ribosome	51	2.97203	9.56572e-17	1484	166	18224	3.77287	5.34017e-14	9.20223e-15	8.80047e-15
GOTERM_CC_DIRECT	GO:0022627~cytosolic small ribosomal subunit	23	1.34033	3.20125e-12	1484	48	18224	5.88432	1.53979e-09	2.19972e-10	2.10368e-10
GOTERM_CC_DIRECT	GO:0022625~cytosolic large ribosomal subunit	26	1.51515	4.07003e-11	1484	68	18224	4.69542	1.95769e-08	1.95768e-09	1.87221e-09
GOTERM_BP_DIRECT	GO:0006364~rRNA processing	47	2.73893	7.78304e-11	1274	214	16792	2.89479	2.02826e-07	8.11304e-09	7.88577e-09
Annotation Cluster 7	Enrichment Score: 12.709002316679445
Category	Term	Count	%	PValue	List Total	Pop Hits	Pop Total	Fold Enrichment	Bonferroni	Benjamini	FDR
KEGG_PATHWAY	hsa04740:Olfactory transduction	101	5.88578	3.56642e-25	583	399	6879	2.98679	7.91745e-23	3.95873e-23	3.74474e-23
GOTERM_MF_DIRECT	GO:0004984~olfactory receptor activity	99	5.76923	3.26362e-24	1261	431	16881	3.07497	2.17357e-21	1.47589e-21	1.40055e-21
GOTERM_BP_DIRECT	GO:0050911~detection of chemical stimulus involved in sensory perception of smell	99	5.76923	3.39103e-24	1274	425	16792	3.07029	8.83703e-21	4.41852e-21	4.29474e-21
INTERPRO	IPR000725:Olfactory receptor	99	5.76923	2.64032e-23	1426	430	18559	2.99641	3.08653e-20	5.14422e-21	4.77898e-21
GOTERM_BP_DIRECT	GO:0007186~G-protein coupled receptor signaling pathway	155	9.03263	7.41439e-23	1274	899	16792	2.27251	1.93219e-19	6.44064e-20	6.26022e-20
UP_KEYWORDS	Olfaction	102	5.94406	1.22653e-21	1697	443	20581	2.79242	4.88159e-19	4.89386e-20	4.35418e-20
UP_KEYWORDS	Sensory transduction	112	6.52681	8.95449e-16	1697	609	20581	2.23041	3.53495e-13	2.55203e-14	2.2706e-14
GOTERM_MF_DIRECT	GO:0004930~G-protein coupled receptor activity	108	6.29371	1.30747e-12	1261	710	16881	2.03633	8.70801e-10	1.45129e-10	1.3772e-10
INTERPRO	IPR017452:GPCR, rhodopsin-like, 7TM	103	6.00233	3.12633e-09	1426	736	18559	1.82135	3.65467e-06	1.66122e-07	1.54327e-07
INTERPRO	IPR000276:G protein-coupled receptor, rhodopsin-like	100	5.82751	7.53037e-09	1426	719	18559	1.81011	8.80296e-06	3.5212e-07	3.27119e-07
UP_KEYWORDS	Transducer	112	6.52681	9.96087e-06	1697	899	20581	1.51093	0.0039566	0.000116894	0.000104003
UP_KEYWORDS	G-protein coupled receptor	106	6.17716	1.14212e-05	1697	842	20581	1.52679	0.00453534	0.000130202	0.000115843
Annotation Cluster 8	Enrichment Score: 11.409535540463791
Category	Term	Count	%	PValue	List Total	Pop Hits	Pop Total	Fold Enrichment	Bonferroni	Benjamini	FDR
GOTERM_BP_DIRECT	GO:0050830~defense response to Gram-positive bacterium	31	1.80653	2.50412e-13	1274	85	16792	4.80702	6.52715e-10	3.83867e-11	3.73114e-11
GOTERM_BP_DIRECT	GO:0019731~antibacterial humoral response	21	1.22378	1.02778e-11	1274	44	16792	6.29071	2.67839e-08	1.21745e-09	1.18335e-09
GOTERM_BP_DIRECT	GO:0002227~innate immune response in mucosa	16	0.932401	2.29529e-11	1274	25	16792	8.43554	5.98152e-08	2.60066e-09	2.52781e-09
Annotation Cluster 9	Enrichment Score: 10.639580369083351
Category	Term	Count	%	PValue	List Total	Pop Hits	Pop Total	Fold Enrichment	Bonferroni	Benjamini	FDR
KEGG_PATHWAY	hsa00190:Oxidative phosphorylation	48	2.7972	1.3707e-18	583	133	6879	4.2584	3.04296e-16	6.08593e-17	5.75696e-17
GOTERM_MF_DIRECT	GO:0008137~NADH dehydrogenase (ubiquinone) activity	24	1.3986	4.98035e-14	1261	48	16881	6.6935	3.31994e-11	8.29228e-12	7.86895e-12
GOTERM_BP_DIRECT	GO:0006120~mitochondrial electron transport, NADH to ubiquinone	24	1.3986	1.2121e-13	1274	49	16792	6.45577	3.15942e-10	2.10582e-11	2.04683e-11
KEGG_PATHWAY	hsa05016:Huntington's disease	51	2.97203	1.60218e-13	583	192	6879	3.13419	3.55656e-11	5.92808e-12	5.60765e-12
KEGG_PATHWAY	hsa05012:Parkinson's disease	42	2.44755	6.89528e-13	583	142	6879	3.48994	1.53082e-10	2.18679e-11	2.06858e-11
KEGG_PATHWAY	hsa05010:Alzheimer's disease	46	2.68065	9.51484e-13	583	168	6879	3.23076	2.11224e-10	2.64037e-11	2.49765e-11
UP_KEYWORDS	Respiratory chain	27	1.57343	9.63594e-13	1697	63	20581	5.19766	3.83498e-10	2.13597e-11	1.90042e-11
GOTERM_BP_DIRECT	GO:0032981~mitochondrial respiratory chain complex I assembly	26	1.51515	1.15343e-12	1274	63	16792	5.43959	3.00579e-09	1.58202e-10	1.5377e-10
GOTERM_CC_DIRECT	GO:0005747~mitochondrial respiratory chain complex I	23	1.34033	5.36492e-12	1484	49	18224	5.76423	2.58053e-09	3.22566e-10	3.08483e-10
KEGG_PATHWAY	hsa04932:Non-alcoholic fatty liver disease (NAFLD)	42	2.44755	6.31246e-12	583	151	6879	3.28193	1.40138e-09	1.55707e-10	1.47291e-10
UP_KEYWORDS	Electron transport	32	1.8648	3.99632e-10	1697	108	20581	3.59344	1.59054e-07	6.64388e-09	5.91123e-09
GOTERM_CC_DIRECT	GO:0005743~mitochondrial inner membrane	76	4.4289	6.60055e-10	1484	441	18224	2.11634	3.17487e-07	2.59585e-08	2.48252e-08
UP_KEYWORDS	Mitochondrion inner membrane	54	3.14685	2.26522e-09	1697	270	20581	2.42557	9.01557e-07	3.61529e-08	3.21661e-08
UP_KEYWORDS	Ubiquinone	13	0.757576	1.30839e-05	1697	35	20581	4.50464	0.00519388	0.000145013	0.000129022
Annotation Cluster 10	Enrichment Score: 8.51885381607022
Category	Term	Count	%	PValue	List Total	Pop Hits	Pop Total	Fold Enrichment	Bonferroni	Benjamini	FDR
UP_KEYWORDS	Nucleosome core	58	3.37995	7.2831e-40	1697	89	20581	7.90356	2.89867e-37	7.26489e-38	6.46375e-38
GOTERM_CC_DIRECT	GO:0000786~nucleosome	58	3.37995	2.74132e-38	1484	94	18224	7.57722	1.31858e-35	6.59288e-36	6.30504e-36
INTERPRO	IPR009072:Histone-fold	58	3.37995	5.63253e-34	1426	112	18559	6.73977	6.58443e-31	6.58443e-31	6.11693e-31
INTERPRO	IPR007125:Histone core	39	2.27273	4.75858e-25	1426	68	18559	7.46433	5.56278e-22	1.39069e-22	1.29195e-22
KEGG_PATHWAY	hsa05322:Systemic lupus erythematosus	55	3.20513	2.16196e-24	583	134	6879	4.843	4.79956e-22	1.59985e-22	1.51337e-22
UP_KEYWORDS	Citrullination	46	2.68065	1.22126e-23	1697	97	20581	5.75136	4.8606e-21	5.41424e-22	4.81718e-22
KEGG_PATHWAY	hsa05034:Alcoholism	61	3.55478	2.13898e-22	583	177	6879	4.06643	4.74853e-20	1.18713e-20	1.12296e-20
SMART	SM00414:H2A	21	1.22378	2.59349e-21	525	26	10057	15.4723	4.48674e-19	4.48674e-19	3.7865e-19
INTERPRO	IPR002119:Histone H2A	21	1.22378	6.43057e-18	1426	26	18559	10.5119	7.51734e-15	8.3526e-16	7.75956e-16
GOTERM_BP_DIRECT	GO:0006334~nucleosome assembly	42	2.44755	2.40431e-17	1274	119	16792	4.65195	6.26564e-14	6.96183e-15	6.76681e-15
GOTERM_CC_DIRECT	GO:0000788~nuclear nucleosome	24	1.3986	2.80355e-14	1484	44	18224	6.69836	1.35106e-11	2.24752e-12	2.14939e-12
GOTERM_BP_DIRECT	GO:0006342~chromatin silencing	23	1.34033	1.43469e-13	1274	45	16792	6.73672	3.73807e-10	2.33676e-11	2.2713e-11
GOTERM_BP_DIRECT	GO:0032200~telomere organization	17	0.990676	6.3657e-12	1274	27	16792	8.29885	1.6589e-08	7.89953e-10	7.67824e-10
GOTERM_BP_DIRECT	GO:0051290~protein heterotetramerization	20	1.1655	3.76698e-11	1274	42	16792	6.27644	9.81677e-08	4.09032e-09	3.97574e-09
UP_KEYWORDS	Chromosome	74	4.31235	7.87731e-11	1697	400	20581	2.24366	3.13517e-08	1.57152e-09	1.39822e-09
GOTERM_BP_DIRECT	GO:0006335~DNA replication-dependent nucleosome assembly	17	0.990676	2.03817e-10	1274	32	16792	7.00216	5.31146e-07	1.89695e-08	1.84381e-08
GOTERM_BP_DIRECT	GO:0000183~chromatin silencing at rDNA	18	1.04895	3.00601e-10	1274	37	16792	6.41215	7.83366e-07	2.70126e-08	2.62559e-08
SMART	SM00417:H4	11	0.641026	3.21555e-10	525	15	10057	14.0479	5.5629e-08	9.4579e-09	7.98181e-09
SMART	SM00427:H2B	12	0.699301	9.31137e-09	525	24	10057	9.5781	1.61087e-06	1.61087e-07	1.35946e-07
GOTERM_MF_DIRECT	GO:0046982~protein heterodimerization activity	71	4.13753	1.21488e-08	1261	465	16881	2.04404	8.09106e-06	8.0911e-07	7.67804e-07
GOTERM_BP_DIRECT	GO:0045815~positive regulation of gene expression, epigenetic	21	1.22378	1.43194e-08	1274	62	16792	4.46437	3.73157e-05	1.09754e-06	1.0668e-06
INTERPRO	IPR001951:Histone H4	11	0.641026	1.45073e-08	1426	15	18559	9.54413	1.69589e-05	5.65301e-07	5.25164e-07
SMART	SM00803:TAF	10	0.582751	2.17949e-08	525	16	10057	11.9726	3.77051e-06	3.42774e-07	2.89277e-07
GOTERM_BP_DIRECT	GO:0044267~cellular protein metabolic process	29	1.68998	4.22004e-08	1274	118	16792	3.23928	0.000109968	3.14212e-06	3.0541e-06
GOTERM_BP_DIRECT	GO:0045814~negative regulation of gene expression, epigenetic	18	1.04895	7.21084e-08	1274	50	16792	4.74499	0.000187897	5.21984e-06	5.07362e-06
INTERPRO	IPR019809:Histone H4, conserved site	10	0.582751	1.27153e-07	1426	14	18559	9.29623	0.000148631	4.01736e-06	3.73212e-06
GOTERM_BP_DIRECT	GO:0045653~negative regulation of megakaryocyte differentiation	11	0.641026	1.5079e-07	1274	18	16792	8.05477	0.00039288	1.00758e-05	9.79359e-06
INTERPRO	IPR000558:Histone H2B	12	0.699301	5.15079e-07	1426	24	18559	6.50736	0.000601947	1.4686e-05	1.36433e-05
INTERPRO	IPR004823:TATA box binding protein associated factor (TAF)	10	0.582751	6.30551e-07	1426	16	18559	8.1342	0.000736843	1.75503e-05	1.63042e-05
GOTERM_BP_DIRECT	GO:0034080~CENP-A containing nucleosome assembly	15	0.874126	1.86711e-06	1274	43	16792	4.59786	0.00485387	0.000105208	0.000102261
SMART	SM00428:H3	9	0.524476	2.33684e-06	525	19	10057	9.07398	0.000404193	2.12776e-05	1.79568e-05
GOTERM_BP_DIRECT	GO:0016233~telomere capping	11	0.641026	2.7721e-06	1274	23	16792	6.30373	0.00719808	0.000150502	0.000146286
GOTERM_CC_DIRECT	GO:0000228~nuclear chromosome	17	0.990676	2.79387e-06	1484	53	18224	3.93897	0.00134295	8.39907e-05	8.03238e-05
GOTERM_BP_DIRECT	GO:0031047~gene silencing by RNA	23	1.34033	2.58708e-05	1274	111	16792	2.7311	0.0651976	0.00122581	0.00119147
INTERPRO	IPR000164:Histone H3	9	0.524476	4.15211e-05	1426	19	18559	6.16487	0.0473799	0.000770446	0.000715744
GOTERM_BP_DIRECT	GO:0060968~regulation of gene silencing	7	0.407925	6.21507e-05	1274	11	16792	8.38761	0.149533	0.00261234	0.00253916
GOTERM_BP_DIRECT	GO:0006336~DNA replication-independent nucleosome assembly	10	0.582751	7.68842e-05	1274	26	16792	5.06944	0.18157	0.00318032	0.00309123
GOTERM_MF_DIRECT	GO:0042393~histone binding	23	1.34033	9.15875e-05	1261	122	16881	2.52378	0.0591768	0.00290463	0.00275635
GOTERM_BP_DIRECT	GO:0006352~DNA-templated transcription, initiation	11	0.641026	0.000247906	1274	36	16792	4.02739	0.475926	0.00950063	0.00923449
GOTERM_CC_DIRECT	GO:0000784~nuclear chromosome, telomeric region	23	1.34033	0.000778573	1484	130	18224	2.17267	0.312463	0.017833	0.0170544
GOTERM_MF_DIRECT	GO:0031492~nucleosomal DNA binding	11	0.641026	0.00176896	1261	46	16881	3.20124	0.692466	0.0327258	0.0310551
Annotation Cluster 11	Enrichment Score: 7.94430506680362
Category	Term	Count	%	PValue	List Total	Pop Hits	Pop Total	Fold Enrichment	Bonferroni	Benjamini	FDR
GOTERM_MF_DIRECT	GO:0004869~cysteine-type endopeptidase inhibitor activity	18	1.04895	4.29613e-11	1261	34	16881	7.08723	2.86122e-08	4.08746e-09	3.87879e-09
UP_KEYWORDS	Thiol protease inhibitor	16	0.932401	1.66848e-10	1697	26	20581	7.46331	6.64054e-08	3.17011e-09	2.82052e-09
SMART	SM00043:CY	11	0.641026	8.17663e-10	525	16	10057	13.1699	1.41456e-07	2.0208e-08	1.70541e-08
GOTERM_BP_DIRECT	GO:2000117~negative regulation of cysteine-type endopeptidase activity	12	0.699301	1.39612e-09	1274	16	16792	9.8854	3.63827e-06	1.21276e-07	1.17879e-07
INTERPRO	IPR027214:Cystatin	11	0.641026	1.59475e-09	1426	13	18559	11.0125	1.86426e-06	8.87744e-08	8.24714e-08
INTERPRO	IPR000010:Proteinase inhibitor I25, cystatin	12	0.699301	1.01205e-08	1426	18	18559	8.67648	1.18308e-05	4.38179e-07	4.07068e-07
INTERPRO	IPR018073:Proteinase inhibitor I25, cystatin, conserved site	7	0.407925	1.39124e-05	1426	9	18559	10.1226	0.0161322	0.000309419	0.00028745
GOTERM_MF_DIRECT	GO:0002020~protease binding	20	1.1655	0.000151834	1261	101	16881	2.65089	0.0961837	0.00439659	0.00417214
Annotation Cluster 12	Enrichment Score: 7.818853635076396
Category	Term	Count	%	PValue	List Total	Pop Hits	Pop Total	Fold Enrichment	Bonferroni	Benjamini	FDR
SMART	SM00199:SCY	22	1.28205	2.61249e-16	525	43	10057	9.80084	3.84137e-14	1.50654e-14	1.27141e-14
GOTERM_BP_DIRECT	GO:0048247~lymphocyte chemotaxis	20	1.1655	1.68167e-15	1274	28	16792	9.41467	4.33986e-12	3.65203e-13	3.54973e-13
UP_KEYWORDS	Cytokine	52	3.0303	1.90217e-14	1697	190	20581	3.31921	7.55596e-12	5.05976e-13	4.50179e-13
GOTERM_BP_DIRECT	GO:0002548~monocyte chemotaxis	23	1.34033	2.23368e-14	1274	42	16792	7.21791	5.81541e-11	4.47766e-12	4.35223e-12
GOTERM_MF_DIRECT	GO:0008009~chemokine activity	24	1.3986	8.72286e-14	1261	49	16881	6.5569	5.81175e-11	1.16189e-11	1.10257e-11
INTERPRO	IPR001811:Chemokine interleukin-8-like domain	23	1.34033	3.35046e-13	1426	46	18559	6.50736	3.91691e-10	3.01284e-11	2.79892e-11
GOTERM_BP_DIRECT	GO:0030593~neutrophil chemotaxis	26	1.51515	3.96495e-12	1274	66	16792	5.19233	1.03326e-08	5.16633e-10	5.02161e-10
INTERPRO	IPR000827:CC chemokine, conserved site	16	0.932401	1.19386e-11	1426	24	18559	8.67648	1.39562e-08	9.30413e-10	8.64353e-10
BBID	109.Chemokine_families	15	0.874126	1.07493e-10	31	27	388	6.95341	3.97723e-09	3.86973e-09	3.86973e-09
GOTERM_MF_DIRECT	GO:0048020~CCR chemokine receptor binding	14	0.815851	1.18508e-09	1261	23	16881	8.14861	7.89265e-07	8.76961e-08	8.32192e-08
GOTERM_BP_DIRECT	GO:0071346~cellular response to interferon-gamma	21	1.22378	2.71686e-09	1274	57	16792	4.85599	7.0801e-06	2.28391e-07	2.21993e-07
GOTERM_BP_DIRECT	GO:0071347~cellular response to interleukin-1	23	1.34033	6.37124e-09	1274	71	16792	4.26975	1.66033e-05	5.03135e-07	4.89041e-07
GOTERM_BP_DIRECT	GO:0070098~chemokine-mediated signaling pathway	23	1.34033	6.37124e-09	1274	71	16792	4.26975	1.66033e-05	5.03135e-07	4.89041e-07
UP_KEYWORDS	Chemotaxis	28	1.6317	1.10633e-08	1697	97	20581	3.50083	4.40319e-06	1.63491e-07	1.45462e-07
KEGG_PATHWAY	hsa04060:Cytokine-cytokine receptor interaction	47	2.73893	1.12808e-07	583	243	6879	2.28217	2.5043e-05	2.50433e-06	2.36896e-06
GOTERM_BP_DIRECT	GO:0071356~cellular response to tumor necrosis factor	27	1.57343	1.38445e-07	1274	110	16792	3.23522	0.000360722	9.60655e-06	9.33745e-06
GOTERM_BP_DIRECT	GO:0050729~positive regulation of inflammatory response	20	1.1655	1.38791e-06	1274	73	16792	3.61111	0.00361035	8.22018e-05	7.98992e-05
GOTERM_BP_DIRECT	GO:0006954~inflammatory response	53	3.08858	2.19012e-05	1274	379	16792	1.84319	0.0554769	0.00107688	0.00104671
GOTERM_BP_DIRECT	GO:0006935~chemotaxis	23	1.34033	0.000114842	1274	122	16792	2.48485	0.25866	0.00467622	0.00454523
UP_KEYWORDS	Inflammatory response	27	1.57343	0.000280693	1697	152	20581	2.15429	0.105716	0.00273162	0.00243039
GOTERM_BP_DIRECT	GO:0060326~cell chemotaxis	15	0.874126	0.000300834	1274	65	16792	3.04166	0.543466	0.0111996	0.0108859
GOTERM_BP_DIRECT	GO:0070374~positive regulation of ERK1 and ERK2 cascade	27	1.57343	0.000719696	1274	175	16792	2.03357	0.846829	0.024678	0.0239867
KEGG_PATHWAY	hsa04062:Chemokine signaling pathway	30	1.74825	0.000865559	583	186	6879	1.90312	0.174889	0.0147811	0.0139821
GOTERM_BP_DIRECT	GO:0006955~immune response	51	2.97203	0.0010482	1274	421	16792	1.59669	0.934979	0.0350207	0.0340397
Annotation Cluster 13	Enrichment Score: 7.260057244468696
Category	Term	Count	%	PValue	List Total	Pop Hits	Pop Total	Fold Enrichment	Bonferroni	Benjamini	FDR
SMART	SM01394:SM01394	14	0.815851	3.2802e-10	525	28	10057	9.5781	5.67474e-08	9.4579e-09	7.98181e-09
INTERPRO	IPR013787:S100/CaBP-9k-type, calcium binding, subdomain	15	0.874126	6.00881e-09	1426	29	18559	6.73176	7.02427e-06	2.92679e-07	2.71899e-07
INTERPRO	IPR001751:S100/Calbindin-D9k, conserved site	13	0.757576	8.1265e-08	1426	25	18559	6.76766	9.49942e-05	2.87875e-06	2.67436e-06
GOTERM_MF_DIRECT	GO:0050786~RAGE receptor binding	7	0.407925	5.69088e-05	1261	11	16881	8.519	0.037193	0.00189506	0.00179832
Annotation Cluster 14	Enrichment Score: 7.120125086549508
Category	Term	Count	%	PValue	List Total	Pop Hits	Pop Total	Fold Enrichment	Bonferroni	Benjamini	FDR
INTERPRO	IPR003019:Metallothionein superfamily, eukaryotic	12	0.699301	1.54564e-10	1426	14	18559	11.1555	1.80686e-07	9.50978e-09	8.83457e-09
INTERPRO	IPR000006:Metallothionein, vertebrate	12	0.699301	1.54564e-10	1426	14	18559	11.1555	1.80686e-07	9.50978e-09	8.83457e-09
INTERPRO	IPR017854:Metallothionein domain	12	0.699301	1.54564e-10	1426	14	18559	11.1555	1.80686e-07	9.50978e-09	8.83457e-09
INTERPRO	IPR023587:Metallothionein domain, vertebrate	12	0.699301	1.54564e-10	1426	14	18559	11.1555	1.80686e-07	9.50978e-09	8.83457e-09
UP_KEYWORDS	Metal-thiolate cluster	12	0.699301	3.32704e-10	1697	14	20581	10.3953	1.32416e-07	5.77168e-09	5.13521e-09
INTERPRO	IPR018064:Metallothionein, vertebrate, metal binding site	10	0.582751	4.3227e-09	1426	11	18559	11.8316	5.05322e-06	2.19706e-07	2.04107e-07
UP_KEYWORDS	Cadmium	8	0.4662	7.91352e-07	1697	9	20581	10.7803	0.000314909	9.86717e-06	8.77906e-06
GOTERM_BP_DIRECT	GO:0071294~cellular response to zinc ion	10	0.582751	3.69738e-06	1274	19	16792	6.93712	0.00958911	0.000192707	0.000187309
UP_KEYWORDS	Copper	18	1.04895	1.40588e-05	1697	65	20581	3.35849	0.00557982	0.000151607	0.000134889
GOTERM_BP_DIRECT	GO:0045926~negative regulation of growth	9	0.524476	3.78099e-05	1274	19	16792	6.24341	0.0938356	0.00169884	0.00165125
GOTERM_BP_DIRECT	GO:0071276~cellular response to cadmium ion	8	0.4662	0.000139745	1274	17	16792	6.2026	0.305249	0.00551781	0.00536325
KEGG_PATHWAY	hsa04978:Mineral absorption	13	0.757576	0.000202812	583	44	6879	3.48616	0.0440301	0.00375203	0.00354921
Annotation Cluster 15	Enrichment Score: 6.722263759483173
Category	Term	Count	%	PValue	List Total	Pop Hits	Pop Total	Fold Enrichment	Bonferroni	Benjamini	FDR
GOTERM_CC_DIRECT	GO:0005762~mitochondrial large ribosomal subunit	18	1.04895	1.01962e-07	1484	48	18224	4.60512	4.90427e-05	3.50313e-06	3.35019e-06
GOTERM_BP_DIRECT	GO:0070125~mitochondrial translational elongation	23	1.34033	2.31298e-07	1274	85	16792	3.5665	0.000602582	1.47015e-05	1.42897e-05
GOTERM_BP_DIRECT	GO:0070126~mitochondrial translational termination	23	1.34033	2.888e-07	1274	86	16792	3.52503	0.000752329	1.75026e-05	1.70123e-05
Annotation Cluster 16	Enrichment Score: 5.742914651758695
Category	Term	Count	%	PValue	List Total	Pop Hits	Pop Total	Fold Enrichment	Bonferroni	Benjamini	FDR
UP_KEYWORDS	Fungicide	12	0.699301	7.70751e-11	1697	13	20581	11.195	3.06759e-08	1.57152e-09	1.39822e-09
GOTERM_BP_DIRECT	GO:0050832~defense response to fungus	16	0.932401	1.05551e-10	1274	27	16792	7.81069	2.75066e-07	1.05795e-08	1.02831e-08
GOTERM_BP_DIRECT	GO:0031640~killing of cells of other organism	12	0.699301	1.34176e-10	1274	14	16792	11.2976	3.49664e-07	1.29505e-08	1.25877e-08
SMART	SM00048:DEFSN	8	0.4662	7.6658e-09	525	8	10057	19.1562	1.32618e-06	1.47354e-07	1.24356e-07
INTERPRO	IPR006080:Beta defensin/Neutrophil defensin	8	0.4662	1.15859e-07	1426	8	18559	13.0147	0.00013543	3.98352e-06	3.70069e-06
PIR_SUPERFAMILY	PIRSF001875:alpha-defensin	6	0.34965	1.24777e-05	128	6	1692	13.2188	0.00118469	0.00118538	0.00116043
INTERPRO	IPR006081:Mammalian defensins	6	0.34965	1.48941e-05	1426	6	18559	13.0147	0.0172607	0.000309419	0.00028745
INTERPRO	IPR002366:Defensin propeptide	6	0.34965	1.48941e-05	1426	6	18559	13.0147	0.0172607	0.000309419	0.00028745
INTERPRO	IPR016327:Alpha-defensin	6	0.34965	1.48941e-05	1426	6	18559	13.0147	0.0172607	0.000309419	0.00028745
GOTERM_CC_DIRECT	GO:0005796~Golgi lumen	18	1.04895	0.00178344	1484	96	18224	2.30256	0.576246	0.0357432	0.0341827
Annotation Cluster 17	Enrichment Score: 5.5051768580211435
Category	Term	Count	%	PValue	List Total	Pop Hits	Pop Total	Fold Enrichment	Bonferroni	Benjamini	FDR
GOTERM_CC_DIRECT	GO:0005743~mitochondrial inner membrane	76	4.4289	6.60055e-10	1484	441	18224	2.11634	3.17487e-07	2.59585e-08	2.48252e-08
UP_KEYWORDS	Mitochondrion	137	7.98368	2.34248e-06	1697	1119	20581	1.48482	0.000931874	2.83227e-05	2.51994e-05
Annotation Cluster 18	Enrichment Score: 5.131620433538227
Category	Term	Count	%	PValue	List Total	Pop Hits	Pop Total	Fold Enrichment	Bonferroni	Benjamini	FDR
INTERPRO	IPR000463:Cytosolic fatty-acid binding	14	0.815851	5.44057e-12	1426	17	18559	10.718	6.35999e-09	4.54287e-10	4.22032e-10
UP_KEYWORDS	Retinol-binding	7	0.407925	2.09672e-05	1697	9	20581	9.43279	0.00831033	0.000214511	0.000190856
GOTERM_MF_DIRECT	GO:0005501~retinoid binding	6	0.34965	0.000106332	1261	8	16881	10.0402	0.0683711	0.00321895	0.00305462
UP_KEYWORDS	Vitamin A	6	0.34965	0.000171159	1697	8	20581	9.0959	0.0658582	0.00170731	0.00151904
GOTERM_MF_DIRECT	GO:0019841~retinol binding	7	0.407925	0.000185501	1261	13	16881	7.20838	0.116227	0.00514766	0.00488486
GOTERM_MF_DIRECT	GO:0016918~retinal binding	6	0.34965	0.000421389	1261	10	16881	8.0322	0.244748	0.0112258	0.0106527
Annotation Cluster 19	Enrichment Score: 4.978865871927943
Category	Term	Count	%	PValue	List Total	Pop Hits	Pop Total	Fold Enrichment	Bonferroni	Benjamini	FDR
SMART	SM00247:XTALbg	11	0.641026	3.21555e-10	525	15	10057	14.0479	5.5629e-08	9.4579e-09	7.98181e-09
INTERPRO	IPR001064:Beta/gamma crystallin	11	0.641026	1.45073e-08	1426	15	18559	9.54413	1.69589e-05	5.65301e-07	5.25164e-07
INTERPRO	IPR011024:Gamma-crystallin-related	11	0.641026	1.45073e-08	1426	15	18559	9.54413	1.69589e-05	5.65301e-07	5.25164e-07
UP_KEYWORDS	Eye lens protein	11	0.641026	3.32401e-07	1697	18	20581	7.41148	0.000132287	4.27832e-06	3.80652e-06
GOTERM_MF_DIRECT	GO:0005212~structural constituent of eye lens	11	0.641026	8.52333e-07	1261	21	16881	7.01224	0.000567493	4.73045e-05	4.48896e-05
Annotation Cluster 20	Enrichment Score: 4.437641289736263
Category	Term	Count	%	PValue	List Total	Pop Hits	Pop Total	Fold Enrichment	Bonferroni	Benjamini	FDR
INTERPRO	IPR022272:Lipocalin conserved site	9	0.524476	4.4342e-07	1426	12	18559	9.76104	0.000518224	1.29589e-05	1.20389e-05
INTERPRO	IPR002345:Lipocalin	6	0.34965	0.000121893	1426	8	18559	9.76104	0.132814	0.00206512	0.00191849
GOTERM_MF_DIRECT	GO:0036094~small molecule binding	5	0.291375	0.000900082	1261	7	16881	9.56214	0.451037	0.0193372	0.0183501
Annotation Cluster 21	Enrichment Score: 4.380713200092985
Category	Term	Count	%	PValue	List Total	Pop Hits	Pop Total	Fold Enrichment	Bonferroni	Benjamini	FDR
SMART	SM00263:LYZ1	7	0.407925	1.42829e-06	525	9	10057	14.8993	0.000247064	1.37275e-05	1.1585e-05
GOTERM_BP_DIRECT	GO:0050829~defense response to Gram-negative bacterium	17	0.990676	1.89746e-06	1274	55	16792	4.07398	0.00493259	0.000105208	0.000102261
GOTERM_BP_DIRECT	GO:0016998~cell wall macromolecule catabolic process	8	0.4662	3.56086e-06	1274	11	16792	9.58584	0.0092367	0.00018938	0.000184075
INTERPRO	IPR023346:Lysozyme-like domain	8	0.4662	3.88485e-06	1426	11	18559	9.46526	0.0045311	0.000103213	9.5885e-05
GOTERM_MF_DIRECT	GO:0003796~lysozyme activity	8	0.4662	7.19881e-06	1261	12	16881	8.92466	0.00478295	0.000319627	0.00030331
INTERPRO	IPR001916:Glycoside hydrolase, family 22	7	0.407925	1.39124e-05	1426	9	18559	10.1226	0.0161322	0.000309419	0.00028745
INTERPRO	IPR000974:Glycoside hydrolase, family 22, lysozyme	6	0.34965	0.000121893	1426	8	18559	9.76104	0.132814	0.00206512	0.00191849
INTERPRO	IPR019799:Glycoside hydrolase, family 22, conserved site	5	0.291375	0.00100294	1426	7	18559	9.29623	0.690571	0.0144745	0.0134468
Annotation Cluster 22	Enrichment Score: 4.198274260214286
Category	Term	Count	%	PValue	List Total	Pop Hits	Pop Total	Fold Enrichment	Bonferroni	Benjamini	FDR
GOTERM_CC_DIRECT	GO:0005833~hemoglobin complex	11	0.641026	7.01581e-10	1484	12	18224	11.257	3.3746e-07	2.59585e-08	2.48252e-08
INTERPRO	IPR009050:Globin-like	10	0.582751	4.87517e-08	1426	13	18559	10.0113	5.69891e-05	1.78096e-06	1.65451e-06
INTERPRO	IPR000971:Globin	10	0.582751	4.87517e-08	1426	13	18559	10.0113	5.69891e-05	1.78096e-06	1.65451e-06
UP_KEYWORDS	Oxygen transport	10	0.582751	9.04559e-08	1697	13	20581	9.32913	3.60008e-05	1.20306e-06	1.07039e-06
GOTERM_MF_DIRECT	GO:0005344~oxygen transporter activity	10	0.582751	9.92996e-08	1261	14	16881	9.56214	6.61314e-05	6.01214e-06	5.70522e-06
INTERPRO	IPR012292:Globin, structural domain	10	0.582751	1.27153e-07	1426	14	18559	9.29623	0.000148631	4.01736e-06	3.73212e-06
GOTERM_BP_DIRECT	GO:0015671~oxygen transport	10	0.582751	2.64844e-07	1274	15	16792	8.78702	0.000689945	1.64329e-05	1.59726e-05
INTERPRO	IPR002337:Haemoglobin, beta	5	0.291375	0.000162504	1426	5	18559	13.0147	0.173026	0.00263843	0.0024511
INTERPRO	IPR002338:Haemoglobin, alpha	5	0.291375	0.000162504	1426	5	18559	13.0147	0.173026	0.00263843	0.0024511
Annotation Cluster 23	Enrichment Score: 4.0156529553233575
Category	Term	Count	%	PValue	List Total	Pop Hits	Pop Total	Fold Enrichment	Bonferroni	Benjamini	FDR
SMART	SM00068:GHB	8	0.4662	1.04878e-07	525	10	10057	15.325	1.81437e-05	1.39568e-06	1.17786e-06
INTERPRO	IPR001545:Gonadotropin, beta subunit	8	0.4662	1.51356e-06	1426	10	18559	10.4118	0.00176779	4.11478e-05	3.82262e-05
INTERPRO	IPR018245:Gonadotropin, beta subunit, conserved site	7	0.407925	1.39124e-05	1426	9	18559	10.1226	0.0161322	0.000309419	0.00028745
INTERPRO	IPR006208:Cystine knot	8	0.4662	9.55054e-05	1426	16	18559	6.50736	0.105644	0.0016916	0.0015715
Annotation Cluster 24	Enrichment Score: 3.8225843726251614
Category	Term	Count	%	PValue	List Total	Pop Hits	Pop Total	Fold Enrichment	Bonferroni	Benjamini	FDR
GOTERM_MF_DIRECT	GO:0004129~cytochrome-c oxidase activity	12	0.699301	5.5617e-06	1261	30	16881	5.3548	0.00369725	0.000264578	0.000251071
KEGG_PATHWAY	hsa04260:Cardiac muscle contraction	19	1.10723	3.7073e-05	583	75	6879	2.98916	0.00819658	0.0007482	0.000707757
GOTERM_BP_DIRECT	GO:0006123~mitochondrial electron transport, cytochrome c to oxygen	9	0.524476	5.88365e-05	1274	20	16792	5.93124	0.142155	0.00255546	0.00248388
GOTERM_CC_DIRECT	GO:0005751~mitochondrial respiratory chain complex IV	7	0.407925	0.00029892	1484	13	18224	6.61248	0.133941	0.00718903	0.00687516
GOTERM_BP_DIRECT	GO:1902600~hydrogen ion transmembrane transport	14	0.815851	0.000545225	1274	61	16792	3.02504	0.758587	0.0192008	0.0186629
Annotation Cluster 25	Enrichment Score: 3.7410121893353048
Category	Term	Count	%	PValue	List Total	Pop Hits	Pop Total	Fold Enrichment	Bonferroni	Benjamini	FDR
UP_KEYWORDS	Protease inhibitor	35	2.03963	2.24873e-10	1697	124	20581	3.42319	8.94993e-08	4.07837e-09	3.62863e-09
GOTERM_BP_DIRECT	GO:1900004~negative regulation of serine-type endopeptidase activity	8	0.4662	7.98452e-06	1274	12	16792	8.78702	0.0205927	0.000407993	0.000396564
INTERPRO	IPR008197:Whey acidic protein-type 4-disulphide core	8	0.4662	0.000151613	1426	17	18559	6.12458	0.162429	0.00253193	0.00235217
SMART	SM00280:KAZAL	9	0.524476	0.000280548	525	34	10057	5.07076	0.0473824	0.00211021	0.00178087
UP_KEYWORDS	Serine protease inhibitor	18	1.04895	0.000571942	1697	86	20581	2.53839	0.203635	0.00530709	0.00472185
GOTERM_MF_DIRECT	GO:0004867~serine-type endopeptidase inhibitor activity	18	1.04895	0.000777932	1261	97	16881	2.48418	0.40447	0.0172701	0.0163884
