# Supplementary material for: Gene Size Matters: An Analysis of Gene Length in the Human Genome
Source: Front Genet. 2021 Feb 11;12:559998. doi: 10.3389/fgene.2021.559998 (PMC7905317; doi:10.3389/fgene.2021.559998)
Supplement: Supplementary file 3 [file Table_3.xlsx]

## Sheet: a.WG Longest 5% genes
Supplementary Table 3a. Functional Analysis results for the 5% longest genes (WebGestalt)
geneSet	description	Size	Overlap	Expect	Enrichment	pValue	FDR
Biological Process
GO:0061564	axon development	490	62	27.2976	2.27126	1.01571e-09	8.63353e-07
GO:0010975	regulation of neuron projection development	475	60	26.4619	2.26741	2.04196e-09	8.67834e-07
GO:0022604	regulation of cell morphogenesis	473	57	26.3505	2.16314	2.86569e-08	8.11944e-06
GO:0016358	dendrite development	219	34	12.2004	2.78681	5.18003e-08	1.10076e-05
GO:0007018	microtubule-based movement	271	38	15.0972	2.51702	1.36364e-07	2.13638e-05
GO:0030900	forebrain development	375	47	20.891	2.24977	1.50803e-07	2.13638e-05
GO:0051493	regulation of cytoskeleton organization	500	57	27.8547	2.04633	1.95218e-07	2.3705e-05
GO:0098742	cell-cell adhesion via plasma-membrane adhesion molecules	270	37	15.0415	2.45986	3.57644e-07	3.79997e-05
GO:0030534	adult behavior	141	24	7.85502	3.05537	8.77056e-07	7.96773e-05
GO:0001539	cilium or flagellum-dependent cell motility	33	11	1.83841	5.98343	9.3738e-07	7.96773e-05
GO:0042391	regulation of membrane potential	414	48	23.0637	2.08119	1.12842e-06	8.15742e-05
GO:0050890	cognition	283	37	15.7658	2.34686	1.15164e-06	8.15742e-05
GO:0051235	maintenance of location	309	39	17.2142	2.26557	1.45402e-06	9.50703e-05
GO:0009791	post-embryonic development	89	18	4.95813	3.6304	1.59085e-06	9.65875e-05
GO:0035637	multicellular organismal signaling	170	26	9.47059	2.74534	2.54514e-06	0.000144225
GO:0050808	synapse organization	385	44	21.4481	2.05146	4.60785e-06	0.000244792
GO:0001764	neuron migration	151	23	8.41211	2.73415	1.0214e-05	0.000510699
GO:0007626	locomotory behavior	197	27	10.9747	2.46019	1.34082e-05	0.000633163
GO:0050769	positive regulation of neurogenesis	447	47	24.9021	1.88739	2.0354e-05	0.000866854
GO:0046777	protein autophosphorylation	225	29	12.5346	2.31359	2.14164e-05	0.000866854
GO:0060560	developmental growth involved in morphogenesis	225	29	12.5346	2.31359	2.14164e-05	0.000866854
GO:0060541	respiratory system development	193	26	10.7519	2.41818	2.61518e-05	0.00100968
GO:0032970	regulation of actin filament-based process	362	40	20.1668	1.98346	2.73208e-05	0.00100968
GO:0030323	respiratory tube development	172	24	9.58201	2.50469	2.96104e-05	0.0010487
GO:0048638	regulation of developmental growth	314	36	17.4927	2.058	3.13115e-05	0.00106459
GO:0031346	positive regulation of cell projection organization	365	40	20.3339	1.96716	3.30029e-05	0.00107894
GO:1902903	regulation of supramolecular fiber organization	329	37	18.3284	2.01873	3.71398e-05	0.00116921
GO:0051056	regulation of small GTPase mediated signal transduction	331	37	18.4398	2.00653	4.23261e-05	0.0012849
GO:0048736	appendage development	177	24	9.86056	2.43394	4.75198e-05	0.00139282
GO:0097485	neuron projection guidance	260	31	14.4844	2.14023	5.22197e-05	0.00147956
GO:0099177	regulation of trans-synaptic signaling	417	43	23.2308	1.85099	7.1658e-05	0.00196482
GO:0198738	cell-cell signaling by wnt	460	46	25.6263	1.79503	8.50339e-05	0.00225871
GO:0035249	synaptic transmission, glutamatergic	90	15	5.01384	2.99172	0.000123842	0.00318986
GO:0090066	regulation of anatomical structure size	487	47	27.1305	1.73237	0.000166472	0.00411633
GO:0007517	muscle organ development	380	39	21.1696	1.84227	0.000169496	0.00411633
GO:0007265	Ras protein signal transduction	437	43	24.345	1.76628	0.000205188	0.00484471
GO:0034765	regulation of ion transmembrane transport	441	43	24.5678	1.75026	0.000250168	0.00574709
GO:1903829	positive regulation of cellular protein localization	317	33	17.6599	1.86864	0.00040666	0.00909634
GO:0018209	peptidyl-serine modification	305	32	16.9914	1.88331	0.000431396	0.00917471
GO:0032886	regulation of microtubule-based process	204	24	11.3647	2.1118	0.000431751	0.00917471
GO:0010721	negative regulation of cell development	319	33	17.7713	1.85693	0.000455068	0.00943433
GO:0045995	regulation of embryonic development	125	17	6.96367	2.44124	0.000561772	0.0112939
GO:0051961	negative regulation of nervous system development	297	31	16.5457	1.8736	0.000575201	0.0112939
GO:0071772	response to BMP	160	20	8.9135	2.24379	0.000584627	0.0112939
GO:0042692	muscle cell differentiation	338	34	18.8298	1.80565	0.000622973	0.0117673
GO:0106027	neuron projection organization	83	13	4.62388	2.81149	0.000639776	0.011822
GO:0003205	cardiac chamber development	164	20	9.13634	2.18906	0.00080198	0.0145039
GO:0016569	covalent chromatin modification	468	43	26.072	1.64928	0.000864521	0.0153092
GO:0030705	cytoskeleton-dependent intracellular transport	170	20	9.47059	2.1118	0.00125708	0.0218064
GO:1990778	protein localization to cell periphery	301	30	16.7685	1.78907	0.00146737	0.0249452
GO:0060537	muscle tissue development	371	35	20.6682	1.69342	0.00162099	0.0266054
GO:0045927	positive regulation of growth	250	26	13.9273	1.86683	0.00162762	0.0266054
GO:0031279	regulation of cyclase activity	51	9	2.84118	3.1677	0.00182203	0.0292213
GO:0032147	activation of protein kinase activity	321	31	17.8827	1.73352	0.00203338	0.0318241
GO:0061842	microtubule organizing center localization	25	6	1.39273	4.30807	0.00208567	0.0318241
GO:0051339	regulation of lyase activity	52	9	2.89689	3.10678	0.00209665	0.0318241
GO:0000209	protein polyubiquitination	255	26	14.2059	1.83023	0.00215123	0.0320798
GO:0072511	divalent inorganic cation transport	451	40	25.1249	1.59204	0.00246319	0.0360984
GO:0099504	synaptic vesicle cycle	193	21	10.7519	1.95314	0.00255564	0.0366266
GO:0034453	microtubule anchoring	26	6	1.44844	4.14238	0.00258541	0.0366266
GO:0038061	NIK/NF-kappaB signaling	120	15	6.68512	2.24379	0.00271826	0.0378774
GO:0007178	transmembrane receptor protein serine/threonine kinase signaling pathway	328	31	18.2727	1.69652	0.00283256	0.0388335
GO:0050803	regulation of synapse structure or activity	221	23	12.3118	1.86813	0.00291248	0.0392954
GO:0023061	signal release	456	40	25.4035	1.57459	0.00299414	0.0397659
GO:0048511	rhythmic process	279	27	15.5429	1.73713	0.00372232	0.0486765
GO:0021591	ventricular system development	28	6	1.55986	3.84649	0.00384739	0.0495497
Cellular Component
GO:0033267	axon part	374	56	22.8949	2.44596	2.82118e-10	4.85242e-08
GO:0099568	cytoplasmic region	479	60	29.3227	2.0462	6.61538e-08	5.68923e-06
GO:0031252	cell leading edge	393	51	24.058	2.11987	2.24695e-07	1.10501e-05
GO:0005875	microtubule associated complex	148	27	9.06003	2.98012	2.56979e-07	1.10501e-05
GO:0043292	contractile fiber	226	33	13.8349	2.38527	2.56221e-06	8.81402e-05
GO:0042383	sarcolemma	134	23	8.203	2.80385	5.82286e-06	0.000166922
GO:0043235	receptor complex	396	46	24.2417	1.89756	1.82302e-05	0.000447943
GO:0005874	microtubule	402	45	24.609	1.8286	5.61223e-05	0.00120663
GO:0030427	site of polarized growth	166	23	10.1619	2.26335	0.000188798	0.00332774
GO:0016528	sarcoplasm	77	14	4.71366	2.97009	0.000207125	0.00332774
GO:0099572	postsynaptic specialization	340	38	20.8136	1.82573	0.000218679	0.00332774
GO:0098984	neuron to neuron synapse	341	38	20.8748	1.82038	0.000232168	0.00332774
GO:0097060	synaptic membrane	430	45	26.323	1.70953	0.000269357	0.00343263
GO:1990351	transporter complex	332	37	20.3238	1.82052	0.0002794	0.00343263
GO:0043025	neuronal cell body	486	49	29.7512	1.64699	0.00035053	0.00401942
GO:0098858	actin-based cell projection	197	25	12.0596	2.07303	0.000404039	0.00434342
GO:0015629	actin cytoskeleton	482	47	29.5063	1.59288	0.000955886	0.00967132
GO:0098978	glutamatergic synapse	350	36	21.4257	1.68022	0.00147774	0.0141206
GO:0031594	neuromuscular junction	76	12	4.65245	2.57929	0.00209118	0.0189307
GO:0031253	cell projection membrane	335	34	20.5075	1.65793	0.00246784	0.0212234
GO:0019898	extrinsic component of membrane	287	30	17.5691	1.70754	0.00279826	0.0229191
GO:0030055	cell-substrate junction	411	39	25.1599	1.55008	0.00407325	0.0318454
GO:0005911	cell-cell junction	441	41	26.9964	1.51872	0.00468294	0.0343496
GO:0044306	neuron projection terminus	139	17	8.50908	1.99787	0.00479297	0.0343496
Molecular Function
GO:0045505	dynein intermediate chain binding	30	19	1.66018	11.4446	0	0
GO:0045503	dynein light chain binding	25	16	1.38348	11.565	8.32667e-15	9.18376e-13
GO:0051959	dynein light intermediate chain binding	29	17	1.60484	10.593	9.76996e-15	9.18376e-13
GO:0003779	actin binding	419	60	23.1871	2.58764	7.88392e-12	5.55816e-10
GO:0003774	motor activity	135	29	7.47079	3.88179	1.97898e-10	1.11615e-08
GO:0005516	calmodulin binding	192	33	10.6251	3.10585	5.00754e-09	2.35354e-07
GO:0004674	protein serine/threonine kinase activity	449	54	24.8473	2.17328	5.09908e-08	2.0542e-06
GO:0030506	ankyrin binding	20	8	1.10678	7.22815	5.86933e-06	0.000188018
GO:0005201	extracellular matrix structural constituent	158	24	8.74359	2.74487	6.00056e-06	0.000188018
GO:0004712	protein serine/threonine/tyrosine kinase activity	43	10	2.37958	4.20241	9.14796e-05	0.00257973
GO:0015631	tubulin binding	321	34	17.7639	1.914	0.000206414	0.00529172
GO:0046873	metal ion transmembrane transporter activity	440	42	24.3492	1.7249	0.000382715	0.00899381
GO:0016887	ATPase activity	438	41	24.2386	1.69152	0.000663892	0.0127302
GO:0017048	Rho GTPase binding	175	21	9.68436	2.16845	0.000670714	0.0127302
GO:0005085	guanyl-nucleotide exchange factor activity	329	33	18.2066	1.81253	0.000677137	0.0127302
GO:0022803	passive transmembrane transporter activity	457	42	25.29	1.66074	0.000829464	0.0139089
GO:0004713	protein tyrosine kinase activity	178	21	9.85037	2.1319	0.00083848	0.0139089
GO:0019787	ubiquitin-like protein transferase activity	417	39	23.0764	1.69004	0.000906547	0.0142026
GO:0044325	ion channel binding	123	15	6.80672	2.20371	0.00321739	0.0477529

## Sheet: b.WG Smallest 5% genes
Supplementary Table 3b. Functional Analysis results for the 5% smallest genes (WebGestalt)
geneSet	description	Size	Overlap	Expect	Enrichment	pValue	FDR
Biological Process
GO:0098542	defense response to other organism	473	70	16.7685	4.17449	0	0
GO:0008544	epidermis development	455	71	16.1304	4.40163	0	0
GO:0043588	skin development	409	68	14.4996	4.68978	0	0
GO:0018149	peptide cross-linking	60	24	2.12708	11.283	0	0
GO:0035821	modification of morphology or physiology of other organism	155	28	5.49497	5.09557	9.48241e-13	1.49494e-10
GO:0002251	organ or tissue specific immune response	32	14	1.13445	12.3408	1.09412e-12	1.49494e-10
GO:0006959	humoral immune response	242	35	8.57924	4.07961	1.23113e-12	1.49494e-10
GO:0009620	response to fungus	48	15	1.70167	8.81488	5.35008e-11	5.68446e-09
GO:0060326	cell chemotaxis	289	34	10.2455	3.31854	7.99351e-10	7.54943e-08
GO:0001906	cell killing	157	24	5.56587	4.31199	1.44857e-09	1.23128e-07
GO:0006333	chromatin assembly or disassembly	155	23	5.49497	4.18565	5.75218e-09	4.44487e-07
GO:0033108	mitochondrial respiratory chain complex assembly	96	16	3.40334	4.70127	2.38571e-07	1.68988e-05
GO:1990868	response to chemokine	93	15	3.29698	4.54962	8.77619e-07	5.37261e-05
GO:1902600	proton transmembrane transport	159	20	5.63677	3.54813	8.849e-07	5.37261e-05
GO:0045861	negative regulation of proteolysis	337	31	11.9471	2.59477	1.23654e-06	7.00703e-05
GO:0070972	protein localization to endoplasmic reticulum	137	18	4.85684	3.70611	1.64321e-06	8.72958e-05
GO:0051346	negative regulation of hydrolase activity	432	36	15.315	2.35063	1.81583e-06	9.07914e-05
GO:0071103	DNA conformation change	245	25	8.6856	2.87833	2.11571e-06	9.50484e-05
GO:0010257	NADH dehydrogenase complex assembly	64	12	2.26889	5.28893	2.12461e-06	9.50484e-05
GO:0052547	regulation of peptidase activity	418	35	14.8187	2.36188	2.27244e-06	9.65789e-05
GO:0006091	generation of precursor metabolites and energy	469	37	16.6267	2.22533	4.69868e-06	0.000190185
GO:0071824	protein-DNA complex subunit organization	242	24	8.57924	2.79745	5.54212e-06	0.000214127
GO:0007631	feeding behavior	102	14	3.61604	3.87163	1.41027e-05	0.000521185
GO:0055076	transition metal ion homeostasis	134	16	4.75049	3.36807	2.11685e-05	0.000749719
GO:0050900	leukocyte migration	419	32	14.8541	2.15428	3.9266e-05	0.00133505
GO:0006413	translational initiation	192	19	6.80667	2.79138	5.35176e-05	0.00174962
GO:0007218	neuropeptide signaling pathway	101	13	3.58059	3.63068	5.66506e-05	0.00178344
GO:0072507	divalent inorganic cation homeostasis	494	35	17.513	1.99852	7.99744e-05	0.00242779
GO:0009141	nucleoside triphosphate metabolic process	304	25	10.7772	2.31971	8.55727e-05	0.00250816
GO:0051291	protein heterooligomerization	111	13	3.93511	3.3036	0.000151061	0.00428005
GO:0009123	nucleoside monophosphate metabolic process	321	25	11.3799	2.19686	0.000201281	0.005519
GO:0007586	digestion	132	14	4.67959	2.99172	0.000246052	0.00653576
GO:0050918	positive chemotaxis	64	9	2.26889	3.9667	0.000400396	0.0103132
GO:0050795	regulation of behavior	65	9	2.30434	3.90567	0.000450415	0.0112604
GO:0071216	cellular response to biotic stimulus	222	18	7.87021	2.2871	0.000960206	0.0233193
GO:0006401	RNA catabolic process	341	24	12.0889	1.98529	0.00113512	0.0268015
GO:0032104	regulation of response to extracellular stimulus	25	5	0.886285	5.64152	0.00162011	0.0368778
GO:0051187	cofactor catabolic process	63	8	2.23344	3.58192	0.00164865	0.0368778
Cellular Component
GO:0045111	intermediate filament cytoskeleton	232	41	7.80316	5.25428	0	0
GO:0032993	protein-DNA complex	163	33	5.48239	6.01927	0	0
GO:0044815	DNA packaging complex	75	33	2.52257	13.0819	0	0
GO:0001533	cornified envelope	65	27	2.18623	12.35	0	0
GO:0044455	mitochondrial membrane part	229	33	7.70225	4.28446	1.04583e-12	3.59766e-11
GO:0070469	respiratory chain	100	22	3.36343	6.54094	1.32938e-12	3.81089e-11
GO:0098798	mitochondrial protein complex	266	35	8.94672	3.91205	3.10985e-12	7.64134e-11
GO:0005743	mitochondrial inner membrane	455	44	15.3036	2.87514	1.79143e-10	3.85157e-09
GO:0005840	ribosome	229	29	7.70225	3.76513	6.29579e-10	1.2032e-08
GO:0044445	cytosolic part	244	29	8.20677	3.53367	2.81994e-09	4.8503e-08
GO:0070069	cytochrome complex	34	9	1.14357	7.87012	1.23511e-06	1.93126e-05
GO:0030964	NADH dehydrogenase complex	51	10	1.71535	5.82972	6.06821e-06	8.69776e-05
GO:0005796	Golgi lumen	98	13	3.29616	3.94398	2.27822e-05	0.000301426
GO:0016469	proton-transporting two-sector ATPase complex	50	9	1.68171	5.35168	3.66837e-05	0.000450686
GO:0031983	vesicle lumen	337	26	11.3348	2.29383	6.73947e-05	0.000772792
GO:0000790	nuclear chromatin	341	25	11.4693	2.17973	0.000207837	0.00223424
GO:1990204	oxidoreductase complex	107	11	3.59887	3.05652	0.000917254	0.00928045
GO:0032994	protein-lipid complex	38	6	1.2781	4.69446	0.00153835	0.0146998
Molecular Function
GO:0048018	receptor ligand activity	468	72	13.8987	5.18033	0	0
GO:0001664	G protein-coupled receptor binding	266	42	7.89971	5.31665	0	0
GO:0004857	enzyme inhibitor activity	361	40	10.721	3.73098	4.97158e-13	4.67328e-11
GO:0061134	peptidase regulator activity	212	30	6.29601	4.76492	9.32254e-13	6.57239e-11
GO:0003735	structural constituent of ribosome	156	24	4.63291	5.18033	3.15197e-11	1.77771e-09
GO:0015002	heme-copper terminal oxidase activity	27	10	0.80185	12.4712	2.53968e-09	1.19365e-07
GO:0016675	oxidoreductase activity, acting on a heme group of donors	28	10	0.831548	12.0258	3.84706e-09	1.54982e-07
GO:0005126	cytokine receptor binding	274	28	8.13729	3.44095	1.13229e-08	3.99131e-07
GO:0046982	protein heterodimerization activity	468	33	13.8987	2.37432	3.64887e-06	0.000114331
GO:0009055	electron transfer activity	111	14	3.29649	4.24694	4.99551e-06	0.000140873
GO:0140104	molecular carrier activity	42	8	1.24732	6.41374	2.73275e-05	0.000700578
GO:0019825	oxygen binding	35	7	1.03944	6.73443	6.30728e-05	0.00148221
GO:0016651	oxidoreductase activity, acting on NAD(P)H	106	12	3.148	3.81194	7.01359e-05	0.00152141
GO:0031491	nucleosome binding	68	9	2.01947	4.45661	0.000170787	0.00344014
GO:0016209	antioxidant activity	84	10	2.49464	4.00859	0.000184364	0.00346605
GO:0016684	oxidoreductase activity, acting on peroxide as acceptor	55	8	1.6334	4.89776	0.000201393	0.00354955
GO:0001530	lipopolysaccharide binding	33	6	0.980039	6.12221	0.000369671	0.00613219
GO:0043177	organic acid binding	212	16	6.29601	2.54129	0.000592215	0.00927803
GO:0008327	methyl-CpG binding	25	5	0.742454	6.73443	0.000731243	0.0108532
GO:0048306	calcium-dependent protein binding	60	7	1.78189	3.92842	0.00191825	0.0270473
GO:0051082	unfolded protein binding	118	10	3.50438	2.85357	0.00267497	0.035921
GO:0022884	macromolecule transmembrane transporter activity	22	4	0.653359	6.12221	0.00366263	0.0469483

## Sheet: c. DAVID Longest 5% genes
Supplementary Table 3c. Functional Analysis results for the 5% longest genes (DAVID)
Category	Term	Count	%	PValue	List Total	Pop Hits	Pop Total	Fold Enrichment	Bonferroni	Benjamini	FDR
Annotation Cluster 1	Enrichment Score: 12.074012248903994
INTERPRO	IPR000742:Epidermal growth factor-like domain	50	5.0813	2.90732e-18	927	231	18559	4.33344	4.13712e-15	2.06856e-15	4.79982e-15
UP_KEYWORDS	EGF-like domain	48	4.87805	2.37162e-17	963	238	20581	4.31027	9.43905e-15	1.57317e-15	3.30554e-14
SMART	SM00181:EGF	48	4.87805	3.524e-16	654	188	10057	3.92622	1.15574e-13	1.15574e-13	4.55191e-13
INTERPRO	IPR013032:EGF-like, conserved site	43	4.36992	1.12902e-15	927	199	18559	4.32604	1.57985e-12	3.95017e-13	1.83187e-12
INTERPRO	IPR000152:EGF-type aspartate/asparagine hydroxylation site	27	2.7439	6.89069e-12	927	105	18559	5.14813	9.80548e-09	1.40078e-09	1.13762e-08
INTERPRO	IPR001881:EGF-like calcium-binding	29	2.94715	2.19427e-11	927	127	18559	4.57161	3.12244e-08	3.90305e-09	3.62261e-08
INTERPRO	IPR018097:EGF-like calcium-binding, conserved site	24	2.43902	8.37187e-10	927	102	18559	4.7107	1.19132e-06	9.16398e-08	1.38215e-06
GOTERM_MF_DIRECT	GO:0005509~calcium ion binding	76	7.72358	1.47441e-09	854	717	16881	2.09524	1.32549e-06	3.31374e-07	2.2979e-06
INTERPRO	IPR009030:Insulin-like growth factor binding protein, N-terminal	27	2.7439	4.84354e-09	927	139	18559	3.88887	6.89234e-06	4.05433e-07	7.99642e-06
SMART	SM00179:EGF_CA	29	2.94715	7.33579e-09	654	127	10057	3.51144	2.54552e-06	1.27276e-06	1.00202e-05
Annotation Cluster 2	Enrichment Score: 9.69949840669095
INTERPRO	IPR026983:Dynein heavy chain	16	1.62602	4.03685e-19	927	16	18559	20.0205	5.74444e-16	5.74444e-16	6.66461e-16
INTERPRO	IPR024743:Dynein heavy chain, coiled coil stalk	16	1.62602	4.03685e-19	927	16	18559	20.0205	5.74444e-16	5.74444e-16	6.66461e-16
INTERPRO	IPR004273:Dynein heavy chain domain	16	1.62602	4.03685e-19	927	16	18559	20.0205	5.74444e-16	5.74444e-16	6.66461e-16
INTERPRO	IPR013602:Dynein heavy chain, domain-2	16	1.62602	4.03685e-19	927	16	18559	20.0205	5.74444e-16	5.74444e-16	6.66461e-16
INTERPRO	IPR024317:Dynein heavy chain, P-loop containing D4 domain	15	1.52439	7.69524e-18	927	15	18559	20.0205	1.09503e-14	3.65011e-15	1.27044e-14
INTERPRO	IPR011704:ATPase, dynein-related, AAA domain	13	1.32114	1.8404e-14	927	14	18559	18.5905	2.62255e-11	5.24514e-12	3.04312e-11
COG_ONTOLOGY	Cytoskeleton	16	1.62602	2.49411e-11	122	31	2026	8.57113	6.73408e-10	6.73408e-10	2.06632e-08
GOTERM_MF_DIRECT	GO:0003777~microtubule motor activity	23	2.3374	3.8309e-11	854	80	16881	5.68301	3.44398e-08	1.72199e-08	5.97055e-08
UP_KEYWORDS	Dynein	15	1.52439	7.71681e-11	963	33	20581	9.71443	3.07129e-08	2.19378e-09	1.07556e-07
UP_KEYWORDS	Motor protein	28	2.84553	1.2549e-10	963	135	20581	4.43266	4.99449e-08	3.12156e-09	1.74906e-07
INTERPRO	IPR013594:Dynein heavy chain, domain-1	9	0.914634	3.21104e-10	927	9	18559	20.0205	4.5693e-07	5.07701e-08	5.30124e-07
GOTERM_CC_DIRECT	GO:0030286~dynein complex	12	1.21951	1.99514e-09	914	22	18224	10.8757	1.16317e-06	3.87723e-07	2.93509e-06
UP_KEYWORDS	Microtubule	38	3.86179	1.19341e-08	963	280	20581	2.90045	4.74974e-06	1.8999e-07	1.66335e-05
GOTERM_BP_DIRECT	GO:0007018~microtubule-based movement	20	2.03252	2.30073e-08	873	81	16792	4.74934	7.25855e-05	7.25855e-05	4.16611e-05
GOTERM_BP_DIRECT	GO:0060285~cilium-dependent cell motility	8	0.813008	2.73151e-07	873	11	16792	13.989	0.000861419	0.000287222	0.000494613
GOTERM_MF_DIRECT	GO:0016887~ATPase activity	28	2.84553	5.27658e-07	854	183	16881	3.02446	0.000474252	6.77641e-05	0.000822364
GOTERM_CC_DIRECT	GO:0005874~microtubule	38	3.86179	9.75946e-07	914	311	18224	2.43624	0.000568815	8.12791e-05	0.00143572
INTERPRO	IPR003593:AAA+ ATPase domain	23	2.3374	1.0078e-06	927	136	18559	3.38582	0.00143307	5.51562e-05	0.00166381
GOTERM_CC_DIRECT	GO:0005858~axonemal dynein complex	7	0.711382	2.7462e-06	914	10	18224	13.9571	0.00159976	0.00020011	0.0040399
Annotation Cluster 3	Enrichment Score: 7.678026434070838
INTERPRO	IPR018159:Spectrin/alpha-actinin	14	1.42276	3.52227e-10	927	29	18559	9.66507	5.01218e-07	4.55653e-08	5.81507e-07
INTERPRO	IPR002017:Spectrin repeat	13	1.32114	6.31982e-10	927	25	18559	10.4107	8.9931e-07	7.49425e-08	1.04337e-06
INTERPRO	IPR001589:Actinin-type, actin-binding, conserved site	12	1.21951	3.50143e-09	927	23	18559	10.4455	4.98252e-06	3.32169e-07	5.78067e-06
SMART	SM00150:SPEC	14	1.42276	8.34766e-09	654	29	10057	7.42371	2.89663e-06	9.65545e-07	1.14023e-05
INTERPRO	IPR001715:Calponin homology domain	17	1.72764	8.36644e-07	927	76	18559	4.47827	0.00118984	4.76207e-05	0.00138124
SMART	SM00033:CH	16	1.62602	1.57023e-05	654	66	10057	3.72792	0.00543393	0.000907712	0.0214461
Annotation Cluster 4	Enrichment Score: 7.634434677583828
UP_KEYWORDS	Cell junction	73	7.4187	5.20856e-11	963	675	20581	2.31132	2.07301e-08	1.59462e-09	7.25963e-08
UP_KEYWORDS	Synapse	43	4.36992	3.89025e-08	963	357	20581	2.57419	1.54831e-05	5.5297e-07	5.42218e-05
GOTERM_CC_DIRECT	GO:0030054~cell junction	47	4.77642	6.16597e-06	914	459	18224	2.04166	0.00358832	0.000326744	0.00907046
Annotation Cluster 5	Enrichment Score: 7.253828770762197
UP_KEYWORDS	ATP-binding	135	13.7195	4.92254e-16	963	1391	20581	2.07418	1.76748e-13	2.52021e-14	6.21725e-13
GOTERM_MF_DIRECT	GO:0005524~ATP binding	140	14.2276	5.89515e-13	854	1495	16881	1.85109	5.29986e-10	5.29986e-10	9.18798e-10
UP_KEYWORDS	Nucleotide-binding	147	14.939	1.22528e-11	963	1788	20581	1.75707	4.87664e-09	4.06387e-10	1.70779e-08
INTERPRO	IPR011009:Protein kinase-like domain	61	6.19919	2.67098e-09	927	531	18559	2.29991	3.8008e-06	2.71486e-07	4.40964e-06
UP_KEYWORDS	Serine/threonine-protein kinase	48	4.87805	3.5639e-09	963	393	20581	2.61029	1.41843e-06	5.91013e-08	4.96732e-06
UP_KEYWORDS	Kinase	71	7.21545	1.22025e-08	963	735	20581	2.06448	4.85658e-06	1.86792e-07	1.70077e-05
INTERPRO	IPR000719:Protein kinase, catalytic domain	53	5.38618	1.95264e-07	927	487	18559	2.17882	0.000277823	1.263e-05	0.00032237
GOTERM_BP_DIRECT	GO:0046777~protein autophosphorylation	28	2.84553	2.52716e-07	873	172	16792	3.13125	0.000797001	0.00039858	0.000457611
GOTERM_MF_DIRECT	GO:0004674~protein serine/threonine kinase activity	44	4.47154	4.79059e-07	854	376	16881	2.31316	0.000430582	7.17765e-05	0.000746622
UP_KEYWORDS	Transferase	121	12.2967	3.73897e-06	963	1708	20581	1.51404	0.00148701	4.80025e-05	0.0052112
INTERPRO	IPR008271:Serine/threonine-protein kinase, active site	36	3.65854	6.61518e-06	927	312	18559	2.31006	0.00936927	0.000303613	0.0109207
INTERPRO	IPR017441:Protein kinase, ATP binding site	40	4.06504	1.73865e-05	927	381	18559	2.10189	0.0244376	0.000749451	0.0287002
Annotation Cluster 6	Enrichment Score: 7.033983777145193
UP_KEYWORDS	Metal-binding	249	25.3049	8.12453e-11	963	3640	20581	1.46197	3.23356e-08	2.15571e-09	1.13239e-07
UP_KEYWORDS	Zinc-finger	139	14.126	1.69261e-09	963	1781	20581	1.66798	6.73659e-07	3.2079e-08	2.35914e-06
UP_KEYWORDS	Zinc	171	17.378	2.68348e-09	963	2348	20581	1.55646	1.06802e-06	4.64358e-08	3.7402e-06
GOTERM_MF_DIRECT	GO:0008270~zinc ion binding	94	9.55285	7.36544e-06	854	1169	16881	1.58947	0.00659968	0.000827352	0.0114786
Annotation Cluster 7	Enrichment Score: 5.290920492066175
INTERPRO	IPR011993:Pleckstrin homology-like domain	48	4.87805	3.15488e-07	927	427	18559	2.25055	0.000448838	1.95189e-05	0.000520852
INTERPRO	IPR001849:Pleckstrin homology domain	34	3.45528	2.0572e-06	927	271	18559	2.5118	0.00292312	0.00010094	0.00339627
Annotation Cluster 8	Enrichment Score: 4.776406157922496
INTERPRO	IPR005821:Ion transport domain	25	2.54065	3.2921e-10	927	106	18559	4.72182	4.68465e-07	4.68465e-08	5.43507e-07
UP_KEYWORDS	Calcium transport	17	1.72764	1.18212e-05	963	98	20581	3.70735	0.0046938	0.000134415	0.0164749
UP_KEYWORDS	Ion channel	37	3.76016	1.46374e-05	963	359	20581	2.20266	0.0058088	0.00015744	0.0203995
Annotation Cluster 9	Enrichment Score: 4.576813704541835
INTERPRO	IPR003961:Fibronectin, type III	31	3.15041	1.44865e-07	927	207	18559	2.99824	0.000206122	1.03071e-05	0.000239164
SMART	SM00060:FN3	27	2.7439	3.5608e-06	654	150	10057	2.76798	0.00123484	0.000247089	0.00486369
Annotation Cluster 10	Enrichment Score: 4.517643503429339
GOTERM_BP_DIRECT	GO:0007156~homophilic cell adhesion via plasma membrane adhesion molecules	25	2.54065	2.11844e-06	873	158	16792	3.04348	0.0066614	0.00133584	0.00383595
INTERPRO	IPR002126:Cadherin	19	1.93089	2.18192e-05	927	118	18559	3.22364	0.030572	0.000886722	0.0360162
INTERPRO	IPR015919:Cadherin-like	19	1.93089	2.75361e-05	927	120	18559	3.16991	0.0384266	0.00108786	0.0454509

## Sheet: d. DAVID Smallest 5% genes
Supplementary Table 3d. Functional Analysis results for the 5% smallest genes (DAVID)
Category	Term	Count	%	PValue	List Total	Pop Hits	Pop Total	Fold Enrichment	Bonferroni	Benjamini	FDR
Annotation Cluster 1	Enrichment Score: 34.30746405054804
UP_KEYWORDS	Antibiotic	58	7.28643	2.46531e-56	787	95	20581	15.966	6.90287e-54	6.90287e-54	3.25972e-53
UP_KEYWORDS	Antimicrobial	60	7.53769	6.7499e-55	787	108	20581	14.5284	1.88997e-52	9.44987e-53	8.92496e-52
UP_KEYWORDS	Defensin	41	5.15075	9.50928e-47	787	52	20581	20.6192	2.6626e-44	5.3252e-45	1.25735e-43
GOTERM_BP_DIRECT	GO:0042742~defense response to bacterium	51	6.40704	1.66243e-37	558	145	16792	10.5845	2.41219e-34	2.41219e-34	2.75109e-34
INTERPRO	IPR025933:Beta-defensin	26	3.26633	3.37125e-29	651	35	18559	21.1777	1.88453e-26	6.28177e-27	4.93084e-26
GOTERM_BP_DIRECT	GO:0045087~innate immune response	56	7.03518	4.31695e-18	558	430	16792	3.91911	6.2639e-15	1.04398e-15	7.14395e-15
Annotation Cluster 2	Enrichment Score: 29.321476889048665
GOTERM_CC_DIRECT	GO:0005576~extracellular region	193	24.2462	7.59277e-52	674	1610	18224	3.24127	2.19431e-49	2.19431e-49	1.00884e-48
UP_KEYWORDS	Secreted	218	27.3869	7.56658e-50	787	1965	20581	2.90125	2.11864e-47	7.06214e-48	1.00048e-46
UP_KEYWORDS	Signal	246	30.9045	8.81014e-14	787	4160	20581	1.54644	2.46825e-11	2.05691e-12	1.16562e-10
Annotation Cluster 3	Enrichment Score: 19.03589423744269
INTERPRO	IPR026075:Small proline-rich protein/late cornified envelope protein	23	2.88945	8.1993e-27	651	29	18559	22.6101	4.58341e-24	1.14585e-24	1.19924e-23
GOTERM_CC_DIRECT	GO:0001533~cornified envelope	27	3.39196	9.57636e-26	674	46	18224	15.8705	2.76757e-23	9.22523e-24	1.2724e-22
UP_KEYWORDS	Keratinization	25	3.1407	9.39636e-25	787	39	20581	16.7636	2.63098e-22	3.28873e-23	1.24242e-21
GOTERM_BP_DIRECT	GO:0031424~keratinization	25	3.1407	2.87399e-23	558	48	16792	15.6735	4.17016e-20	1.39005e-20	4.75606e-20
GOTERM_BP_DIRECT	GO:0018149~peptide cross-linking	25	3.1407	1.0154e-22	558	50	16792	15.0466	1.47335e-19	3.68337e-20	1.68035e-19
GOTERM_BP_DIRECT	GO:0030216~keratinocyte differentiation	26	3.26633	9.2909e-19	558	76	16792	10.295	1.34811e-15	2.69622e-16	1.53751e-15
GOTERM_MF_DIRECT	GO:0005198~structural molecule activity	31	3.89447	6.08705e-10	553	247	16881	3.83123	2.15482e-07	5.38704e-08	8.33919e-07
GOTERM_BP_DIRECT	GO:0008544~epidermis development	14	1.75879	4.23956e-06	558	85	16792	4.95653	0.00613274	0.000150028	0.00701566
Annotation Cluster 4	Enrichment Score: 12.33356153188079
GOTERM_BP_DIRECT	GO:0019731~antibacterial humoral response	18	2.26131	1.68023e-14	558	44	16792	12.3109	2.43251e-11	2.02705e-12	2.77445e-11
GOTERM_BP_DIRECT	GO:0002227~innate immune response in mucosa	14	1.75879	1.85105e-13	558	25	16792	16.8522	2.68543e-10	2.06571e-11	3.06277e-10
GOTERM_BP_DIRECT	GO:0050830~defense response to Gram-positive bacterium	20	2.51256	3.21017e-11	558	85	16792	7.08075	4.65795e-08	2.32898e-09	5.31238e-08
Annotation Cluster 5	Enrichment Score: 11.363501944400076
GOTERM_CC_DIRECT	GO:0000786~nucleosome	54	6.78392	2.83412e-51	674	94	18224	15.5328	8.19061e-49	4.0953e-49	3.76566e-48
UP_KEYWORDS	Nucleosome core	52	6.53266	4.93076e-49	787	89	20581	15.2794	1.38061e-46	3.45153e-47	6.51962e-46
INTERPRO	IPR009072:Histone-fold	50	6.28141	1.60156e-41	651	112	18559	12.727	8.95274e-39	8.95274e-39	2.34247e-38
KEGG_PATHWAY	hsa05322:Systemic lupus erythematosus	47	5.90452	4.02429e-37	213	134	6879	11.3276	6.59984e-35	6.59984e-35	4.87978e-34
KEGG_PATHWAY	hsa05034:Alcoholism	50	6.28141	1.68853e-34	213	177	6879	9.1231	2.76918e-32	1.38459e-32	2.04747e-31
UP_KEYWORDS	Citrullination	41	5.15075	2.52953e-31	787	97	20581	11.0536	7.08269e-29	1.18045e-29	3.34464e-28
INTERPRO	IPR007125:Histone core	34	4.27136	3.49613e-30	651	68	18559	14.2542	1.95434e-27	9.77169e-28	5.11349e-27
GOTERM_BP_DIRECT	GO:0006334~nucleosome assembly	38	4.77387	3.62248e-26	558	119	16792	9.60959	5.25621e-23	2.62811e-23	5.9947e-23
SMART	SM00414:H2A	18	2.26131	2.1302e-21	266	26	10057	26.175	1.91718e-19	9.58591e-20	2.31739e-18
UP_KEYWORDS	Chromosome	61	7.66332	5.8322e-20	787	400	20581	3.98806	1.63302e-17	1.81446e-18	7.71155e-17
INTERPRO	IPR002119:Histone H2A	18	2.26131	3.34678e-19	651	26	18559	19.7366	1.87085e-16	3.11808e-17	4.89504e-16
GOTERM_CC_DIRECT	GO:0000788~nuclear nucleosome	21	2.63819	1.23854e-17	674	44	18224	12.9048	3.57939e-15	5.96564e-16	1.64564e-14
GOTERM_BP_DIRECT	GO:0032200~telomere organization	17	2.13568	1.58222e-17	558	27	16792	18.9476	2.2958e-14	3.27972e-15	2.61836e-14
GOTERM_BP_DIRECT	GO:0006342~chromatin silencing	20	2.51256	6.06172e-17	558	45	16792	13.3748	1.61093e-13	2.0095e-14	1.88738e-13
GOTERM_BP_DIRECT	GO:0051290~protein heterotetramerization	19	2.38693	2.91685e-16	558	42	16792	13.6136	4.8328e-13	5.37348e-14	5.55112e-13
GOTERM_BP_DIRECT	GO:0000183~chromatin silencing at rDNA	18	2.26131	4.63862e-16	558	37	16792	14.6399	6.44373e-13	6.43929e-14	7.32747e-13
GOTERM_BP_DIRECT	GO:0006335~DNA replication-dependent nucleosome assembly	17	2.13568	6.19092e-16	558	32	16792	15.987	9.6656e-13	8.78186e-14	1.09912e-12
GOTERM_MF_DIRECT	GO:0046982~protein heterodimerization activity	53	6.65829	7.38518e-15	553	465	16881	3.47933	2.63323e-12	2.63323e-12	1.01918e-11
GOTERM_BP_DIRECT	GO:0045814~negative regulation of gene expression, epigenetic	18	2.26131	1.99662e-13	558	50	16792	10.8335	2.89646e-10	2.0689e-11	3.30336e-10
SMART	SM00417:H4	11	1.38191	3.64736e-13	266	15	10057	27.7261	3.28237e-11	8.20588e-12	3.9676e-10
INTERPRO	IPR001951:Histone H4	11	1.38191	6.64985e-12	651	15	18559	20.9062	3.71723e-09	3.3793e-10	9.72608e-09
GOTERM_BP_DIRECT	GO:0045815~positive regulation of gene expression, epigenetic	18	2.26131	1.03624e-11	558	62	16792	8.73673	1.50358e-08	9.39738e-10	1.71483e-08
GOTERM_CC_DIRECT	GO:0000228~nuclear chromosome	17	2.13568	4.16786e-11	674	53	18224	8.67275	1.20451e-08	1.72073e-09	5.53778e-08
GOTERM_BP_DIRECT	GO:0045653~negative regulation of megakaryocyte differentiation	11	1.38191	5.12898e-11	558	18	16792	18.3903	7.44214e-08	3.54388e-09	8.48774e-08
SMART	SM00803:TAF	10	1.25628	5.21015e-11	266	16	10057	23.6302	4.68913e-09	7.81522e-10	5.66798e-08
INTERPRO	IPR019809:Histone H4, conserved site	10	1.25628	1.28473e-10	651	14	18559	20.3632	7.18162e-08	5.52433e-09	1.87906e-07
INTERPRO	IPR004823:TATA box binding protein associated factor (TAF)	10	1.25628	6.89245e-10	651	16	18559	17.8178	3.85288e-07	2.40805e-08	1.0081e-06
GOTERM_BP_DIRECT	GO:0016233~telomere capping	11	1.38191	1.1541e-09	558	23	16792	14.3924	1.6746e-06	7.61183e-08	1.90988e-06
GOTERM_BP_DIRECT	GO:0031047~gene silencing by RNA	20	2.51256	3.94044e-09	558	111	16792	5.4222	5.71757e-06	2.48591e-07	6.52089e-06
SMART	SM00427:H2B	10	1.25628	4.94769e-09	266	24	10057	15.7534	4.45292e-07	5.56615e-08	5.38246e-06
GOTERM_BP_DIRECT	GO:0044267~cellular protein metabolic process	20	2.51256	1.12452e-08	558	118	16792	5.10054	1.63167e-05	6.52673e-07	1.86093e-05
SMART	SM00428:H3	9	1.13065	1.22964e-08	266	19	10057	17.9092	1.10668e-06	1.22964e-07	1.3377e-05
GOTERM_MF_DIRECT	GO:0042393~histone binding	20	2.51256	1.5723e-08	553	122	16881	5.0043	5.56591e-06	1.11318e-06	2.15403e-05
INTERPRO	IPR000558:Histone H2B	10	1.25628	6.12288e-08	651	24	18559	11.8785	3.42263e-05	1.71134e-06	8.9554e-05
GOTERM_BP_DIRECT	GO:0006336~DNA replication-independent nucleosome assembly	10	1.25628	8.6006e-08	558	26	16792	11.5743	0.000124787	4.02563e-06	0.000142328
GOTERM_BP_DIRECT	GO:0034080~CENP-A containing nucleosome assembly	12	1.50754	1.06338e-07	558	43	16792	8.3981	0.000154284	4.82173e-06	0.000175974
INTERPRO	IPR000164:Histone H3	9	1.13065	1.16457e-07	651	19	18559	13.504	6.50976e-05	2.95907e-06	0.000170332
GOTERM_CC_DIRECT	GO:0000784~nuclear chromosome, telomeric region	20	2.51256	3.03888e-07	674	130	18224	4.15978	8.78197e-05	9.75812e-06	0.000403771
GOTERM_BP_DIRECT	GO:0060968~regulation of gene silencing	7	0.879397	5.19889e-07	558	11	16792	19.1502	0.000754074	2.09542e-05	0.00086034
GOTERM_BP_DIRECT	GO:0006352~DNA-templated transcription, initiation	10	1.25628	1.92641e-06	558	36	16792	8.35922	0.00279132	7.35558e-05	0.00318789
GOTERM_BP_DIRECT	GO:1904837~beta-catenin-TCF complex assembly	10	1.25628	9.38119e-06	558	43	16792	6.99842	0.01352	0.000316512	0.0155234
GOTERM_CC_DIRECT	GO:0000790~nuclear chromatin	22	2.76382	9.78429e-06	674	193	18224	3.08212	0.00282368	0.00021749	0.0129995
KEGG_PATHWAY	hsa05203:Viral carcinogenesis	20	2.51256	1.59152e-05	213	205	6879	3.15081	0.00260671	0.000217486	0.0192967
Annotation Cluster 6	Enrichment Score: 7.194793818612361
INTERPRO	IPR017854:Metallothionein domain	12	1.50754	2.95788e-14	651	14	18559	24.4358	1.65084e-11	2.06357e-12	4.31988e-11
INTERPRO	IPR000006:Metallothionein, vertebrate	12	1.50754	2.95788e-14	651	14	18559	24.4358	1.65084e-11	2.06357e-12	4.31988e-11
INTERPRO	IPR003019:Metallothionein superfamily, eukaryotic	12	1.50754	2.95788e-14	651	14	18559	24.4358	1.65084e-11	2.06357e-12	4.31988e-11
INTERPRO	IPR023587:Metallothionein domain, vertebrate	12	1.50754	2.95788e-14	651	14	18559	24.4358	1.65084e-11	2.06357e-12	4.31988e-11
UP_KEYWORDS	Metal-thiolate cluster	12	1.50754	7.71984e-14	787	14	20581	22.4153	2.16049e-11	1.9641e-12	1.02029e-10
INTERPRO	IPR018064:Metallothionein, vertebrate, metal binding site	10	1.25628	3.88003e-12	651	11	18559	25.9168	2.16892e-09	2.16892e-10	5.67495e-09
UP_KEYWORDS	Cadmium	8	1.00503	3.88639e-09	787	9	20581	23.2455	1.08819e-06	6.40111e-08	5.13872e-06
GOTERM_BP_DIRECT	GO:0045926~negative regulation of growth	9	1.13065	7.62973e-08	558	19	16792	14.2547	0.000110701	3.69024e-06	0.000126261
GOTERM_BP_DIRECT	GO:0071294~cellular response to zinc ion	9	1.13065	7.62973e-08	558	19	16792	14.2547	0.000110701	3.69024e-06	0.000126261
KEGG_PATHWAY	hsa04978:Mineral absorption	11	1.38191	6.20316e-07	213	44	6879	8.07394	0.000101727	1.13035e-05	0.00075218
UP_KEYWORDS	Copper	14	1.75879	8.71312e-07	787	65	20581	5.63257	0.000243938	1.01653e-05	0.00115207
GOTERM_BP_DIRECT	GO:0071276~cellular response to cadmium ion	7	0.879397	1.17436e-05	558	17	16792	12.3913	0.0168957	0.000387199	0.0194322
Annotation Cluster 7	Enrichment Score: 6.462833924869961
GOTERM_BP_DIRECT	GO:0031640~killing of cells of other organism	11	1.38191	1.32307e-12	558	14	16792	23.6446	1.91975e-09	1.27983e-10	2.18947e-09
UP_KEYWORDS	Fungicide	11	1.38191	1.60861e-12	787	13	20581	22.1279	4.50409e-10	3.46468e-11	2.12695e-09
GOTERM_BP_DIRECT	GO:0050832~defense response to fungus	13	1.63317	1.74165e-11	558	27	16792	14.4893	2.52714e-08	1.48655e-09	2.88219e-08
SMART	SM00048:DEFSN	8	1.00503	6.38075e-11	266	8	10057	37.8083	5.74268e-09	8.20382e-10	6.94146e-08
INTERPRO	IPR006080:Beta defensin/Neutrophil defensin	8	1.00503	4.86004e-10	651	8	18559	28.5084	2.71676e-07	1.81118e-08	7.10836e-07
PIR_SUPERFAMILY	PIRSF001875:alpha-defensin	6	0.753769	2.77492e-07	61	6	1692	27.7377	1.24871e-05	1.24871e-05	0.000260962
INTERPRO	IPR016327:Alpha-defensin	6	0.753769	3.02493e-07	651	6	18559	28.5084	0.000169079	6.50358e-06	0.000442429
INTERPRO	IPR002366:Defensin propeptide	6	0.753769	3.02493e-07	651	6	18559	28.5084	0.000169079	6.50358e-06	0.000442429
INTERPRO	IPR006081:Mammalian defensins	6	0.753769	3.02493e-07	651	6	18559	28.5084	0.000169079	6.50358e-06	0.000442429
GOTERM_CC_DIRECT	GO:0005796~Golgi lumen	16	2.01005	2.25995e-06	674	96	18224	4.50643	0.000652912	6.53104e-05	0.00300272
Annotation Cluster 8	Enrichment Score: 5.94492820852309
SMART	SM01394:SM01394	14	1.75879	5.79573e-14	266	28	10057	18.9041	5.21583e-12	1.73861e-12	6.30496e-11
INTERPRO	IPR013787:S100/CaBP-9k-type, calcium binding, subdomain	15	1.88442	1.73653e-13	651	29	18559	14.7457	9.70641e-11	1.07849e-11	2.53964e-10
INTERPRO	IPR001751:S100/Calbindin-D9k, conserved site	13	1.63317	1.05561e-11	651	25	18559	14.8244	5.90087e-09	4.91739e-10	1.54395e-08
GOTERM_MF_DIRECT	GO:0050786~RAGE receptor binding	7	0.879397	4.77999e-07	553	11	16881	19.4258	0.000169197	1.88011e-05	0.000654852
SMART	SM00054:EFh	17	2.13568	1.15264e-06	266	144	10057	4.46348	0.000103732	1.03737e-05	0.00125392
INTERPRO	IPR002048:EF-hand domain	24	3.01508	5.59346e-06	651	228	18559	3.00089	0.00312187	0.000107813	0.00818076
INTERPRO	IPR011992:EF-hand-like domain	27	3.39196	6.01714e-06	651	279	18559	2.75888	0.00335794	0.000108497	0.00880038
INTERPRO	IPR018247:EF-Hand 1, calcium-binding site	20	2.51256	1.62625e-05	651	178	18559	3.2032	0.00904959	0.00026734	0.0237831
Annotation Cluster 9	Enrichment Score: 5.4587067635120015
GOTERM_MF_DIRECT	GO:0008009~chemokine activity	16	2.01005	2.44325e-11	553	49	16881	9.96775	8.64909e-09	2.88303e-09	3.34722e-08
GOTERM_BP_DIRECT	GO:0048247~lymphocyte chemotaxis	13	1.63317	2.95669e-11	558	28	16792	13.9718	4.29016e-08	2.38342e-09	4.89291e-08
GOTERM_BP_DIRECT	GO:0030593~neutrophil chemotaxis	18	2.26131	3.11626e-11	558	66	16792	8.20723	4.52168e-08	2.37983e-09	5.15696e-08
SMART	SM00199:SCY	14	1.75879	3.97935e-11	266	43	10057	12.3097	3.58142e-09	7.16283e-10	4.32903e-08
INTERPRO	IPR001811:Chemokine interleukin-8-like domain	15	1.88442	3.09412e-10	651	46	18559	9.29623	1.72962e-07	1.23544e-08	4.52551e-07
UP_KEYWORDS	Cytokine	28	3.51759	4.03597e-09	787	190	20581	3.85386	1.13007e-06	6.27818e-08	5.33651e-06
GOTERM_BP_DIRECT	GO:0002548~monocyte chemotaxis	13	1.63317	7.02762e-09	558	42	16792	9.31456	1.0197e-05	4.24878e-07	1.16297e-05
INTERPRO	IPR000827:CC chemokine, conserved site	10	1.25628	6.12288e-08	651	24	18559	11.8785	3.42263e-05	1.71134e-06	8.9554e-05
GOTERM_BP_DIRECT	GO:0070098~chemokine-mediated signaling pathway	15	1.88442	7.00826e-08	558	71	16792	6.35772	0.000101685	3.63177e-06	0.000115977
GOTERM_BP_DIRECT	GO:0071346~cellular response to interferon-gamma	13	1.63317	2.85426e-07	558	57	16792	6.86336	0.000414068	1.21809e-05	0.00047234
UP_KEYWORDS	Chemotaxis	17	2.13568	7.74918e-07	787	97	20581	4.5832	0.000216953	9.43374e-06	0.00102462
BBID	109.Chemokine_families	8	1.00503	2.23343e-06	13	27	388	8.8433	5.58342e-05	5.58342e-05	0.00181201
GOTERM_BP_DIRECT	GO:0071347~cellular response to interleukin-1	13	1.63317	3.38511e-06	558	71	16792	5.51002	0.00489975	0.000122787	0.00560173
GOTERM_BP_DIRECT	GO:0050729~positive regulation of inflammatory response	13	1.63317	4.57669e-06	558	73	16792	5.35906	0.00661879	0.000158101	0.00757351
KEGG_PATHWAY	hsa04060:Cytokine-cytokine receptor interaction	23	2.88945	4.83123e-06	213	243	6879	3.0568	0.000792011	7.20269e-05	0.0058581
GOTERM_MF_DIRECT	GO:0048020~CCR chemokine receptor binding	8	1.00503	5.97882e-06	553	23	16881	10.6178	0.00211427	0.00017636	0.00819062
GOTERM_BP_DIRECT	GO:0006935~chemotaxis	16	2.01005	1.25322e-05	558	122	16792	3.94665	0.01802	0.000404015	0.020737
Annotation Cluster 10	Enrichment Score: 5.159232691086683
GOTERM_BP_DIRECT	GO:2000117~negative regulation of cysteine-type endopeptidase activity	9	1.13065	1.41905e-08	558	16	16792	16.9274	2.05902e-05	7.91938e-07	2.34833e-05
GOTERM_MF_DIRECT	GO:0004869~cysteine-type endopeptidase inhibitor activity	11	1.38191	8.3262e-08	553	34	16881	9.87613	2.94743e-05	4.91245e-06	0.000114068
INTERPRO	IPR027214:Cystatin	8	1.00503	8.93895e-08	651	13	18559	17.5437	4.99675e-05	2.37946e-06	0.000130742
UP_KEYWORDS	Thiol protease inhibitor	10	1.25628	2.87424e-07	787	26	20581	10.0582	8.04754e-05	3.65811e-06	0.000380041
INTERPRO	IPR000010:Proteinase inhibitor I25, cystatin	8	1.00503	1.422e-06	651	18	18559	12.6704	0.000794583	2.83889e-05	0.00207982
SMART	SM00043:CY	7	0.879397	2.02887e-06	266	16	10057	16.5411	0.000182582	1.65997e-05	0.00220714

## Sheet: e.WG Longest 10% genes
Supplementary Table 3e. Functional Analysis results for the 10% longest genes (WebGestalt)
geneSet	description	Size	Overlap	Expect	Enrichment	pValue	FDR
Biological Process
GO:0061564	axon development	490	125	54.4297	2.29654	0	0
GO:0030900	forebrain development	375	96	41.6554	2.30462	1.55431e-15	6.60583e-13
GO:0010975	regulation of neuron projection development	475	112	52.7635	2.12268	3.33067e-15	9.4369e-13
GO:0016358	dendrite development	219	65	24.3268	2.67195	3.9968e-14	8.49321e-12
GO:0097485	neuron projection guidance	260	71	28.8811	2.45836	2.66231e-13	4.52594e-11
GO:0022604	regulation of cell morphogenesis	473	102	52.5414	1.94133	2.01931e-11	2.86068e-09
GO:0050769	positive regulation of neurogenesis	447	97	49.6533	1.95355	4.40523e-11	5.34921e-09
GO:0035637	multicellular organismal signaling	170	49	18.8838	2.59482	1.72451e-10	1.83229e-08
GO:0051493	regulation of cytoskeleton organization	500	103	55.5405	1.8545	2.59991e-10	2.45547e-08
GO:0031346	positive regulation of cell projection organization	365	81	40.5446	1.9978	5.9468e-10	5.05478e-08
GO:0050808	synapse organization	385	83	42.7662	1.94078	1.59285e-09	1.23084e-07
GO:0009791	post-embryonic development	89	31	9.88622	3.13568	2.66279e-09	1.88614e-07
GO:0051056	regulation of small GTPase mediated signal transduction	331	71	36.7678	1.93104	3.01935e-08	1.97419e-06
GO:0030534	adult behavior	141	39	15.6624	2.49003	4.29505e-08	2.60771e-06
GO:0042391	regulation of membrane potential	414	83	45.9876	1.80484	5.25846e-08	2.70216e-06
GO:1902903	regulation of supramolecular fiber organization	329	70	36.5457	1.91541	5.30569e-08	2.70216e-06
GO:0034330	cell junction organization	285	63	31.6581	1.99001	5.66253e-08	2.70216e-06
GO:0032970	regulation of actin filament-based process	362	75	40.2114	1.86514	5.72222e-08	2.70216e-06
GO:0050890	cognition	283	62	31.436	1.97226	1.01592e-07	4.54491e-06
GO:0046777	protein autophosphorylation	225	52	24.9932	2.08056	1.84565e-07	7.84401e-06
GO:0048638	regulation of developmental growth	314	65	34.8795	1.86356	4.50142e-07	1.76552e-05
GO:0060560	developmental growth involved in morphogenesis	225	51	24.9932	2.04055	4.56959e-07	1.76552e-05
GO:0043087	regulation of GTPase activity	472	88	52.4303	1.67842	6.1409e-07	2.26946e-05
GO:0034765	regulation of ion transmembrane transport	441	83	48.9868	1.69434	8.60534e-07	3.04773e-05
GO:0003205	cardiac chamber development	164	40	18.2173	2.19572	1.10391e-06	3.75329e-05
GO:0051961	negative regulation of nervous system development	297	61	32.9911	1.84898	1.3307e-06	4.35036e-05
GO:0016569	covalent chromatin modification	468	86	51.986	1.65429	1.53308e-06	4.82636e-05
GO:0010721	negative regulation of cell development	319	64	35.4349	1.80613	1.71386e-06	5.20279e-05
GO:0001764	neuron migration	151	37	16.7732	2.20589	2.45075e-06	7.18323e-05
GO:0031589	cell-substrate adhesion	332	65	36.8789	1.76252	3.39905e-06	9.63066e-05
GO:0007626	locomotory behavior	197	44	21.883	2.0107	4.15395e-06	0.000113899
GO:0021953	central nervous system neuron differentiation	179	41	19.8835	2.06201	4.51737e-06	0.000119993
GO:0098742	cell-cell adhesion via plasma-membrane adhesion molecules	270	55	29.9919	1.83383	5.63319e-06	0.000145097
GO:0060840	artery development	83	24	9.21973	2.60311	7.17791e-06	0.000179448
GO:0051703	intraspecies interaction between organisms	54	18	5.99838	3.00081	1.15082e-05	0.000279485
GO:0060541	respiratory system development	193	42	21.4387	1.95908	1.34283e-05	0.000317056
GO:0090066	regulation of anatomical structure size	487	85	54.0965	1.57127	1.40558e-05	0.000318818
GO:0002009	morphogenesis of an epithelium	480	84	53.3189	1.57543	1.4253e-05	0.000318818
GO:0099177	regulation of trans-synaptic signaling	417	75	46.3208	1.61914	1.55373e-05	0.000338634
GO:0198738	cell-cell signaling by wnt	460	81	51.0973	1.58521	1.60476e-05	0.000341011
GO:0007163	establishment or maintenance of cell polarity	203	43	22.5495	1.90692	2.14587e-05	0.000444875
GO:0106027	neuron projection organization	83	23	9.21973	2.49465	2.37466e-05	0.00046545
GO:0030323	respiratory tube development	172	38	19.1059	1.98891	2.37973e-05	0.00046545
GO:0042692	muscle cell differentiation	338	63	37.5454	1.67797	2.40939e-05	0.00046545
GO:0007265	Ras protein signal transduction	437	77	48.5424	1.58624	2.52465e-05	0.000476879
GO:0002064	epithelial cell development	206	43	22.8827	1.87915	3.11338e-05	0.000575299
GO:0048880	sensory system development	355	65	39.4338	1.64833	3.20336e-05	0.000579331
GO:0031345	negative regulation of cell projection organization	175	38	19.4392	1.95481	3.57131e-05	0.00063242
GO:0030048	actin filament-based movement	132	31	14.6627	2.11421	3.81116e-05	0.000661119
GO:0003012	muscle system process	423	74	46.9873	1.57489	4.61008e-05	0.000783713
GO:0034453	microtubule anchoring	26	11	2.88811	3.80872	4.85152e-05	0.000808586
GO:0018209	peptidyl-serine modification	305	57	33.8797	1.68242	5.35497e-05	0.000875332
GO:0035264	multicellular organism growth	147	33	16.3289	2.02095	5.7132e-05	0.000916267
GO:0050803	regulation of synapse structure or activity	221	44	24.5489	1.79234	8.27479e-05	0.00130251
GO:0050954	sensory perception of mechanical stimulus	163	35	18.1062	1.93304	9.06965e-05	0.00140167
GO:0007215	glutamate receptor signaling pathway	90	23	9.9973	2.30062	9.47977e-05	0.00143889
GO:0001655	urogenital system development	326	59	36.2124	1.62927	0.000101931	0.00152002
GO:0048736	appendage development	177	37	19.6614	1.88186	0.000104697	0.00153435
GO:0021591	ventricular system development	28	11	3.11027	3.53667	0.000109239	0.00157378
GO:0048511	rhythmic process	279	52	30.9916	1.67787	0.000120074	0.00170105
GO:0010639	negative regulation of organelle organization	371	65	41.2111	1.57725	0.000125103	0.00174324
GO:0001539	cilium or flagellum-dependent cell motility	33	12	3.66568	3.27361	0.000128612	0.00175579
GO:0051705	multi-organism behavior	69	19	7.6646	2.47893	0.000130135	0.00175579
GO:0051235	maintenance of location	309	56	34.3241	1.63151	0.000145735	0.00193554
GO:0007015	actin filament organization	388	67	43.0995	1.55454	0.000153987	0.00201367
GO:1903829	positive regulation of cellular protein localization	317	57	35.2127	1.61873	0.000158486	0.0020411
GO:0007018	microtubule-based movement	271	50	30.103	1.66097	0.000207422	0.00263148
GO:0050905	neuromuscular process	107	25	11.8857	2.10337	0.000225607	0.00282009
GO:0032886	regulation of microtubule-based process	204	40	22.6605	1.76518	0.000238531	0.00293842
GO:0007517	muscle organ development	380	65	42.2108	1.53989	0.00025239	0.00306473
GO:0003170	heart valve development	56	16	6.22054	2.57212	0.000273383	0.00327289
GO:0014812	muscle cell migration	79	20	8.77541	2.2791	0.000303382	0.00358159
GO:0099504	synaptic vesicle cycle	193	38	21.4387	1.7725	0.000309363	0.00360218
GO:0000209	protein polyubiquitination	255	47	28.3257	1.65927	0.000324467	0.00372698
GO:0060537	muscle tissue development	371	63	41.2111	1.52871	0.000381592	0.0043247
GO:0016458	gene silencing	202	39	22.4384	1.73809	0.000392613	0.00439107
GO:0060976	coronary vasculature development	47	14	5.22081	2.68158	0.000406286	0.00448497
GO:0043254	regulation of protein complex assembly	447	73	49.6533	1.4702	0.000452126	0.00492702
GO:0044380	protein localization to cytoskeleton	53	15	5.8873	2.54786	0.000470798	0.00506554
GO:0045995	regulation of embryonic development	125	27	13.8851	1.94453	0.000499621	0.00530847
GO:0032409	regulation of transporter activity	247	45	27.437	1.64012	0.000557244	0.00584762
GO:0035329	hippo signaling	38	12	4.22108	2.84287	0.000578998	0.00600181
GO:0098727	maintenance of cell number	146	30	16.2178	1.84981	0.00061267	0.00627433
GO:0051258	protein polymerization	270	48	29.9919	1.60043	0.000654866	0.00662662
GO:0010256	endomembrane system organization	401	66	44.5435	1.4817	0.000672224	0.00664563
GO:0071772	response to BMP	160	32	17.773	1.80049	0.000672382	0.00664563
GO:0035249	synaptic transmission, glutamatergic	90	21	9.9973	2.10057	0.000707686	0.00691417
GO:0045927	positive regulation of growth	250	45	27.7703	1.62044	0.000726298	0.00701538
GO:0038127	ERBB signaling pathway	141	29	15.6624	1.85156	0.000736904	0.00703785
GO:0021915	neural tube development	161	32	17.8841	1.7893	0.00075171	0.00709948
GO:0019932	second-messenger-mediated signaling	433	70	48.0981	1.45536	0.000780165	0.00726457
GO:1902115	regulation of organelle assembly	209	39	23.2159	1.67988	0.000786282	0.00726457
GO:0006338	chromatin remodeling	150	30	16.6622	1.80049	0.000973837	0.00890066
GO:0043062	extracellular structure organization	400	65	44.4324	1.4629	0.00103163	0.00932861
GO:0032147	activation of protein kinase activity	321	54	35.657	1.51443	0.00120142	0.0105799
GO:0007272	ensheathment of neurons	119	25	13.2187	1.89127	0.00120812	0.0105799
GO:0017156	calcium ion regulated exocytosis	152	30	16.8843	1.7768	0.00121575	0.0105799
GO:0040013	negative regulation of locomotion	314	53	34.8795	1.51952	0.00122832	0.0105799
GO:0050919	negative chemotaxis	41	12	4.55433	2.63486	0.00123224	0.0105799
GO:0001667	ameboidal-type cell migration	381	62	42.3219	1.46496	0.00128451	0.0109183
GO:0003007	heart morphogenesis	250	44	27.7703	1.58443	0.00132372	0.0111402
GO:0060348	bone development	208	38	23.1049	1.64468	0.00136769	0.0112783
GO:0051271	negative regulation of cellular component movement	301	51	33.4354	1.52533	0.00137993	0.0112783
GO:1990778	protein localization to cell periphery	301	51	33.4354	1.52533	0.00137993	0.0112783
GO:0018205	peptidyl-lysine modification	360	59	39.9892	1.4754	0.00139937	0.0113282
GO:0040029	regulation of gene expression, epigenetic	258	45	28.6589	1.57019	0.00141851	0.0113748
GO:0048008	platelet-derived growth factor receptor signaling pathway	53	14	5.8873	2.378	0.00151171	0.0118977
GO:1990089	response to nerve growth factor	53	14	5.8873	2.378	0.00151171	0.0118977
GO:0035051	cardiocyte differentiation	141	28	15.6624	1.78772	0.00157956	0.0123176
GO:0001763	morphogenesis of a branching structure	196	36	21.7719	1.65351	0.00163586	0.0126407
GO:2000147	positive regulation of cell motility	493	76	54.763	1.3878	0.00186395	0.0142735
GO:0035265	organ growth	170	32	18.8838	1.69458	0.00192172	0.0145845
GO:0003158	endothelium development	117	24	12.9965	1.84665	0.00210286	0.015818
GO:0006814	sodium ion transport	213	38	23.6603	1.60607	0.00212601	0.0158518
GO:0009100	glycoprotein metabolic process	390	62	43.3216	1.43116	0.00227742	0.0168331
GO:0106030	neuron projection fasciculation	23	8	2.55487	3.13128	0.0024092	0.0176536
GO:0006813	potassium ion transport	229	40	25.4376	1.57248	0.00246125	0.0178809
GO:1902850	microtubule cytoskeleton organization involved in mitosis	132	26	14.6627	1.77321	0.00256265	0.0184598
GO:0010927	cellular component assembly involved in morphogenesis	106	22	11.7746	1.86843	0.00270791	0.0193422
GO:0071559	response to transforming growth factor beta	238	41	26.4373	1.55084	0.00284307	0.0201384
GO:0009896	positive regulation of catabolic process	409	64	45.4322	1.40869	0.0028713	0.0201703
GO:0090130	tissue migration	283	47	31.436	1.4951	0.00312109	0.0217453
GO:0018210	peptidyl-threonine modification	114	23	12.6632	1.81628	0.00321154	0.0218619
GO:0003013	circulatory system process	480	73	53.3189	1.36912	0.00322062	0.0218619
GO:0007178	transmembrane receptor protein serine/threonine kinase signaling pathway	328	53	36.4346	1.45466	0.00322924	0.0218619
GO:0048732	gland development	434	67	48.2092	1.38978	0.00324126	0.0218619
GO:0051647	nucleus localization	24	8	2.66595	3.00081	0.00326642	0.0218619
GO:0031109	microtubule polymerization or depolymerization	108	22	11.9968	1.83383	0.00344848	0.0229
GO:0030902	hindbrain development	149	28	16.5511	1.69173	0.0036467	0.0238802
GO:0010959	regulation of metal ion transport	360	57	39.9892	1.42539	0.00365226	0.0238802
GO:0090287	regulation of cellular response to growth factor stimulus	256	43	28.4368	1.51213	0.00369463	0.0239728
GO:0061351	neural precursor cell proliferation	143	27	15.8846	1.69976	0.00397748	0.0256126
GO:0016482	cytosolic transport	157	29	17.4397	1.66287	0.00404688	0.0258635
GO:0007224	smoothened signaling pathway	130	25	14.4405	1.73124	0.00425906	0.0270164
GO:0060039	pericardium development	20	7	2.22162	3.15085	0.00431887	0.0271414
GO:0061842	microtubule organizing center localization	25	8	2.77703	2.88078	0.00434263	0.0271414
GO:0031122	cytoplasmic microtubule organization	53	13	5.8873	2.20814	0.00444168	0.0275579
GO:0009755	hormone-mediated signaling pathway	237	40	26.3262	1.5194	0.00458005	0.0282104
GO:0021510	spinal cord development	104	21	11.5524	1.8178	0.00468608	0.0286559
GO:0016049	cell growth	473	71	52.5414	1.35132	0.00500906	0.0304122
GO:0046530	photoreceptor cell differentiation	60	14	6.66487	2.10057	0.00520822	0.0312885
GO:0070849	response to epidermal growth factor	48	12	5.33189	2.25061	0.00522702	0.0312885
GO:0008213	protein alkylation	174	31	19.3281	1.60388	0.0052843	0.0314102
GO:0030522	intracellular receptor signaling pathway	284	46	31.547	1.45814	0.00553656	0.0326811
GO:0006109	regulation of carbohydrate metabolic process	161	29	17.8841	1.62156	0.00583804	0.034223
GO:0043954	cellular component maintenance	55	13	6.10946	2.12785	0.00621278	0.036069
GO:0035272	exocrine system development	49	12	5.44297	2.20468	0.00623782	0.036069
GO:0007492	endoderm development	74	16	8.22	1.94647	0.00646802	0.0371474
GO:0031032	actomyosin structure organization	184	32	20.4389	1.56564	0.00671578	0.0379331
GO:0044782	cilium organization	409	62	45.4322	1.36467	0.00674624	0.0379331
GO:0070997	neuron death	325	51	36.1014	1.41269	0.00684253	0.0379331
GO:0090596	sensory organ morphogenesis	250	41	27.7703	1.4764	0.00685331	0.0379331
GO:1902532	negative regulation of intracellular signal transduction	495	73	54.9851	1.32763	0.00686872	0.0379331
GO:0023061	signal release	456	68	50.653	1.34247	0.00689849	0.0379331
GO:0061448	connective tissue development	265	43	29.4365	1.46077	0.0069172	0.0379331
GO:0060491	regulation of cell projection assembly	199	34	22.1051	1.5381	0.00702378	0.0382706
GO:0001570	vasculogenesis	75	16	8.33108	1.92052	0.00739558	0.0400397
GO:0048545	response to steroid hormone	388	59	43.0995	1.36893	0.00756987	0.040724
GO:0097581	lamellipodium organization	82	17	9.10865	1.86636	0.00789695	0.0422164
GO:0001578	microtubule bundle formation	89	18	9.88622	1.82072	0.00830548	0.0438488
GO:0060021	roof of mouth development	89	18	9.88622	1.82072	0.00830548	0.0438488
GO:0001701	in utero embryonic development	345	53	38.323	1.38298	0.00899674	0.0472051
GO:0099003	vesicle-mediated transport in synapse	203	34	22.5495	1.5078	0.00949589	0.0495184
Cellular Component
GO:0033267	axon part	374	89	44.788	1.98714	6.54445e-11	1.12565e-08
GO:0031252	cell leading edge	393	88	47.0633	1.86982	2.27139e-09	1.95339e-07
GO:0099572	postsynaptic specialization	340	75	40.7163	1.84201	7.00682e-08	3.29887e-06
GO:0099568	cytoplasmic region	479	97	57.3621	1.69101	7.67179e-08	3.29887e-06
GO:0098984	neuron to neuron synapse	341	74	40.8361	1.81212	1.7243e-07	5.93159e-06
GO:0098978	glutamatergic synapse	350	71	41.9139	1.69395	4.20619e-06	0.000120577
GO:0097060	synaptic membrane	430	83	51.4942	1.61183	5.1372e-06	0.000126228
GO:0005911	cell-cell junction	441	84	52.8115	1.59056	7.69526e-06	0.000159916
GO:0015629	actin cytoskeleton	482	90	57.7214	1.55921	8.36769e-06	0.000159916
GO:0042383	sarcolemma	134	34	16.047	2.11877	1.32911e-05	0.000228277
GO:0005874	microtubule	402	77	48.1411	1.59947	1.5061e-05	0.000228277
GO:0043235	receptor complex	396	76	47.4226	1.60261	1.59263e-05	0.000228277
GO:1990351	transporter complex	332	66	39.7583	1.66003	1.82072e-05	0.000240895
GO:0005875	microtubule associated complex	148	36	17.7236	2.03119	2.04624e-05	0.000251395
GO:0017053	transcriptional repressor complex	84	24	10.0593	2.38584	3.09388e-05	0.000354765
GO:0043025	neuronal cell body	486	88	58.2004	1.51202	3.55196e-05	0.000381836
GO:0030427	site of polarized growth	166	36	19.8792	1.81094	0.000255864	0.00258875
GO:0043292	contractile fiber	226	45	27.0644	1.6627	0.000366473	0.00350185
GO:0000118	histone deacetylase complex	60	17	7.18524	2.36596	0.000480967	0.00435402
GO:0016528	sarcoplasm	77	20	9.22105	2.16895	0.000556308	0.00478425
GO:0044309	neuron spine	167	35	19.9989	1.7501	0.000606676	0.00496896
GO:0031253	cell projection membrane	335	60	40.1176	1.4956	0.000814732	0.00636973
GO:0044306	neuron projection terminus	139	30	16.6458	1.80226	0.000878764	0.00657163
GO:0098858	actin-based cell projection	197	39	23.5915	1.65314	0.000985098	0.00705987
GO:0045178	basal part of cell	51	14	6.10745	2.29228	0.00206613	0.0138589
GO:0000790	nuclear chromatin	341	59	40.8361	1.4448	0.00209495	0.0138589
GO:0098982	GABA-ergic synapse	75	18	8.98155	2.00411	0.00270616	0.0170681
GO:0016605	PML body	99	22	11.8556	1.85566	0.00277852	0.0170681
GO:0098793	presynapse	483	77	57.8412	1.33123	0.0047778	0.0271232
GO:0045177	apical part of cell	375	62	44.9077	1.38061	0.00482207	0.0271232
GO:0034708	methyltransferase complex	116	24	13.8915	1.72768	0.00488848	0.0271232
GO:0016328	lateral plasma membrane	56	14	6.70622	2.08761	0.00524423	0.0281877
GO:0030055	cell-substrate junction	411	66	49.2189	1.34095	0.00731258	0.037803
GO:0031594	neuromuscular junction	76	17	9.1013	1.86787	0.00747269	0.037803
Molecular Function
GO:0005516	calmodulin binding	192	57	21.4995	2.65122	1.87939e-12	5.29987e-10
GO:0045505	dynein intermediate chain binding	30	19	3.3593	5.65594	1.23905e-11	1.74707e-09
GO:0051959	dynein light intermediate chain binding	29	18	3.24732	5.54303	7.11118e-11	5.44479e-09
GO:0003774	motor activity	135	43	15.1168	2.84451	8.22805e-11	5.44479e-09
GO:0003779	actin binding	419	92	46.9182	1.96086	9.65389e-11	5.44479e-09
GO:0004674	protein serine/threonine kinase activity	449	96	50.2775	1.9094	1.75091e-10	8.22926e-09
GO:0045503	dynein light chain binding	25	16	2.79942	5.71548	4.29232e-10	1.72919e-08
GO:0016887	ATPase activity	438	91	49.0458	1.85541	2.47671e-09	8.73042e-08
GO:0005201	extracellular matrix structural constituent	158	42	17.6923	2.37391	5.52954e-08	1.73259e-06
GO:0015631	tubulin binding	321	64	35.9445	1.78052	2.64782e-06	7.46686e-05
GO:0005085	guanyl-nucleotide exchange factor activity	329	64	36.8403	1.73723	6.20147e-06	0.000158983
GO:0017048	Rho GTPase binding	175	39	19.5959	1.99021	1.77322e-05	0.000416707
GO:0030506	ankyrin binding	20	10	2.23953	4.46522	1.92383e-05	0.000417324
GO:0060589	nucleoside-triphosphatase regulator activity	348	64	38.9679	1.64238	3.89948e-05	0.000750633
GO:0046873	metal ion transmembrane transporter activity	440	77	49.2697	1.56283	3.99273e-05	0.000750633
GO:0046332	SMAD binding	80	22	8.95813	2.45587	4.51009e-05	0.000794904
GO:0030165	PDZ domain binding	86	23	9.62999	2.38837	4.93926e-05	0.000819336
GO:0019787	ubiquitin-like protein transferase activity	417	73	46.6943	1.56336	6.23035e-05	0.000976088
GO:0042393	histone binding	192	40	21.4995	1.86051	7.07648e-05	0.0010503
GO:0022803	passive transmembrane transporter activity	457	76	51.1733	1.48515	0.000241551	0.00325179
GO:0008013	beta-catenin binding	83	21	9.29406	2.25951	0.000242154	0.00325179
GO:0005158	insulin receptor binding	22	9	2.46349	3.65336	0.000344313	0.00441123
GO:0050839	cell adhesion molecule binding	478	78	53.5248	1.45727	0.000367268	0.00441123
GO:0005543	phospholipid binding	412	69	46.1344	1.49563	0.000375423	0.00441123
GO:0044325	ion channel binding	123	27	13.7731	1.96034	0.000428266	0.00483084
GO:0004386	helicase activity	150	31	16.7965	1.84562	0.000511592	0.0055488
GO:0030507	spectrin binding	28	10	3.13535	3.18944	0.000589165	0.00600175
GO:0004712	protein serine/threonine/tyrosine kinase activity	43	13	4.815	2.6999	0.000595918	0.00600175
GO:0140030	modification-dependent protein binding	142	29	15.9007	1.82382	0.000931672	0.00905971
GO:0097110	scaffold protein binding	58	15	6.49464	2.3096	0.00142018	0.0129324
GO:0003714	transcription corepressor activity	235	42	26.3145	1.59608	0.00142164	0.0129324
GO:0032947	protein-containing complex scaffold activity	91	20	10.1899	1.96273	0.00223224	0.0196716
GO:0003713	transcription coactivator activity	316	52	35.3846	1.46957	0.00276139	0.0235973
GO:0008022	protein C-terminus binding	187	34	20.9396	1.62372	0.00289798	0.0240361
GO:0001047	core promoter binding	45	12	5.03895	2.38145	0.00314618	0.0253493
GO:0101005	ubiquitinyl hydrolase activity	120	24	13.4372	1.78609	0.00328692	0.0257475
GO:0043394	proteoglycan binding	35	10	3.91918	2.55155	0.00397442	0.0302915
GO:0002039	p53 binding	65	15	7.27848	2.06087	0.0046841	0.0347609
GO:0071814	protein-lipid complex binding	26	8	2.91139	2.74783	0.005947	0.0430014
GO:0017137	Rab GTPase binding	183	32	20.4917	1.56161	0.00688883	0.0485663

## Sheet: f.WG Smallest 10% genes
Supplementary Table 3f. Functional Analysis results for the 10% smallest genes (WebGestalt)
geneSet	description	Size	Overlap	Expect	Enrichment	pValue	FDR
Biological Process
GO:0050906	detection of stimulus involved in sensory perception	478	157	38.7009	4.05675	0	0
GO:0007606	sensory perception of chemical stimulus	473	162	38.2961	4.2302	0	0
GO:0098542	defense response to other organism	473	111	38.2961	2.89847	0	0
GO:0009593	detection of chemical stimulus	457	158	37.0007	4.27019	0	0
GO:0008544	epidermis development	455	107	36.8387	2.90455	0	0
GO:0043588	skin development	409	99	33.1144	2.98964	0	0
GO:0006959	humoral immune response	242	66	19.5934	3.36849	0	0
GO:0018149	peptide cross-linking	60	28	4.85786	5.76386	1.66533e-15	1.76942e-13
GO:0002251	organ or tissue specific immune response	32	16	2.59086	6.17556	5.35476e-10	4.94442e-08
GO:0070972	protein localization to endoplasmic reticulum	137	35	11.0921	3.1554	5.81696e-10	4.94442e-08
GO:0009620	response to fungus	48	19	3.88629	4.88899	1.87134e-09	1.44603e-07
GO:0035821	modification of morphology or physiology of other organism	155	35	12.5495	2.78896	1.90886e-08	1.35211e-06
GO:0006413	translational initiation	192	40	15.5451	2.57315	2.13875e-08	1.39841e-06
GO:0033108	mitochondrial respiratory chain complex assembly	96	26	7.77257	3.3451	2.55995e-08	1.55426e-06
GO:0001906	cell killing	157	34	12.7114	2.67477	9.03553e-08	5.12013e-06
GO:0010257	NADH dehydrogenase complex assembly	64	19	5.18171	3.66674	4.03893e-07	2.14568e-05
GO:0051187	cofactor catabolic process	63	18	5.10075	3.52889	1.5159e-06	7.57952e-05
GO:0060326	cell chemotaxis	289	47	23.3987	2.00866	3.04548e-06	0.000143814
GO:1990868	response to chemokine	93	22	7.52968	2.92177	3.6029e-06	0.000161182
GO:0007218	neuropeptide signaling pathway	101	23	8.17739	2.81263	4.36052e-06	0.000185322
GO:0051346	negative regulation of hydrolase activity	432	61	34.9766	1.74402	1.27857e-05	0.000517515
GO:0006401	RNA catabolic process	341	51	27.6088	1.84724	1.35983e-05	0.000525389
GO:0006333	chromatin assembly or disassembly	155	29	12.5495	2.31086	1.66511e-05	0.000615369
GO:0006414	translational elongation	133	26	10.7682	2.41451	2.02678e-05	0.000697111
GO:0045861	negative regulation of proteolysis	337	50	27.285	1.83251	2.05033e-05	0.000697111
GO:0052547	regulation of peptidase activity	418	58	33.8431	1.71379	3.47545e-05	0.0011362
GO:0140053	mitochondrial gene expression	159	27	12.8733	2.09736	0.000179337	0.00564581
GO:0034340	response to type I interferon	89	18	7.20582	2.49798	0.000236074	0.00706038
GO:0019835	cytolysis	40	11	3.23857	3.39656	0.000240884	0.00706038
GO:0055076	transition metal ion homeostasis	134	23	10.8492	2.11997	0.000448157	0.0126978
GO:0007631	feeding behavior	102	19	8.25836	2.3007	0.000483173	0.0132483
GO:0090150	establishment of protein localization to membrane	313	42	25.3418	1.65734	0.000804951	0.0213815
GO:0007586	digestion	132	22	10.6873	2.05852	0.000888723	0.0228913
GO:0097696	STAT cascade	148	23	11.9827	1.91943	0.00181217	0.0453043
Cellular Component
GO:0098798	mitochondrial protein complex	266	69	18.0518	3.82234	0	0
GO:0045111	intermediate filament cytoskeleton	232	65	15.7444	4.12845	0	0
GO:0005840	ribosome	229	67	15.5408	4.31122	0	0
GO:0044815	DNA packaging complex	75	37	5.08979	7.26945	0	0
GO:0001533	cornified envelope	65	31	4.41115	7.02764	0	0
GO:0005743	mitochondrial inner membrane	455	80	30.8781	2.59084	8.88178e-16	2.54611e-14
GO:0044445	cytosolic part	244	53	16.5588	3.20072	1.45439e-14	3.48499e-13
GO:0044455	mitochondrial membrane part	229	51	15.5408	3.28168	1.62093e-14	3.48499e-13
GO:0070469	respiratory chain	100	32	6.78639	4.71532	3.53051e-14	6.7472e-13
GO:0032993	protein-DNA complex	163	38	11.0618	3.43524	9.1589e-12	1.57533e-10
GO:0031983	vesicle lumen	337	52	22.8701	2.27371	1.53593e-08	2.40163e-07
GO:0030964	NADH dehydrogenase complex	51	17	3.46106	4.91179	1.87726e-08	2.69074e-07
GO:0070069	cytochrome complex	34	11	2.30737	4.76733	8.77055e-06	0.000116041
GO:1990204	oxidoreductase complex	107	19	7.26143	2.61656	9.2841e-05	0.00114062
GO:0005844	polysome	73	14	4.95406	2.82596	0.000335318	0.00384498
GO:0016469	proton-transporting two-sector ATPase complex	50	11	3.39319	3.24178	0.000422143	0.00453803
GO:0032994	protein-lipid complex	38	9	2.57883	3.48996	0.000792338	0.0080166
GO:0005796	Golgi lumen	98	16	6.65066	2.40578	0.00085536	0.00817344
GO:0005759	mitochondrial matrix	462	49	31.3531	1.56284	0.00112181	0.0101553
GO:0005766	primary lysosome	155	20	10.5189	1.90134	0.00403762	0.0347236
GO:0031970	organelle envelope lumen	87	13	5.90416	2.20184	0.00557768	0.0456839
Molecular Function
GO:0048018	receptor ligand activity	468	131	35.0506	3.73745	0	0
GO:0004984	olfactory receptor activity	377	140	28.2352	4.95834	0	0
GO:0003735	structural constituent of ribosome	156	57	11.6835	4.87866	0	0
GO:0005549	odorant binding	85	41	6.36603	6.44043	0	0
GO:0001664	G protein-coupled receptor binding	266	59	19.9219	2.96156	1.73195e-14	8.97504e-13
GO:0005126	cytokine receptor binding	274	60	20.5211	2.92382	1.90958e-14	8.97504e-13
GO:0004857	enzyme inhibitor activity	361	67	27.0369	2.47809	2.31515e-12	9.32674e-11
GO:0061134	peptidase regulator activity	212	46	15.8776	2.89716	3.19407e-11	1.12591e-09
GO:0015002	heme-copper terminal oxidase activity	27	12	2.02215	5.93427	1.75829e-07	5.50932e-06
GO:0016675	oxidoreductase activity, acting on a heme group of donors	28	12	2.09705	5.72233	2.86808e-07	8.08799e-06
GO:0016209	antioxidant activity	84	21	6.29114	3.33803	6.41946e-07	1.64572e-05
GO:0070003	threonine-type peptidase activity	21	10	1.57278	6.35815	8.70651e-07	2.04603e-05
GO:0008527	taste receptor activity	29	11	2.17194	5.06459	3.8597e-06	8.37258e-05
GO:0016684	oxidoreductase activity, acting on peroxide as acceptor	55	15	4.1192	3.64149	8.08403e-06	0.000162836
GO:0016651	oxidoreductase activity, acting on NAD(P)H	106	21	7.93882	2.64523	3.2148e-05	0.000604382
GO:0140104	molecular carrier activity	42	12	3.14557	3.81489	3.90897e-05	0.000688956
GO:0009055	electron transfer activity	111	21	8.31329	2.52608	6.55122e-05	0.00108673
GO:0001530	lipopolysaccharide binding	33	9	2.47152	3.64149	0.000532205	0.00833787
GO:0019825	oxygen binding	35	9	2.62131	3.4334	0.000850764	0.0126271
GO:0019843	rRNA binding	65	13	4.86814	2.67042	0.000909619	0.0128256
GO:0043177	organic acid binding	212	29	15.8776	1.82647	0.00113746	0.0152745
GO:0008227	G protein-coupled amine receptor activity	57	11	4.26899	2.57672	0.00297342	0.0381138

## Sheet: g. DAVID Longest 10% genes
Supplementary Table 3g. Functional Analysis results for the 10% longest genes (DAVID)
Category	Term	Count	%	PValue	List Total	Pop Hits	Pop Total	Fold Enrichment	Bonferroni	Benjamini	FDR
Annotation Cluster 1	Enrichment Score: 13.97132795670069
INTERPRO	IPR000742:Epidermal growth factor-like domain	78	3.96745	1.41327e-22	1855	231	18559	3.37826	3.09931e-19	3.09931e-19	2.45601e-19
UP_KEYWORDS	EGF-like domain	73	3.71312	4.42211e-20	1927	238	20581	3.2759	2.13146e-17	2.13146e-18	6.33518e-17
SMART	SM00181:EGF	74	3.76399	8.82114e-20	1294	188	10057	3.0592	4.14593e-17	4.14593e-17	1.25923e-16
INTERPRO	IPR013032:EGF-like, conserved site	66	3.35707	9.19673e-19	1855	199	18559	3.31819	2.01684e-15	1.00842e-15	1.59822e-15
INTERPRO	IPR001881:EGF-like calcium-binding	45	2.28891	4.13737e-14	1855	127	18559	3.54503	9.0815e-11	1.29736e-11	7.19647e-11
INTERPRO	IPR000152:EGF-type aspartate/asparagine hydroxylation site	40	2.03459	8.65242e-14	1855	105	18559	3.81137	1.89665e-10	2.3708e-11	1.50302e-10
INTERPRO	IPR018097:EGF-like calcium-binding, conserved site	36	1.83113	2.23525e-11	1855	102	18559	3.53112	4.90192e-08	2.72329e-09	3.88446e-08
SMART	SM00179:EGF_CA	45	2.28891	1.94033e-10	1294	127	10057	2.75387	9.11957e-08	2.27989e-08	2.76984e-07
GOTERM_MF_DIRECT	GO:0005509~calcium ion binding	120	6.10376	4.01072e-08	1717	717	16881	1.64547	5.64292e-05	7.05383e-06	6.61236e-05
INTERPRO	IPR009030:Insulin-like growth factor binding protein, N-terminal	37	1.88199	6.12941e-08	1855	139	18559	2.66316	0.000134409	4.20055e-06	0.000106518
Annotation Cluster 2	Enrichment Score: 11.1434835499926
INTERPRO	IPR011993:Pleckstrin homology-like domain	99	5.03561	1.85305e-15	1855	427	18559	2.31963	4.13902e-12	1.03473e-12	3.27516e-12
INTERPRO	IPR001849:Pleckstrin homology domain	67	3.40793	4.6314e-12	1855	271	18559	2.47352	1.01567e-08	6.77112e-10	8.04852e-09
SMART	SM00233:PH	67	3.40793	4.32463e-08	1294	264	10057	1.97245	2.03255e-05	2.90367e-06	6.17344e-05
Annotation Cluster 3	Enrichment Score: 10.516845887148632
INTERPRO	IPR001791:Laminin G domain	30	1.52594	4.11833e-14	1855	60	18559	5.00243	9.03281e-11	1.50546e-11	7.15761e-11
SMART	SM00282:LamG	24	1.22075	1.04759e-10	1294	42	10057	4.44116	4.92368e-08	1.64123e-08	1.49545e-07
INTERPRO	IPR013320:Concanavalin A-like lectin/glucanase, subgroup	54	2.74669	6.52453e-09	1855	232	18559	2.32872	1.43082e-05	4.93389e-07	1.13384e-05
Annotation Cluster 4	Enrichment Score: 9.980770194112544
UP_KEYWORDS	Cell junction	130	6.61241	1.85879e-15	1927	675	20581	2.05695	9.09717e-13	5.35127e-14	2.70894e-12
UP_KEYWORDS	Synapse	70	3.56053	4.40088e-09	1927	357	20581	2.09418	2.12122e-06	6.84266e-08	6.30478e-06
GOTERM_CC_DIRECT	GO:0030054~cell junction	83	4.22177	1.39611e-07	1826	459	18224	1.80471	0.000107914	1.54169e-05	0.000213337
Annotation Cluster 5	Enrichment Score: 9.948118099266644
UP_KEYWORDS	ATP-binding	245	12.4619	1.84816e-23	1927	1391	20581	1.88115	8.90812e-21	1.78162e-21	2.6477e-20
GOTERM_MF_DIRECT	GO:0005524~ATP binding	257	13.0722	1.47237e-18	1717	1495	16881	1.69013	2.07163e-15	2.07163e-15	2.42746e-15
UP_KEYWORDS	Nucleotide-binding	267	13.5809	2.63301e-15	1927	1788	20581	1.59488	1.28431e-12	7.13873e-14	3.81917e-12
UP_KEYWORDS	Serine/threonine-protein kinase	87	4.42523	4.73224e-14	1927	393	20581	2.36435	2.27964e-11	1.13987e-12	6.77569e-11
INTERPRO	IPR011009:Protein kinase-like domain	108	5.49339	8.68202e-13	1855	531	18559	2.03489	1.90395e-09	1.73086e-10	1.50876e-09
GOTERM_MF_DIRECT	GO:0004674~protein serine/threonine kinase activity	80	4.06918	2.41308e-10	1717	376	16881	2.09185	3.39521e-07	1.13174e-07	3.97838e-07
UP_KEYWORDS	Kinase	121	6.15463	8.77066e-10	1927	735	20581	1.75826	4.22746e-07	1.40915e-08	1.2565e-06
INTERPRO	IPR000719:Protein kinase, catalytic domain	92	4.67955	2.68523e-09	1855	487	18559	1.89003	5.8887e-06	2.26489e-07	4.66643e-06
INTERPRO	IPR008271:Serine/threonine-protein kinase, active site	66	3.35707	6.99718e-09	1855	312	18559	2.11641	1.53447e-05	5.11494e-07	1.21598e-05
GOTERM_BP_DIRECT	GO:0046777~protein autophosphorylation	45	2.28891	1.14784e-08	1750	172	16792	2.51043	5.44635e-05	2.72321e-05	2.17237e-05
UP_KEYWORDS	Transferase	223	11.3428	1.55236e-07	1927	1708	20581	1.39445	7.48209e-05	1.91856e-06	0.000222393
INTERPRO	IPR017441:Protein kinase, ATP binding site	68	3.4588	3.0975e-06	1855	381	18559	1.78564	0.00676981	0.00015796	0.00538274
GOTERM_MF_DIRECT	GO:0004672~protein kinase activity	63	3.20448	2.14585e-05	1717	359	16881	1.72534	0.0297412	0.00188525	0.0353721
GOTERM_BP_DIRECT	GO:0006468~protein phosphorylation	77	3.91658	2.25729e-05	1750	456	16792	1.62028	0.101573	0.00628077	0.0427122
Annotation Cluster 6	Enrichment Score: 9.06199558713812
INTERPRO	IPR011011:Zinc finger, FYVE/PHD-type	47	2.39064	1.37554e-13	1855	141	18559	3.33495	3.01662e-10	3.01662e-11	2.39042e-10
INTERPRO	IPR019787:Zinc finger, PHD-finger	30	1.52594	1.79859e-10	1855	79	18559	3.79931	3.94431e-07	1.87824e-08	3.12561e-07
INTERPRO	IPR001965:Zinc finger, PHD-type	32	1.62767	1.99866e-10	1855	89	18559	3.59725	4.38307e-07	1.99231e-08	3.4733e-07
SMART	SM00249:PHD	32	1.62767	8.09218e-08	1294	89	10057	2.79444	3.80325e-05	4.75414e-06	0.000115516
INTERPRO	IPR019786:Zinc finger, PHD-type, conserved site	22	1.11902	1.22408e-06	1855	67	18559	3.28518	0.00268081	6.54713e-05	0.0021272
Annotation Cluster 7	Enrichment Score: 9.023255120080494
INTERPRO	IPR002017:Spectrin repeat	18	0.915565	4.53684e-12	1855	25	18559	7.20349	9.94924e-09	7.1066e-10	7.88414e-09
INTERPRO	IPR018159:Spectrin/alpha-actinin	19	0.966429	1.06824e-11	1855	29	18559	6.5549	2.34264e-08	1.37802e-09	1.85639e-08
SMART	SM00150:SPEC	19	0.966429	7.02951e-10	1294	29	10057	5.09202	3.30387e-07	6.60774e-08	1.00347e-06
INTERPRO	IPR001715:Calponin homology domain	28	1.42421	1.76796e-09	1855	76	18559	3.686	3.87713e-06	1.55086e-07	3.07239e-06
INTERPRO	IPR001589:Actinin-type, actin-binding, conserved site	15	0.76297	3.21882e-09	1855	23	18559	6.5249	7.05885e-06	2.6144e-07	5.59371e-06
SMART	SM00033:CH	24	1.22075	3.7407e-06	1294	66	10057	2.82619	0.00175659	0.000175798	0.00533975
Annotation Cluster 8	Enrichment Score: 8.716925470660499
UP_KEYWORDS	Nucleus	623	31.6887	1.10587e-12	1927	5244	20581	1.26885	5.33041e-10	2.221e-11	1.58432e-09
UP_KEYWORDS	Transcription	320	16.2767	1.02351e-11	1927	2398	20581	1.42523	4.93334e-09	1.76191e-10	1.4663e-08
Annotation Cluster 9	Enrichment Score: 7.961148387246148
KEGG_PATHWAY	hsa04510:Focal adhesion	55	2.79756	2.83646e-12	665	206	6879	2.76184	7.40329e-10	7.40329e-10	3.70985e-09
KEGG_PATHWAY	hsa04512:ECM-receptor interaction	29	1.47508	4.30688e-09	665	87	6879	3.44812	1.1241e-06	5.62048e-07	5.63294e-06
Annotation Cluster 10	Enrichment Score: 7.612205831177658
INTERPRO	IPR013602:Dynein heavy chain, domain-2	16	0.813835	1.35972e-14	1855	16	18559	10.0049	2.97036e-11	5.94069e-12	2.35367e-11
INTERPRO	IPR026983:Dynein heavy chain	16	0.813835	1.35972e-14	1855	16	18559	10.0049	2.97036e-11	5.94069e-12	2.35367e-11
INTERPRO	IPR004273:Dynein heavy chain domain	16	0.813835	1.35972e-14	1855	16	18559	10.0049	2.97036e-11	5.94069e-12	2.35367e-11
INTERPRO	IPR024743:Dynein heavy chain, coiled coil stalk	16	0.813835	1.35972e-14	1855	16	18559	10.0049	2.97036e-11	5.94069e-12	2.35367e-11
INTERPRO	IPR024317:Dynein heavy chain, P-loop containing D4 domain	15	0.76297	1.2831e-13	1855	15	18559	10.0049	2.81454e-10	3.12727e-11	2.23033e-10
UP_KEYWORDS	Motor protein	41	2.08545	2.10471e-11	1927	135	20581	3.24366	1.01447e-08	3.49817e-10	3.01524e-08
INTERPRO	IPR011704:ATPase, dynein-related, AAA domain	13	0.661241	7.18228e-11	1855	14	18559	9.29022	1.57507e-07	8.28986e-09	1.24815e-07
GOTERM_MF_DIRECT	GO:0003777~microtubule motor activity	29	1.47508	1.9288e-09	1717	80	16881	3.56399	2.71382e-06	4.52304e-07	3.17996e-06
UP_KEYWORDS	Microtubule	58	2.95015	1.43931e-08	1927	280	20581	2.21235	6.93747e-06	1.92708e-07	2.06199e-05
INTERPRO	IPR013594:Dynein heavy chain, domain-1	9	0.457782	8.02695e-08	1855	9	18559	10.0049	0.000176015	5.33426e-06	0.000139493
GOTERM_BP_DIRECT	GO:0007018~microtubule-based movement	26	1.32248	3.74688e-07	1750	81	16792	3.08001	0.00177632	0.000355516	0.000709121
UP_KEYWORDS	Dynein	15	0.76297	5.56041e-07	1927	33	20581	4.8547	0.000267976	6.38121e-06	0.00079659
GOTERM_CC_DIRECT	GO:0005874~microtubule	59	3.00102	2.3239e-06	1826	311	18224	1.89337	0.00179477	0.000149687	0.00355105
GOTERM_CC_DIRECT	GO:0030286~dynein complex	12	0.610376	2.4419e-06	1826	22	18224	5.44379	0.00188581	0.000145189	0.00373135
COG_ONTOLOGY	Cytoskeleton	16	0.813835	2.66129e-06	276	31	2026	3.78869	0.000101124	0.000101124	0.00240507
INTERPRO	IPR003593:AAA+ ATPase domain	32	1.62767	8.99105e-06	1855	136	18559	2.35408	0.0195243	0.000410696	0.0156236

## Sheet: h. DAVID Smallest 10% genes
Supplementary Table 3h. Functional Analysis results for the 10% smallest genes (DAVID)
Category	Term	Count	%	PValue	List Total	Pop Hits	Pop Total	Fold Enrichment	Bonferroni	Benjamini	FDR
Annotation Cluster 1	Enrichment Score: 37.71219873435597
GOTERM_CC_DIRECT	GO:0005576~extracellular region	315	18.4968	1.59259e-53	1480	1610	18224	2.40917	7.23037e-51	7.23037e-51	2.26226e-50
UP_KEYWORDS	Secreted	359	21.0804	2.85613e-52	1685	1965	20581	2.23151	1.1196e-49	1.1196e-49	3.97204e-49
UP_KEYWORDS	Signal	438	25.7193	1.60517e-09	1685	4160	20581	1.28602	6.29226e-07	2.73577e-08	2.23232e-06
Annotation Cluster 2	Enrichment Score: 25.748056541707697
UP_KEYWORDS	Antibiotic	64	3.75807	1.56473e-45	1685	95	20581	8.22854	6.13375e-43	2.04458e-43	2.17608e-42
UP_KEYWORDS	Antimicrobial	67	3.93423	2.97223e-44	1685	108	20581	7.57735	1.16511e-41	2.91279e-42	4.1335e-41
UP_KEYWORDS	Defensin	41	2.40752	1.61639e-33	1685	52	20581	9.63046	6.33624e-31	9.05177e-32	2.24792e-30
GOTERM_BP_DIRECT	GO:0042742~defense response to bacterium	57	3.34703	2.35593e-26	1256	145	16792	5.25557	5.68487e-23	1.89496e-23	4.13937e-23
INTERPRO	IPR025933:Beta-defensin	26	1.52672	7.98194e-21	1417	35	18559	9.72949	8.89188e-18	9.87987e-19	1.27847e-17
GOTERM_BP_DIRECT	GO:0045087~innate immune response	80	4.69759	5.07806e-14	1256	430	16792	2.48734	1.22429e-10	1.53036e-11	8.91398e-11
Annotation Cluster 3	Enrichment Score: 24.361899728716914
KEGG_PATHWAY	hsa04740:Olfactory transduction	141	8.27951	1.43175e-54	588	399	6879	4.13423	3.12123e-52	3.12123e-52	1.81986e-51
GOTERM_BP_DIRECT	GO:0050911~detection of chemical stimulus involved in sensory perception of smell	139	8.16207	4.27201e-53	1256	425	16792	4.37259	1.03084e-49	1.03084e-49	7.50592e-50
GOTERM_MF_DIRECT	GO:0004984~olfactory receptor activity	139	8.16207	8.62571e-53	1250	431	16881	4.35538	5.84823e-50	5.84823e-50	1.29525e-49
INTERPRO	IPR000725:Olfactory receptor	139	8.16207	4.24057e-51	1417	430	18559	4.23381	4.72399e-48	4.72399e-48	6.79213e-48
GOTERM_BP_DIRECT	GO:0007186~G-protein coupled receptor signaling pathway	202	11.8614	2.41989e-48	1256	899	16792	3.00403	5.8392e-45	2.9196e-45	4.25175e-45
UP_KEYWORDS	Olfaction	142	8.33823	7.84695e-48	1685	443	20581	3.91518	3.076e-45	1.538e-45	1.09128e-44
UP_KEYWORDS	Sensory transduction	159	9.33647	6.06397e-41	1685	609	20581	3.18894	2.37708e-38	4.75415e-39	8.43319e-38
GOTERM_MF_DIRECT	GO:0004930~G-protein coupled receptor activity	160	9.39518	1.25137e-38	1250	710	16881	3.04334	8.48431e-36	4.24216e-36	1.87908e-35
INTERPRO	IPR017452:GPCR, rhodopsin-like, 7TM	149	8.74927	7.43478e-29	1417	736	18559	2.65151	8.28235e-26	2.76078e-26	1.19083e-25
INTERPRO	IPR000276:G protein-coupled receptor, rhodopsin-like	145	8.51439	6.73629e-28	1417	719	18559	2.64134	7.50422e-25	1.87606e-25	1.07895e-24
UP_KEYWORDS	G-protein coupled receptor	160	9.39518	2.30969e-24	1685	842	20581	2.321	9.05397e-22	8.23088e-23	3.21209e-21
UP_KEYWORDS	Transducer	165	9.68878	1.87392e-23	1685	899	20581	2.24177	7.34578e-21	6.12149e-22	2.60608e-20
Annotation Cluster 4	Enrichment Score: 20.773141106428728
UP_KEYWORDS	Keratin	67	3.93423	7.35308e-32	1685	153	20581	5.34872	2.88241e-29	3.60301e-30	1.0226e-28
INTERPRO	IPR002494:High sulphur keratin-associated protein	31	1.82032	3.85361e-19	1417	57	18559	7.12314	4.29292e-16	3.90266e-17	6.17235e-16
GOTERM_CC_DIRECT	GO:0045095~keratin filament	35	2.0552	1.69137e-13	1480	100	18224	4.30973	7.67655e-11	1.27942e-11	2.40186e-10
Annotation Cluster 5	Enrichment Score: 15.29950962759858
INTERPRO	IPR026075:Small proline-rich protein/late cornified envelope protein	26	1.52672	1.64943e-24	1417	29	18559	11.7425	1.83747e-21	3.67494e-22	2.6419e-21
GOTERM_CC_DIRECT	GO:0001533~cornified envelope	31	1.82032	3.8095e-22	1480	46	18224	8.29824	1.72951e-19	4.32378e-20	5.41136e-19
UP_KEYWORDS	Keratinization	27	1.58544	1.23625e-19	1685	39	20581	8.45601	4.8461e-17	3.23073e-18	1.71926e-16
GOTERM_BP_DIRECT	GO:0018149~peptide cross-linking	29	1.70288	3.61933e-19	1256	50	16792	7.75427	8.73345e-16	2.18336e-16	6.35915e-16
GOTERM_BP_DIRECT	GO:0031424~keratinization	27	1.58544	2.07456e-17	1256	48	16792	7.5203	5.00592e-14	8.34319e-15	3.645e-14
GOTERM_BP_DIRECT	GO:0030216~keratinocyte differentiation	30	1.7616	4.18658e-14	1256	76	16792	5.27741	1.00997e-10	1.44281e-11	7.35412e-11
GOTERM_BP_DIRECT	GO:0008544~epidermis development	20	1.1744	1.26549e-05	1256	85	16792	3.14575	0.0300749	0.000535583	0.0222323
GOTERM_MF_DIRECT	GO:0005198~structural molecule activity	39	2.29008	1.3e-05	1250	247	16881	2.13234	0.00877531	0.000463789	0.0195192
Annotation Cluster 6	Enrichment Score: 12.276478320541822
UP_KEYWORDS	Nucleosome core	57	3.34703	9.85738e-39	1685	89	20581	7.82261	3.86409e-36	6.44016e-37	1.37087e-35
GOTERM_CC_DIRECT	GO:0000786~nucleosome	57	3.34703	4.16349e-37	1480	94	18224	7.46671	1.89022e-34	9.45111e-35	5.91419e-34
INTERPRO	IPR009072:Histone-fold	58	3.40575	4.01097e-34	1417	112	18559	6.78258	4.46822e-31	2.23411e-31	6.42438e-31
UP_KEYWORDS	Citrullination	47	2.75984	8.97778e-25	1685	97	20581	5.91824	3.51929e-22	3.51929e-23	1.24854e-21
KEGG_PATHWAY	hsa05322:Systemic lupus erythematosus	55	3.22959	3.29142e-24	588	134	6879	4.80182	7.1753e-22	3.58765e-22	4.18362e-21
INTERPRO	IPR007125:Histone core	38	2.23136	5.76184e-24	1417	68	18559	7.31913	6.41869e-21	1.06978e-21	9.22877e-21
KEGG_PATHWAY	hsa05034:Alcoholism	60	3.52319	1.98941e-21	588	177	6879	3.96576	4.33691e-19	1.44564e-19	2.52867e-18
SMART	SM00414:H2A	20	1.1744	4.9324e-20	497	26	10057	15.5657	8.03981e-18	8.03981e-18	5.9747e-17
GOTERM_BP_DIRECT	GO:0006334~nucleosome assembly	43	2.52496	2.12099e-18	1256	119	16792	4.83097	5.11796e-15	1.02359e-15	3.72658e-15
INTERPRO	IPR002119:Histone H2A	20	1.1744	1.99015e-16	1417	26	18559	10.0749	2.47358e-13	2.06501e-14	3.55271e-13
GOTERM_CC_DIRECT	GO:0000788~nuclear nucleosome	24	1.40928	2.64742e-14	1480	44	18224	6.71646	1.19962e-11	2.39919e-12	3.75366e-11
GOTERM_BP_DIRECT	GO:0032200~telomere organization	18	1.05696	2.62478e-13	1256	27	16792	8.91295	6.33308e-10	5.75735e-11	4.61131e-10
GOTERM_BP_DIRECT	GO:0006342~chromatin silencing	22	1.29184	1.24572e-12	1256	45	16792	6.53616	3.0058e-09	2.31216e-10	2.18864e-09
GOTERM_BP_DIRECT	GO:0006335~DNA replication-dependent nucleosome assembly	18	1.05696	1.22751e-11	1256	32	16792	7.5203	2.96197e-08	1.85123e-09	2.15673e-08
GOTERM_BP_DIRECT	GO:0000183~chromatin silencing at rDNA	19	1.11568	2.11393e-11	1256	37	16792	6.86538	5.10092e-08	2.68469e-09	3.71417e-08
UP_KEYWORDS	Chromosome	74	4.34527	5.72887e-11	1685	400	20581	2.25964	2.24572e-08	1.18196e-09	7.96717e-08
SMART	SM00427:H2B	12	0.704639	5.23738e-09	497	24	10057	10.1177	8.53693e-07	8.53694e-08	6.34414e-06
GOTERM_BP_DIRECT	GO:0045814~negative regulation of gene expression, epigenetic	19	1.11568	8.45819e-09	1256	50	16792	5.08038	2.04094e-05	6.58374e-07	1.4861e-05
GOTERM_MF_DIRECT	GO:0046982~protein heterodimerization activity	68	3.99295	9.90039e-08	1250	465	16881	1.9749	6.71224e-05	5.16342e-06	0.000148666
INTERPRO	IPR000558:Histone H2B	12	0.704639	4.83259e-07	1417	24	18559	6.54869	0.000538206	1.53813e-05	0.000774036
GOTERM_CC_DIRECT	GO:0000228~nuclear chromosome	18	1.05696	5.047e-07	1480	53	18224	4.18195	0.000229108	2.08301e-05	0.00071692
GOTERM_MF_DIRECT	GO:0042393~histone binding	24	1.40928	2.69809e-05	1250	122	16881	2.65668	0.018127	0.00087073	0.0405073
Annotation Cluster 7	Enrichment Score: 11.75288508424154
INTERPRO	IPR011038:Calycin-like	28	1.64416	8.19851e-22	1417	39	18559	9.40325	9.13314e-19	1.30473e-19	1.31316e-18
INTERPRO	IPR012674:Calycin	27	1.58544	2.58203e-21	1417	37	18559	9.55755	2.87638e-18	3.59548e-19	4.13565e-18
INTERPRO	IPR000566:Lipocalin/cytosolic fatty-acid binding protein domain	25	1.468	7.58751e-20	1417	34	18559	9.63043	8.45249e-17	8.45249e-18	1.2153e-16
INTERPRO	IPR000463:Cytosolic fatty-acid binding	11	0.645919	7.66513e-08	1417	17	18559	8.47478	8.53859e-05	2.84631e-06	0.000122773
Annotation Cluster 8	Enrichment Score: 11.118492743938402
GOTERM_BP_DIRECT	GO:0050830~defense response to Gram-positive bacterium	31	1.82032	1.72845e-13	1256	85	16792	4.87591	4.17115e-10	4.17115e-11	3.03713e-10
GOTERM_BP_DIRECT	GO:0019731~antibacterial humoral response	21	1.23312	7.91928e-12	1256	44	16792	6.38086	1.91093e-08	1.27396e-09	1.39142e-08
GOTERM_BP_DIRECT	GO:0002227~innate immune response in mucosa	15	0.880799	3.22241e-10	1256	25	16792	8.02166	7.77566e-07	2.99064e-08	5.66176e-07
Annotation Cluster 9	Enrichment Score: 9.932732554515539
UP_KEYWORDS	Ribosomal protein	61	3.58191	1.89813e-21	1685	185	20581	4.0274	7.44066e-19	5.72358e-20	2.63973e-18
KEGG_PATHWAY	hsa03010:Ribosome	50	2.936	1.37661e-19	588	136	6879	4.3011	3.00102e-17	7.50254e-18	1.74977e-16
UP_KEYWORDS	Ribonucleoprotein	72	4.22783	5.28581e-17	1685	296	20581	2.97103	2.07204e-14	1.21885e-15	7.351e-14
GOTERM_MF_DIRECT	GO:0003735~structural constituent of ribosome	56	3.28831	6.36979e-16	1250	222	16881	3.40662	4.51639e-13	9.03722e-14	9.99201e-13
GOTERM_BP_DIRECT	GO:0006614~SRP-dependent cotranslational protein targeting to membrane	33	1.93776	8.64354e-14	1256	94	16792	4.69352	2.08692e-10	2.3188e-11	1.51956e-10
GOTERM_BP_DIRECT	GO:0006412~translation	53	3.11216	1.58862e-11	1256	253	16792	2.80071	3.83334e-08	2.2549e-09	2.7912e-08
GOTERM_CC_DIRECT	GO:0005840~ribosome	43	2.52496	1.81718e-11	1480	166	18224	3.18965	8.25e-09	1.17857e-09	2.58129e-08
GOTERM_BP_DIRECT	GO:0019083~viral transcription	33	1.93776	1.84539e-11	1256	112	16792	3.93921	4.45293e-08	2.47385e-09	3.24235e-08
GOTERM_BP_DIRECT	GO:0000184~nuclear-transcribed mRNA catabolic process, nonsense-mediated decay	34	1.99648	2.18811e-11	1256	119	16792	3.81984	5.27992e-08	2.63996e-09	3.84451e-08
GOTERM_BP_DIRECT	GO:0006413~translational initiation	35	2.0552	2.96498e-10	1256	137	16792	3.41555	7.1545e-07	2.8618e-08	5.20947e-07
GOTERM_CC_DIRECT	GO:0022625~cytosolic large ribosomal subunit	24	1.40928	1.56672e-09	1480	68	18224	4.34595	7.11292e-07	7.11292e-08	2.22551e-06
GOTERM_BP_DIRECT	GO:0006364~rRNA processing	40	2.3488	1.67774e-07	1256	214	16792	2.49896	0.000404757	1.03804e-05	0.000294778
GOTERM_CC_DIRECT	GO:0022627~cytosolic small ribosomal subunit	17	0.998238	6.04685e-07	1480	48	18224	4.36104	0.00027449	2.2877e-05	0.000858946
Annotation Cluster 10	Enrichment Score: 8.554348364823841
UP_KEYWORDS	Amidation	22	1.29184	7.26199e-12	1685	45	20581	5.97141	2.84669e-09	1.58149e-10	1.00993e-08
UP_KEYWORDS	Cleavage on pair of basic residues	58	3.40575	7.09624e-10	1685	294	20581	2.40961	2.78173e-07	1.26442e-08	9.86878e-07
GOTERM_BP_DIRECT	GO:0007218~neuropeptide signaling pathway	23	1.35056	4.21571e-06	1256	101	16792	3.04452	0.010121	0.000191916	0.00740673
