# Supplementary material for: Gene Size Matters: An Analysis of Gene Length in the Human Genome
Source: Front Genet. 2021 Feb 11;12:559998. doi: 10.3389/fgene.2021.559998 (PMC7905317; doi:10.3389/fgene.2021.559998)
Supplement: Supplementary file 5 [file Table_5.xlsx]

## Sheet: a. Number of Co-Exp genes
Supplementary Table 5a. Number of Co-Expressed genes per gene in the dataset
Gene ID	Number of Co-Expressed Genes
ENSG00000000003	0
ENSG00000000005	0
ENSG00000000419	13819
ENSG00000000457	12216
ENSG00000000460	13082
ENSG00000000938	2832
ENSG00000000971	3
ENSG00000001036	13457
ENSG00000001084	6606
ENSG00000001167	14358
ENSG00000001460	7343
ENSG00000001461	5151
ENSG00000001497	14692
ENSG00000001561	313
ENSG00000001617	407
ENSG00000001626	13
ENSG00000001629	14243
ENSG00000001630	8046
ENSG00000001631	13831
ENSG00000002016	12559
ENSG00000002330	12102
ENSG00000002549	12204
ENSG00000002586	9782
ENSG00000002587	1428
ENSG00000002726	0
ENSG00000002745	14
ENSG00000002746	31
ENSG00000002822	13626
ENSG00000002834	14226
ENSG00000002919	13680
ENSG00000002933	8
ENSG00000003056	13928
ENSG00000003096	3
ENSG00000003137	2852
ENSG00000003147	9750
ENSG00000003249	2838
ENSG00000003393	7576
ENSG00000003400	13838
ENSG00000003402	13819
ENSG00000003436	4174
ENSG00000003509	13799
ENSG00000003756	14575
ENSG00000003987	2790
ENSG00000003989	1245
ENSG00000004059	14489
ENSG00000004139	12070
ENSG00000004142	14363
ENSG00000004399	13164
ENSG00000004455	11495
ENSG00000004468	5460
ENSG00000004478	8263
ENSG00000004487	14783
ENSG00000004534	14367
ENSG00000004660	2841
ENSG00000004700	13348
ENSG00000004766	9899
ENSG00000004776	1559
ENSG00000004777	13575
ENSG00000004779	12043
ENSG00000004799	9
ENSG00000004809	10128
ENSG00000004838	6735
ENSG00000004846	906
ENSG00000004848	0
ENSG00000004864	12440
ENSG00000004866	116
ENSG00000004897	10001
ENSG00000004939	302
ENSG00000004948	769
ENSG00000004961	12584
ENSG00000004975	14482
ENSG00000005001	1261
ENSG00000005007	14778
ENSG00000005020	12457
ENSG00000005022	13396
ENSG00000005059	9300
ENSG00000005073	9
ENSG00000005075	14249
ENSG00000005100	12548
ENSG00000005102	42
ENSG00000005108	4
ENSG00000005156	14483
ENSG00000005175	14337
ENSG00000005187	893
ENSG00000005189	12296
ENSG00000005194	13190
ENSG00000005206	14318
ENSG00000005238	10522
ENSG00000005243	568
ENSG00000005249	47
ENSG00000005302	13920
ENSG00000005339	14103
ENSG00000005379	3
ENSG00000005381	81
ENSG00000005421	0
ENSG00000005436	13441
ENSG00000005448	972
ENSG00000005469	5822
ENSG00000005471	33
ENSG00000005483	12866
ENSG00000005486	6722
ENSG00000005513	2863
ENSG00000005700	14498
ENSG00000005801	12621
ENSG00000005810	14391
ENSG00000005812	13189
ENSG00000005844	9511
ENSG00000005882	4430
ENSG00000005884	1401
ENSG00000005889	9448
ENSG00000005893	14535
ENSG00000005961	159
ENSG00000005981	350
ENSG00000006007	14371
ENSG00000006015	13729
ENSG00000006016	5906
ENSG00000006025	14559
ENSG00000006042	0
ENSG00000006047	790
ENSG00000006059	0
ENSG00000006062	12718
ENSG00000006071	2780
ENSG00000006116	2682
ENSG00000006118	2989
ENSG00000006125	13859
ENSG00000006128	834
ENSG00000006194	14680
ENSG00000006210	2863
ENSG00000006282	13645
ENSG00000006283	2804
ENSG00000006327	730
ENSG00000006377	18
ENSG00000006432	3016
ENSG00000006451	13279
ENSG00000006453	1174
ENSG00000006459	9092
ENSG00000006468	2750
ENSG00000006530	12752
ENSG00000006534	11562
ENSG00000006555	4
ENSG00000006576	13622
ENSG00000006606	11
ENSG00000006607	10685
ENSG00000006611	2753
ENSG00000006625	11120
ENSG00000006634	11667
ENSG00000006638	183
ENSG00000006652	12656
ENSG00000006659	0
ENSG00000006695	13589
ENSG00000006704	1173
ENSG00000006712	14877
ENSG00000006715	14206
ENSG00000006740	2569
ENSG00000006744	14470
ENSG00000006747	1
ENSG00000006756	11754
ENSG00000006757	11822
ENSG00000006788	0
ENSG00000006831	14025
ENSG00000006837	1
ENSG00000007001	9
ENSG00000007038	640
ENSG00000007047	14376
ENSG00000007062	293
ENSG00000007080	13402
ENSG00000007129	3819
ENSG00000007168	13038
ENSG00000007171	0
ENSG00000007174	14
ENSG00000007202	14790
ENSG00000007216	12
ENSG00000007237	4867
ENSG00000007255	13690
ENSG00000007264	11661
ENSG00000007306	16
ENSG00000007312	8067
ENSG00000007314	4
ENSG00000007341	11974
ENSG00000007350	5
ENSG00000007372	294
ENSG00000007376	13700
ENSG00000007384	192
ENSG00000007392	14425
ENSG00000007402	101
ENSG00000007516	1506
ENSG00000007520	13918
ENSG00000007541	7947
ENSG00000007545	13418
ENSG00000007866	1139
ENSG00000007908	0
ENSG00000007923	13659
ENSG00000007933	0
ENSG00000007944	9991
ENSG00000007952	14
ENSG00000007968	667
ENSG00000008018	13804
ENSG00000008056	2745
ENSG00000008083	12061
ENSG00000008086	2557
ENSG00000008118	2765
ENSG00000008128	13226
ENSG00000008130	12056
ENSG00000008196	8
ENSG00000008197	6
ENSG00000008226	14207
ENSG00000008256	10664
ENSG00000008277	2949
ENSG00000008282	14017
ENSG00000008283	12238
ENSG00000008294	10670
ENSG00000008300	2943
ENSG00000008311	25
ENSG00000008323	2311
ENSG00000008324	13261
ENSG00000008382	13535
ENSG00000008394	9053
ENSG00000008405	9260
ENSG00000008438	83
ENSG00000008441	3601
ENSG00000008513	12825
ENSG00000008516	382
ENSG00000008517	108
ENSG00000008710	4585
ENSG00000008735	2800
ENSG00000008838	14536
ENSG00000008853	7076
ENSG00000008869	13640
ENSG00000008952	13164
ENSG00000008988	13873
ENSG00000009307	14904
ENSG00000009335	14671
ENSG00000009413	13965
ENSG00000009694	2422
ENSG00000009709	4
ENSG00000009724	12814
ENSG00000009765	9
ENSG00000009780	0
ENSG00000009790	12229
ENSG00000009830	13930
ENSG00000009844	10162
ENSG00000009950	2944
ENSG00000009954	14216
ENSG00000010017	14393
ENSG00000010030	0
ENSG00000010072	12413
ENSG00000010165	9612
ENSG00000010219	10984
ENSG00000010244	14788
ENSG00000010256	12749
ENSG00000010270	13768
ENSG00000010278	86
ENSG00000010282	2771
ENSG00000010292	11012
ENSG00000010295	13283
ENSG00000010310	2
ENSG00000010318	13800
ENSG00000010319	2996
ENSG00000010322	13489
ENSG00000010327	60
ENSG00000010361	13645
ENSG00000010379	14
ENSG00000010404	8531
ENSG00000010438	2329
ENSG00000010539	5695
ENSG00000010610	1337
ENSG00000010626	12601
ENSG00000010671	13388
ENSG00000010704	58
ENSG00000010803	14038
ENSG00000010810	9280
ENSG00000010818	2721
ENSG00000010932	7
ENSG00000011007	12661
ENSG00000011009	14247
ENSG00000011021	14215
ENSG00000011028	107
ENSG00000011052	13606
ENSG00000011083	2795
ENSG00000011105	2783
ENSG00000011114	14636
ENSG00000011132	14232
ENSG00000011143	10155
ENSG00000011198	6132
ENSG00000011201	1411
ENSG00000011243	14578
ENSG00000011258	14285
ENSG00000011260	14859
ENSG00000011275	14775
ENSG00000011295	14214
ENSG00000011304	14512
ENSG00000011332	2840
ENSG00000011347	2890
ENSG00000011376	13495
ENSG00000011405	13130
ENSG00000011422	393
ENSG00000011426	1972
ENSG00000011451	14737
ENSG00000011454	13583
ENSG00000011465	5
ENSG00000011478	13335
ENSG00000011485	14456
ENSG00000011523	13323
ENSG00000011566	10452
ENSG00000011590	1
ENSG00000011600	8084
ENSG00000011638	12956
ENSG00000011677	2505
ENSG00000012048	9347
ENSG00000012061	14547
ENSG00000012124	675
ENSG00000012171	3004
ENSG00000012174	11080
ENSG00000012211	12605
ENSG00000012223	59
ENSG00000012232	12134
ENSG00000012504	1167
ENSG00000012660	13737
ENSG00000012779	2359
ENSG00000012817	503
ENSG00000012822	13932
ENSG00000012963	13553
ENSG00000012983	14311
ENSG00000013016	245
ENSG00000013275	9122
ENSG00000013288	14231
ENSG00000013293	2722
ENSG00000013297	2763
ENSG00000013306	390
ENSG00000013364	11848
ENSG00000013374	14606
ENSG00000013375	1604
ENSG00000013392	24
ENSG00000013441	13179
ENSG00000013503	6133
ENSG00000013523	14171
ENSG00000013561	7446
ENSG00000013563	13609
ENSG00000013573	13164
ENSG00000013583	12609
ENSG00000013588	994
ENSG00000013619	424
ENSG00000013725	330
ENSG00000013810	14117
ENSG00000014123	13656
ENSG00000014138	12773
ENSG00000014164	13492
ENSG00000014216	13963
ENSG00000014257	893
ENSG00000014641	9428
ENSG00000014824	13816
ENSG00000014914	154
ENSG00000014919	11588
ENSG00000015133	13406
ENSG00000015153	13270
ENSG00000015171	13862
ENSG00000015285	13241
ENSG00000015413	1
ENSG00000015475	13611
ENSG00000015479	14741
ENSG00000015520	451
ENSG00000015532	11367
ENSG00000015568	4812
ENSG00000015592	2765
ENSG00000015676	11155
ENSG00000016082	4
ENSG00000016391	2799
ENSG00000016402	1186
ENSG00000016490	39
ENSG00000016602	2724
ENSG00000016864	13425
ENSG00000017260	14152
ENSG00000017427	8
ENSG00000017483	4506
ENSG00000017797	14226
ENSG00000018189	2187
ENSG00000018236	2716
ENSG00000018280	557
ENSG00000018408	1081
ENSG00000018510	13639
ENSG00000018610	14786
ENSG00000018625	2791
ENSG00000018699	66
ENSG00000018869	12158
ENSG00000019102	170
ENSG00000019144	3093
ENSG00000019169	142
ENSG00000019186	1172
ENSG00000019485	11815
ENSG00000019505	2829
ENSG00000019549	0
ENSG00000019582	7895
ENSG00000019991	34
ENSG00000019995	13780
ENSG00000020129	3078
ENSG00000020181	2541
ENSG00000020256	12852
ENSG00000020426	5101
ENSG00000020577	2676
ENSG00000020633	7022
ENSG00000020922	13886
ENSG00000021300	2769
ENSG00000021355	12183
ENSG00000021461	0
ENSG00000021488	0
ENSG00000021574	14509
ENSG00000021645	2783
ENSG00000021762	11477
ENSG00000021776	14825
ENSG00000021826	1168
ENSG00000021852	1
ENSG00000022267	849
ENSG00000022277	15014
ENSG00000022355	2778
ENSG00000022556	0
ENSG00000022567	8633
ENSG00000022840	11234
ENSG00000022976	14997
ENSG00000023041	14388
ENSG00000023171	3056
ENSG00000023191	11526
ENSG00000023228	13779
ENSG00000023287	7427
ENSG00000023318	14215
ENSG00000023330	10030
ENSG00000023445	2361
ENSG00000023516	10192
ENSG00000023572	13840
ENSG00000023608	2565
ENSG00000023697	13247
ENSG00000023734	14365
ENSG00000023839	1347
ENSG00000023892	13747
ENSG00000023902	11691
ENSG00000023909	1346
ENSG00000024048	14074
ENSG00000024422	538
ENSG00000024526	147
ENSG00000024862	14310
ENSG00000025039	10480
ENSG00000025156	9941
ENSG00000025293	14465
ENSG00000025423	5551
ENSG00000025434	11594
ENSG00000025708	984
ENSG00000025770	13926
ENSG00000025772	12649
ENSG00000025796	14676
ENSG00000025800	14219
ENSG00000026025	11749
ENSG00000026103	8764
ENSG00000026297	13051
ENSG00000026508	9992
ENSG00000026559	1635
ENSG00000026652	9223
ENSG00000026751	3
ENSG00000026950	13435
ENSG00000027001	9392
ENSG00000027075	5792
ENSG00000027644	0
ENSG00000027697	9912
ENSG00000027847	14794
ENSG00000027869	1792
ENSG00000028116	14230
ENSG00000028137	3133
ENSG00000028203	12570
ENSG00000028277	4029
ENSG00000028310	14494
ENSG00000028528	14655
ENSG00000028839	7322
ENSG00000029153	9090
ENSG00000029363	13810
ENSG00000029364	13372
ENSG00000029534	359
ENSG00000029559	21
ENSG00000029639	9022
ENSG00000029725	14163
ENSG00000029993	9805
ENSG00000030066	13986
ENSG00000030110	14073
ENSG00000030304	13
ENSG00000030419	80
ENSG00000030582	5420
ENSG00000031003	14346
ENSG00000031081	480
ENSG00000031691	127
ENSG00000031698	11218
ENSG00000031823	15045
ENSG00000032219	12125
ENSG00000032389	13945
ENSG00000032444	13723
ENSG00000032742	4680
ENSG00000033011	12868
ENSG00000033030	13397
ENSG00000033050	12556
ENSG00000033100	14196
ENSG00000033122	1
ENSG00000033170	764
ENSG00000033178	13067
ENSG00000033327	9999
ENSG00000033627	4860
ENSG00000033800	14517
ENSG00000033867	82
ENSG00000034053	2810
ENSG00000034152	9614
ENSG00000034239	0
ENSG00000034510	12861
ENSG00000034533	11015
ENSG00000034677	13573
ENSG00000034693	9666
ENSG00000034713	13328
ENSG00000034971	22
ENSG00000035115	13737
ENSG00000035141	14080
ENSG00000035403	9763
ENSG00000035499	1301
ENSG00000035664	388
ENSG00000035681	14117
ENSG00000035687	14133
ENSG00000035720	6744
ENSG00000035862	12328
ENSG00000035928	13388
ENSG00000036054	13147
ENSG00000036257	14362
ENSG00000036448	94
ENSG00000036473	0
ENSG00000036530	1952
ENSG00000036549	14527
ENSG00000036565	0
ENSG00000036672	13
ENSG00000036828	20
ENSG00000037042	1809
ENSG00000037241	10447
ENSG00000037280	1
ENSG00000037474	14322
ENSG00000037637	13794
ENSG00000037749	10857
ENSG00000037757	14258
ENSG00000037897	12156
ENSG00000037965	649
ENSG00000038002	13738
ENSG00000038210	14021
ENSG00000038219	14029
ENSG00000038274	13537
ENSG00000038295	2261
ENSG00000038358	14971
ENSG00000038382	13108
ENSG00000038427	361
ENSG00000038532	14838
ENSG00000038945	38
ENSG00000039068	60
ENSG00000039123	14222
ENSG00000039139	2
ENSG00000039319	11845
ENSG00000039523	13179
ENSG00000039537	0
ENSG00000039560	462
ENSG00000039600	0
ENSG00000039650	15122
ENSG00000039987	0
ENSG00000040199	4098
ENSG00000040275	4186
ENSG00000040341	13348
ENSG00000040487	10315
ENSG00000040531	12757
ENSG00000040608	734
ENSG00000040633	11052
ENSG00000040731	2286
ENSG00000040933	13931
ENSG00000041353	143
ENSG00000041357	13586
ENSG00000041515	45
ENSG00000041802	14211
ENSG00000041880	11612
ENSG00000041982	901
ENSG00000041988	13709
ENSG00000042062	271
ENSG00000042088	14005
ENSG00000042286	1256
ENSG00000042304	16
ENSG00000042317	10134
ENSG00000042429	12784
ENSG00000042445	13700
ENSG00000042493	5327
ENSG00000042753	12826
ENSG00000042781	0
ENSG00000042813	0
ENSG00000042832	43
ENSG00000042980	7612
ENSG00000043039	0
ENSG00000043093	12333
ENSG00000043143	12979
ENSG00000043355	185
ENSG00000043462	13049
ENSG00000043514	13681
ENSG00000043591	48
ENSG00000044012	0
ENSG00000044090	14017
ENSG00000044115	12856
ENSG00000044446	14061
ENSG00000044459	11741
ENSG00000044524	10
ENSG00000044574	4352
ENSG00000046604	1
ENSG00000046647	14010
ENSG00000046651	13499
ENSG00000046653	2666
ENSG00000046774	723
ENSG00000046889	4
ENSG00000047056	13066
ENSG00000047188	14452
ENSG00000047230	13365
ENSG00000047249	11501
ENSG00000047315	14730
ENSG00000047346	13172
ENSG00000047365	9476
ENSG00000047410	14780
ENSG00000047457	1393
ENSG00000047578	14265
ENSG00000047579	14690
ENSG00000047597	377
ENSG00000047617	0
ENSG00000047621	11906
ENSG00000047634	1
ENSG00000047644	10468
ENSG00000047648	167
ENSG00000047662	13359
ENSG00000047849	10021
ENSG00000047932	13856
ENSG00000047936	0
ENSG00000048028	10281
ENSG00000048052	2290
ENSG00000048140	1033
ENSG00000048162	13113
ENSG00000048342	0
ENSG00000048392	13433
ENSG00000048405	11955
ENSG00000048462	7
ENSG00000048471	13864
ENSG00000048540	1897
ENSG00000048544	9236
ENSG00000048545	0
ENSG00000048649	12668
ENSG00000048707	14848
ENSG00000048740	14190
ENSG00000048828	14446
ENSG00000048991	14826
ENSG00000049089	4226
ENSG00000049130	54
ENSG00000049167	12142
ENSG00000049192	19
ENSG00000049239	13171
ENSG00000049245	14319
ENSG00000049246	3030
ENSG00000049247	2006
ENSG00000049249	26
ENSG00000049283	2871
ENSG00000049323	42
ENSG00000049449	13130
ENSG00000049540	3
ENSG00000049541	12765
ENSG00000049618	14081
ENSG00000049656	14049
ENSG00000049759	13
ENSG00000049768	13497
ENSG00000049769	3287
ENSG00000049860	10599
ENSG00000049883	11855
ENSG00000050030	1706
ENSG00000050130	12979
ENSG00000050165	2909
ENSG00000050327	145
ENSG00000050344	9944
ENSG00000050393	14045
ENSG00000050405	587
ENSG00000050426	14762
ENSG00000050438	2869
ENSG00000050555	0
ENSG00000050628	25
ENSG00000050730	6
ENSG00000050748	11812
ENSG00000050767	28
ENSG00000050820	2977
ENSG00000051009	13889
ENSG00000051108	9241
ENSG00000051128	7036
ENSG00000051180	8949
ENSG00000051341	7108
ENSG00000051382	13909
ENSG00000051523	12458
ENSG00000051596	11831
ENSG00000051620	14115
ENSG00000051825	14081
ENSG00000052126	7996
ENSG00000052344	514
ENSG00000052723	14133
ENSG00000052749	5293
ENSG00000052795	9138
ENSG00000052802	3
ENSG00000052841	14408
ENSG00000052850	1013
ENSG00000053108	2696
ENSG00000053254	14439
ENSG00000053328	0
ENSG00000053371	11286
ENSG00000053372	12529
ENSG00000053438	8
ENSG00000053501	14212
ENSG00000053524	7066
ENSG00000053702	6224
ENSG00000053747	0
ENSG00000053770	14157
ENSG00000053900	14859
ENSG00000053918	4574
ENSG00000054116	14877
ENSG00000054118	12947
ENSG00000054148	11336
ENSG00000054179	1972
ENSG00000054219	13050
ENSG00000054267	14046
ENSG00000054277	4506
ENSG00000054282	13574
ENSG00000054356	2837
ENSG00000054392	9139
ENSG00000054523	3172
ENSG00000054598	21
ENSG00000054611	14678
ENSG00000054654	0
ENSG00000054690	2995
ENSG00000054793	2976
ENSG00000054796	1
ENSG00000054803	2784
ENSG00000054938	16
ENSG00000054965	13146
ENSG00000054967	10312
ENSG00000054983	10134
ENSG00000055044	13728
ENSG00000055070	14643
ENSG00000055118	274
ENSG00000055130	13403
ENSG00000055147	12524
ENSG00000055163	6779
ENSG00000055208	13363
ENSG00000055211	13830
ENSG00000055332	12133
ENSG00000055483	11431
ENSG00000055609	12678
ENSG00000055732	1
ENSG00000055813	2705
ENSG00000055917	14818
ENSG00000055950	14047
ENSG00000055955	12326
ENSG00000055957	384
ENSG00000056050	10338
ENSG00000056097	8260
ENSG00000056277	9419
ENSG00000056291	27
ENSG00000056487	8
ENSG00000056558	12047
ENSG00000056586	14445
ENSG00000056736	3
ENSG00000056972	13061
ENSG00000056998	28
ENSG00000057019	158
ENSG00000057149	30
ENSG00000057252	11654
ENSG00000057294	0
ENSG00000057468	1
ENSG00000057593	997
ENSG00000057608	14121
ENSG00000057657	39
ENSG00000057663	14291
ENSG00000057704	30
ENSG00000057757	13337
ENSG00000057935	2003
ENSG00000058056	10628
ENSG00000058063	13411
ENSG00000058085	13
ENSG00000058091	3167
ENSG00000058262	14565
ENSG00000058272	14229
ENSG00000058335	2839
ENSG00000058404	2793
ENSG00000058453	13327
ENSG00000058600	14569
ENSG00000058668	13337
ENSG00000058673	15071
ENSG00000058729	11866
ENSG00000058799	14067
ENSG00000058804	9899
ENSG00000058866	11266
ENSG00000059122	14169
ENSG00000059145	13633
ENSG00000059377	11191
ENSG00000059378	11463
ENSG00000059573	12919
ENSG00000059588	12952
ENSG00000059691	13247
ENSG00000059728	9211
ENSG00000059758	10619
ENSG00000059769	12966
ENSG00000059804	1642
ENSG00000059915	2854
ENSG00000060069	12711
ENSG00000060138	12824
ENSG00000060140	21
ENSG00000060237	9320
ENSG00000060339	14935
ENSG00000060491	13231
ENSG00000060558	8529
ENSG00000060566	1
ENSG00000060642	12340
ENSG00000060656	2131
ENSG00000060688	12631
ENSG00000060709	2259
ENSG00000060718	4
ENSG00000060749	12387
ENSG00000060762	14122
ENSG00000060971	14237
ENSG00000060982	230
ENSG00000061273	13534
ENSG00000061337	2441
ENSG00000061455	0
ENSG00000061492	0
ENSG00000061656	1455
ENSG00000061676	2722
ENSG00000061794	13808
ENSG00000061918	416
ENSG00000061936	15080
ENSG00000061938	14409
ENSG00000061987	14762
ENSG00000062038	0
ENSG00000062096	4
ENSG00000062194	14480
ENSG00000062282	745
ENSG00000062370	1
ENSG00000062485	15045
ENSG00000062524	103
ENSG00000062582	10359
ENSG00000062598	13106
ENSG00000062650	14822
ENSG00000062716	8418
ENSG00000062725	12156
ENSG00000062822	12088
ENSG00000063015	2190
ENSG00000063046	14531
ENSG00000063127	9105
ENSG00000063169	14438
ENSG00000063176	11672
ENSG00000063177	14315
ENSG00000063180	2844
ENSG00000063241	10052
ENSG00000063244	14981
ENSG00000063245	13125
ENSG00000063322	14962
ENSG00000063438	540
ENSG00000063515	0
ENSG00000063587	12628
ENSG00000063601	14550
ENSG00000063660	3001
ENSG00000063761	12901
ENSG00000063854	7522
ENSG00000063978	13863
ENSG00000064012	12357
ENSG00000064042	1357
ENSG00000064102	12637
ENSG00000064115	11925
ENSG00000064195	272
ENSG00000064199	19
ENSG00000064201	11977
ENSG00000064205	1231
ENSG00000064218	0
ENSG00000064225	11015
ENSG00000064270	66
ENSG00000064300	1422
ENSG00000064309	20
ENSG00000064313	11757
ENSG00000064393	4803
ENSG00000064419	14422
ENSG00000064489	14800
ENSG00000064490	14386
ENSG00000064545	12223
ENSG00000064547	10191
ENSG00000064601	12293
ENSG00000064607	14952
ENSG00000064651	137
ENSG00000064652	0
ENSG00000064655	1178
ENSG00000064666	12563
ENSG00000064687	11610
ENSG00000064692	10
ENSG00000064703	14011
ENSG00000064726	14897
ENSG00000064763	11047
ENSG00000064787	2849
ENSG00000064835	4
ENSG00000064886	1
ENSG00000064932	13715
ENSG00000064933	13590
ENSG00000064961	13860
ENSG00000064989	21
ENSG00000064995	14476
ENSG00000064999	11852
ENSG00000065000	14655
ENSG00000065029	14685
ENSG00000065054	777
ENSG00000065057	10366
ENSG00000065060	13917
ENSG00000065135	13843
ENSG00000065150	14321
ENSG00000065154	2752
ENSG00000065183	10996
ENSG00000065243	14167
ENSG00000065268	12603
ENSG00000065308	13919
ENSG00000065320	1
ENSG00000065325	1412
ENSG00000065328	2610
ENSG00000065357	12915
ENSG00000065361	1536
ENSG00000065371	814
ENSG00000065413	12148
ENSG00000065427	14762
ENSG00000065457	14200
ENSG00000065485	11417
ENSG00000065491	10607
ENSG00000065518	14719
ENSG00000065526	14249
ENSG00000065534	186
ENSG00000065548	14545
ENSG00000065559	6454
ENSG00000065600	13683
ENSG00000065609	2772
ENSG00000065613	14463
ENSG00000065615	14034
ENSG00000065618	54
ENSG00000065621	0
ENSG00000065665	12477
ENSG00000065675	11134
ENSG00000065717	2826
ENSG00000065802	13631
ENSG00000065809	8902
ENSG00000065833	1
ENSG00000065882	13560
ENSG00000065883	15150
ENSG00000065911	10188
ENSG00000065923	11985
ENSG00000065970	13750
ENSG00000065978	14129
ENSG00000065989	1197
ENSG00000066027	14509
ENSG00000066032	2731
ENSG00000066044	14360
ENSG00000066056	4564
ENSG00000066084	14563
ENSG00000066117	14536
ENSG00000066135	13560
ENSG00000066136	14642
ENSG00000066185	135
ENSG00000066230	2236
ENSG00000066248	2920
ENSG00000066279	351
ENSG00000066294	10328
ENSG00000066322	13041
ENSG00000066336	11366
ENSG00000066379	13840
ENSG00000066382	0
ENSG00000066405	25
ENSG00000066422	13708
ENSG00000066427	14310
ENSG00000066455	14291
ENSG00000066468	2156
ENSG00000066557	12210
ENSG00000066583	11652
ENSG00000066629	61
ENSG00000066651	5569
ENSG00000066654	13029
ENSG00000066697	12587
ENSG00000066735	116
ENSG00000066739	14410
ENSG00000066777	13326
ENSG00000066813	727
ENSG00000066827	525
ENSG00000066855	12464
ENSG00000066923	6481
ENSG00000066926	661
ENSG00000066933	13480
ENSG00000067048	1398
ENSG00000067057	11414
ENSG00000067064	12250
ENSG00000067066	13929
ENSG00000067082	10606
ENSG00000067113	1899
ENSG00000067141	66
ENSG00000067167	14075
ENSG00000067177	204
ENSG00000067182	13437
ENSG00000067191	2912
ENSG00000067208	4502
ENSG00000067221	2081
ENSG00000067225	11084
ENSG00000067248	14367
ENSG00000067334	13648
ENSG00000067365	14630
ENSG00000067369	13505
ENSG00000067445	5
ENSG00000067533	9512
ENSG00000067560	14184
ENSG00000067596	14565
ENSG00000067606	3063
ENSG00000067646	1081
ENSG00000067704	13547
ENSG00000067715	2794
ENSG00000067798	1
ENSG00000067829	14727
ENSG00000067836	7680
ENSG00000067840	2862
ENSG00000067842	2803
ENSG00000067900	13756
ENSG00000067955	14331
ENSG00000067992	13301
ENSG00000068001	6834
ENSG00000068024	12064
ENSG00000068028	13987
ENSG00000068078	3146
ENSG00000068079	11880
ENSG00000068097	13806
ENSG00000068120	13944
ENSG00000068137	346
ENSG00000068305	13154
ENSG00000068308	14757
ENSG00000068323	14021
ENSG00000068354	13910
ENSG00000068366	13200
ENSG00000068383	8392
ENSG00000068394	14314
ENSG00000068400	15151
ENSG00000068438	14374
ENSG00000068489	9790
ENSG00000068615	2179
ENSG00000068650	13635
ENSG00000068654	14323
ENSG00000068697	14134
ENSG00000068724	13155
ENSG00000068745	13531
ENSG00000068781	1
ENSG00000068784	13394
ENSG00000068796	13743
ENSG00000068831	13796
ENSG00000068878	10404
ENSG00000068885	12348
ENSG00000068903	12435
ENSG00000068912	14056
ENSG00000068971	2517
ENSG00000068976	2238
ENSG00000068985	4
ENSG00000069011	3
ENSG00000069018	2
ENSG00000069020	10214
ENSG00000069122	2272
ENSG00000069188	1
ENSG00000069206	0
ENSG00000069248	14805
ENSG00000069275	11870
ENSG00000069329	13889
ENSG00000069345	13181
ENSG00000069399	6307
ENSG00000069424	14307
ENSG00000069431	3
ENSG00000069482	1112
ENSG00000069493	13423
ENSG00000069509	10527
ENSG00000069535	2560
ENSG00000069667	200
ENSG00000069696	33
ENSG00000069702	966
ENSG00000069764	11928
ENSG00000069812	3
ENSG00000069849	13992
ENSG00000069869	12697
ENSG00000069943	14116
ENSG00000069956	12482
ENSG00000069966	1579
ENSG00000069974	10876
ENSG00000069998	11517
ENSG00000070010	13306
ENSG00000070018	0
ENSG00000070019	97
ENSG00000070031	4
ENSG00000070047	14534
ENSG00000070061	14446
ENSG00000070081	9349
ENSG00000070087	2593
ENSG00000070159	1109
ENSG00000070182	324
ENSG00000070190	8631
ENSG00000070193	3
ENSG00000070214	77
ENSG00000070269	14114
ENSG00000070366	14803
ENSG00000070367	14057
ENSG00000070371	434
ENSG00000070388	2585
ENSG00000070404	273
ENSG00000070413	13114
ENSG00000070423	14620
ENSG00000070444	13942
ENSG00000070476	14452
ENSG00000070495	12657
ENSG00000070501	12348
ENSG00000070526	155
ENSG00000070540	5388
ENSG00000070601	2590
ENSG00000070610	14342
ENSG00000070614	12298
ENSG00000070669	757
ENSG00000070718	4049
ENSG00000070729	5
ENSG00000070731	1087
ENSG00000070748	14
ENSG00000070756	14140
ENSG00000070759	14159
ENSG00000070761	10443
ENSG00000070770	13978
ENSG00000070778	85
ENSG00000070785	3308
ENSG00000070808	2803
ENSG00000070814	14134
ENSG00000070831	14421
ENSG00000070882	11526
ENSG00000070886	596
ENSG00000070915	1184
ENSG00000070950	13743
ENSG00000070961	6877
ENSG00000070985	440
ENSG00000071051	11839
ENSG00000071054	13601
ENSG00000071073	10080
ENSG00000071082	14033
ENSG00000071127	14296
ENSG00000071189	14093
ENSG00000071203	0
ENSG00000071205	6896
ENSG00000071242	427
ENSG00000071243	10089
ENSG00000071246	10307
ENSG00000071282	0
ENSG00000071462	13879
ENSG00000071537	14334
ENSG00000071539	2118
ENSG00000071553	14546
ENSG00000071564	12437
ENSG00000071575	384
ENSG00000071626	14831
ENSG00000071655	13930
ENSG00000071677	0
ENSG00000071794	7376
ENSG00000071859	13044
ENSG00000071889	14452
ENSG00000071894	13722
ENSG00000071909	1
ENSG00000071967	12475
ENSG00000071991	2135
ENSG00000071994	14702
ENSG00000072041	11
ENSG00000072042	10370
ENSG00000072062	11967
ENSG00000072071	3395
ENSG00000072080	0
ENSG00000072110	10447
ENSG00000072121	15059
ENSG00000072133	20
ENSG00000072134	3174
ENSG00000072135	12236
ENSG00000072163	2783
ENSG00000072182	79
ENSG00000072195	2999
ENSG00000072201	11531
ENSG00000072210	374
ENSG00000072274	7668
ENSG00000072310	11736
ENSG00000072315	1716
ENSG00000072364	12236
ENSG00000072401	9645
ENSG00000072415	11147
ENSG00000072422	7557
ENSG00000072501	13164
ENSG00000072506	13449
ENSG00000072518	14603
ENSG00000072571	1307
ENSG00000072609	14676
ENSG00000072657	2722
ENSG00000072682	1114
ENSG00000072694	88
ENSG00000072736	14820
ENSG00000072756	13427
ENSG00000072778	14527
ENSG00000072786	13814
ENSG00000072803	13484
ENSG00000072818	13273
ENSG00000072832	2213
ENSG00000072840	1
ENSG00000072849	8955
ENSG00000072858	8051
ENSG00000072864	14576
ENSG00000072952	534
ENSG00000072954	2905
ENSG00000072958	14316
ENSG00000073008	10520
ENSG00000073050	14769
ENSG00000073060	12675
ENSG00000073067	648
ENSG00000073111	11683
ENSG00000073146	14
ENSG00000073150	2281
ENSG00000073169	14359
ENSG00000073282	0
ENSG00000073331	13052
ENSG00000073350	7453
ENSG00000073417	11688
ENSG00000073464	2603
ENSG00000073536	12859
ENSG00000073578	13106
ENSG00000073584	14734
ENSG00000073598	6340
ENSG00000073605	8935
ENSG00000073614	13714
ENSG00000073670	2928
ENSG00000073711	0
ENSG00000073712	1473
ENSG00000073734	4
ENSG00000073737	6
ENSG00000073754	44
ENSG00000073756	166
ENSG00000073792	13426
ENSG00000073803	4736
ENSG00000073849	12288
ENSG00000073861	248
ENSG00000073910	11301
ENSG00000073921	13722
ENSG00000073969	3717
ENSG00000074047	0
ENSG00000074054	14872
ENSG00000074071	12736
ENSG00000074181	1197
ENSG00000074201	13037
ENSG00000074211	2806
ENSG00000074219	1097
ENSG00000074266	12628
ENSG00000074276	1974
ENSG00000074317	2687
ENSG00000074319	13928
ENSG00000074356	14333
ENSG00000074370	12865
ENSG00000074410	2
ENSG00000074416	3339
ENSG00000074527	1197
ENSG00000074582	13496
ENSG00000074590	2692
ENSG00000074603	14765
ENSG00000074621	14344
ENSG00000074657	190
ENSG00000074660	10132
ENSG00000074695	13764
ENSG00000074696	712
ENSG00000074706	575
ENSG00000074755	14751
ENSG00000074771	2
ENSG00000074800	13349
ENSG00000074803	594
ENSG00000074842	12296
ENSG00000074855	10681
ENSG00000074935	9388
ENSG00000074964	993
ENSG00000074966	7596
ENSG00000075035	2834
ENSG00000075043	2833
ENSG00000075073	3866
ENSG00000075089	11347
ENSG00000075131	6414
ENSG00000075142	13277
ENSG00000075151	14619
ENSG00000075188	8960
ENSG00000075213	0
ENSG00000075218	3629
ENSG00000075223	24
ENSG00000075234	13839
ENSG00000075239	9607
ENSG00000075240	13402
ENSG00000075275	14
ENSG00000075290	0
ENSG00000075292	14006
ENSG00000075303	13405
ENSG00000075336	676
ENSG00000075340	251
ENSG00000075388	1129
ENSG00000075391	0
ENSG00000075399	13373
ENSG00000075407	13593
ENSG00000075413	14695
ENSG00000075415	14809
ENSG00000075420	11485
ENSG00000075426	9204
ENSG00000075429	2001
ENSG00000075461	4
ENSG00000075539	14483
ENSG00000075568	14803
ENSG00000075618	9152
ENSG00000075624	12943
ENSG00000075643	1056
ENSG00000075651	11994
ENSG00000075673	1
ENSG00000075702	8816
ENSG00000075711	14776
ENSG00000075785	14607
ENSG00000075790	14114
ENSG00000075826	13817
ENSG00000075856	13745
ENSG00000075884	13956
ENSG00000075886	11617
ENSG00000075891	2056
ENSG00000075914	13208
ENSG00000075945	524
ENSG00000075975	14653
ENSG00000076003	11784
ENSG00000076043	4786
ENSG00000076053	12836
ENSG00000076067	12131
ENSG00000076108	14283
ENSG00000076201	14886
ENSG00000076242	13340
ENSG00000076248	11315
ENSG00000076258	11681
ENSG00000076321	12974
ENSG00000076344	2735
ENSG00000076351	11640
ENSG00000076356	657
ENSG00000076382	6113
ENSG00000076513	14450
ENSG00000076554	2715
ENSG00000076555	7275
ENSG00000076604	9337
ENSG00000076641	8274
ENSG00000076650	10631
ENSG00000076662	12226
ENSG00000076685	14443
ENSG00000076706	10
ENSG00000076716	1
ENSG00000076770	13604
ENSG00000076826	2884
ENSG00000076864	2237
ENSG00000076924	14711
ENSG00000076928	14050
ENSG00000076944	12249
ENSG00000076984	14889
ENSG00000077009	11
ENSG00000077044	11886
ENSG00000077063	23
ENSG00000077080	956
ENSG00000077092	0
ENSG00000077097	14394
ENSG00000077147	14721
ENSG00000077150	6002
ENSG00000077152	87
ENSG00000077157	9917
ENSG00000077232	14493
ENSG00000077235	14455
ENSG00000077238	11231
ENSG00000077254	14852
ENSG00000077264	1785
ENSG00000077274	8
ENSG00000077279	2
ENSG00000077312	14431
ENSG00000077327	1
ENSG00000077348	11970
ENSG00000077380	13489
ENSG00000077420	13389
ENSG00000077454	14147
ENSG00000077458	12274
ENSG00000077463	14769
ENSG00000077498	1211
ENSG00000077514	12529
ENSG00000077522	2690
ENSG00000077549	14437
ENSG00000077585	921
ENSG00000077616	0
ENSG00000077684	13635
ENSG00000077713	13151
ENSG00000077721	14914
ENSG00000077782	133
ENSG00000077800	10898
ENSG00000077935	1
ENSG00000077942	880
ENSG00000077943	0
ENSG00000077984	64
ENSG00000078018	2496
ENSG00000078043	13353
ENSG00000078053	2693
ENSG00000078061	14620
ENSG00000078070	13899
ENSG00000078081	1
ENSG00000078098	1
ENSG00000078114	2643
ENSG00000078124	12466
ENSG00000078140	15067
ENSG00000078142	14056
ENSG00000078177	11860
ENSG00000078237	17
ENSG00000078246	5
ENSG00000078269	4807
ENSG00000078295	2328
ENSG00000078304	14106
ENSG00000078328	2796
ENSG00000078369	14832
ENSG00000078399	1707
ENSG00000078401	21
ENSG00000078403	14071
ENSG00000078487	14253
ENSG00000078549	2639
ENSG00000078579	2259
ENSG00000078589	3
ENSG00000078596	89
ENSG00000078618	14895
ENSG00000078668	12790
ENSG00000078674	14364
ENSG00000078687	9205
ENSG00000078699	14511
ENSG00000078725	2734
ENSG00000078747	13946
ENSG00000078795	14188
ENSG00000078804	195
ENSG00000078808	14521
ENSG00000078814	3392
ENSG00000078898	1176
ENSG00000078900	9
ENSG00000078902	5507
ENSG00000078967	132
ENSG00000079101	2019
ENSG00000079102	1
ENSG00000079112	68
ENSG00000079134	13926
ENSG00000079150	9523
ENSG00000079156	66
ENSG00000079215	2385
ENSG00000079246	14595
ENSG00000079257	3517
ENSG00000079263	358
ENSG00000079277	13804
ENSG00000079308	353
ENSG00000079313	14331
ENSG00000079332	10429
ENSG00000079335	13557
ENSG00000079337	1490
ENSG00000079385	156
ENSG00000079387	13418
ENSG00000079393	9
ENSG00000079432	14169
ENSG00000079435	3188
ENSG00000079459	11126
ENSG00000079462	7512
ENSG00000079482	1755
ENSG00000079557	14
ENSG00000079616	13162
ENSG00000079689	2409
ENSG00000079691	0
ENSG00000079739	9778
ENSG00000079785	12939
ENSG00000079805	14225
ENSG00000079819	7024
ENSG00000079841	2050
ENSG00000079931	16
ENSG00000079950	13357
ENSG00000079974	14200
ENSG00000079999	12219
ENSG00000080007	0
ENSG00000080031	799
ENSG00000080166	1155
ENSG00000080189	13857
ENSG00000080200	9988
ENSG00000080224	434
ENSG00000080293	17
ENSG00000080298	10933
ENSG00000080345	14100
ENSG00000080371	12987
ENSG00000080493	2751
ENSG00000080503	12448
ENSG00000080511	10
ENSG00000080546	5015
ENSG00000080561	0
ENSG00000080572	0
ENSG00000080573	2973
ENSG00000080603	15146
ENSG00000080608	12689
ENSG00000080618	1218
ENSG00000080644	0
ENSG00000080709	3
ENSG00000080802	12309
ENSG00000080815	14206
ENSG00000080819	1898
ENSG00000080822	5102
ENSG00000080823	884
ENSG00000080824	13082
ENSG00000080839	10264
ENSG00000080845	12434
ENSG00000080854	1270
ENSG00000080910	2
ENSG00000080986	860
ENSG00000081014	13600
ENSG00000081019	14310
ENSG00000081026	18
ENSG00000081041	68
ENSG00000081051	1214
ENSG00000081052	0
ENSG00000081059	116
ENSG00000081087	8923
ENSG00000081138	13
ENSG00000081148	6567
ENSG00000081154	14838
ENSG00000081177	10145
ENSG00000081181	10259
ENSG00000081189	6887
ENSG00000081237	12648
ENSG00000081248	0
ENSG00000081277	456
ENSG00000081307	14885
ENSG00000081320	10869
ENSG00000081377	687
ENSG00000081386	14043
ENSG00000081479	1881
ENSG00000081665	13552
ENSG00000081692	12138
ENSG00000081721	13630
ENSG00000081760	11889
ENSG00000081791	14592
ENSG00000081800	1
ENSG00000081803	2758
ENSG00000081818	2573
ENSG00000081842	75
ENSG00000081853	3059
ENSG00000081870	14007
ENSG00000081913	11539
ENSG00000081923	674
ENSG00000081985	2
ENSG00000082014	794
ENSG00000082068	14262
ENSG00000082074	9903
ENSG00000082126	0
ENSG00000082146	1820
ENSG00000082153	14078
ENSG00000082175	1036
ENSG00000082196	1587
ENSG00000082212	14015
ENSG00000082213	10793
ENSG00000082258	14027
ENSG00000082269	238
ENSG00000082293	2
ENSG00000082397	2797
ENSG00000082438	10
ENSG00000082458	2730
ENSG00000082482	8
ENSG00000082497	0
ENSG00000082512	10955
ENSG00000082515	10692
ENSG00000082516	8902
ENSG00000082556	0
ENSG00000082641	13541
ENSG00000082684	0
ENSG00000082701	15079
ENSG00000082781	747
ENSG00000082805	13686
ENSG00000082898	14709
ENSG00000082996	12838
ENSG00000083067	2429
ENSG00000083093	12158
ENSG00000083097	13616
ENSG00000083099	13548
ENSG00000083123	12949
ENSG00000083168	12265
ENSG00000083223	12722
ENSG00000083290	1835
ENSG00000083307	29
ENSG00000083312	13254
ENSG00000083444	3984
ENSG00000083454	37
ENSG00000083457	2590
ENSG00000083520	14301
ENSG00000083535	12857
ENSG00000083544	14321
ENSG00000083635	13054
ENSG00000083642	10298
ENSG00000083720	8099
ENSG00000083750	13279
ENSG00000083782	8
ENSG00000083799	11731
ENSG00000083807	13711
ENSG00000083812	14775
ENSG00000083814	71
ENSG00000083817	10791
ENSG00000083828	12732
ENSG00000083838	14886
ENSG00000083844	13696
ENSG00000083845	13497
ENSG00000083857	662
ENSG00000083896	13861
ENSG00000083937	13492
ENSG00000084070	10273
ENSG00000084072	14201
ENSG00000084073	12689
ENSG00000084090	14234
ENSG00000084092	14523
ENSG00000084093	13181
ENSG00000084110	880
ENSG00000084112	14452
ENSG00000084207	12618
ENSG00000084234	11010
ENSG00000084444	40
ENSG00000084453	2789
ENSG00000084463	14296
ENSG00000084623	13885
ENSG00000084628	264
ENSG00000084636	2980
ENSG00000084652	12600
ENSG00000084674	1132
ENSG00000084676	14356
ENSG00000084693	14041
ENSG00000084710	23
ENSG00000084731	3060
ENSG00000084733	12973
ENSG00000084734	647
ENSG00000084754	14460
ENSG00000084764	2912
ENSG00000084774	12340
ENSG00000085063	2978
ENSG00000085117	12411
ENSG00000085185	13639
ENSG00000085224	13256
ENSG00000085231	11378
ENSG00000085265	614
ENSG00000085274	13985
ENSG00000085276	0
ENSG00000085365	10330
ENSG00000085377	14351
ENSG00000085382	12701
ENSG00000085415	13555
ENSG00000085433	6244
ENSG00000085449	11766
ENSG00000085465	363
ENSG00000085491	13253
ENSG00000085511	14193
ENSG00000085514	4431
ENSG00000085552	8
ENSG00000085563	4
ENSG00000085644	13421
ENSG00000085662	7562
ENSG00000085719	4414
ENSG00000085721	12776
ENSG00000085733	17
ENSG00000085741	63
ENSG00000085760	14055
ENSG00000085788	14427
ENSG00000085831	11
ENSG00000085832	14379
ENSG00000085840	6264
ENSG00000085871	12419
ENSG00000085872	14292
ENSG00000085978	13878
ENSG00000085982	13709
ENSG00000085998	12995
ENSG00000085999	4959
ENSG00000086015	12164
ENSG00000086061	12695
ENSG00000086062	10921
ENSG00000086065	11928
ENSG00000086102	14420
ENSG00000086159	196
ENSG00000086189	14298
ENSG00000086200	12662
ENSG00000086205	2565
ENSG00000086232	11648
ENSG00000086288	7100
ENSG00000086289	4059
ENSG00000086300	10535
ENSG00000086475	13262
ENSG00000086504	13559
ENSG00000086506	189
ENSG00000086544	13658
ENSG00000086548	124
ENSG00000086570	2795
ENSG00000086589	14378
ENSG00000086598	14381
ENSG00000086619	12899
ENSG00000086666	13185
ENSG00000086696	9
ENSG00000086712	13476
ENSG00000086717	2
ENSG00000086730	12091
ENSG00000086758	15001
ENSG00000086827	11745
ENSG00000086848	11904
ENSG00000086967	8
ENSG00000086991	0
ENSG00000087008	13411
ENSG00000087053	13239
ENSG00000087074	9695
ENSG00000087076	2769
ENSG00000087077	6518
ENSG00000087085	307
ENSG00000087086	11330
ENSG00000087087	14643
ENSG00000087088	14216
ENSG00000087095	10852
ENSG00000087111	14262
ENSG00000087116	7
ENSG00000087128	13
ENSG00000087152	14816
ENSG00000087157	14567
ENSG00000087191	14608
ENSG00000087206	13886
ENSG00000087237	8
ENSG00000087245	110
ENSG00000087250	2616
ENSG00000087253	12663
ENSG00000087258	2772
ENSG00000087263	12405
ENSG00000087266	11639
ENSG00000087269	14668
ENSG00000087274	14929
ENSG00000087299	11274
ENSG00000087301	11887
ENSG00000087302	14865
ENSG00000087303	754
ENSG00000087338	14044
ENSG00000087365	15183
ENSG00000087448	12763
ENSG00000087460	14843
ENSG00000087470	14835
ENSG00000087494	11
ENSG00000087495	81
ENSG00000087502	2684
ENSG00000087510	41
ENSG00000087586	420
ENSG00000087589	6969
ENSG00000087842	415
ENSG00000087884	9436
ENSG00000087903	11588
ENSG00000087995	11110
ENSG00000088002	1170
ENSG00000088035	10319
ENSG00000088038	14970
ENSG00000088053	154
ENSG00000088179	989
ENSG00000088205	14584
ENSG00000088247	14554
ENSG00000088256	3386
ENSG00000088280	2191
ENSG00000088298	14033
ENSG00000088305	7261
ENSG00000088320	24
ENSG00000088325	3777
ENSG00000088356	10680
ENSG00000088367	2910
ENSG00000088386	0
ENSG00000088387	2926
ENSG00000088448	13906
ENSG00000088451	7368
ENSG00000088538	2777
ENSG00000088543	3890
ENSG00000088682	12378
ENSG00000088726	130
ENSG00000088727	13986
ENSG00000088756	9
ENSG00000088766	11553
ENSG00000088782	NA
ENSG00000088808	3145
ENSG00000088812	14142
ENSG00000088826	2903
ENSG00000088827	18
ENSG00000088832	14038
ENSG00000088833	14804
ENSG00000088836	467
ENSG00000088854	13800
ENSG00000088876	12993
ENSG00000088881	46
ENSG00000088882	10164
ENSG00000088888	14330
ENSG00000088899	2896
ENSG00000088926	1119
ENSG00000088930	14629
ENSG00000088970	13703
ENSG00000088986	11498
ENSG00000088992	5891
ENSG00000089006	14183
ENSG00000089009	14399
ENSG00000089012	71
ENSG00000089022	15054
ENSG00000089041	5699
ENSG00000089048	11976
ENSG00000089050	3244
ENSG00000089053	14951
ENSG00000089057	13669
ENSG00000089060	14043
ENSG00000089063	14703
ENSG00000089091	6434
ENSG00000089094	14565
ENSG00000089101	0
ENSG00000089116	512
ENSG00000089123	44
ENSG00000089127	390
ENSG00000089154	14109
ENSG00000089157	13853
ENSG00000089159	11874
ENSG00000089163	22
ENSG00000089169	2753
ENSG00000089177	10953
ENSG00000089195	12175
ENSG00000089199	2802
ENSG00000089220	10877
ENSG00000089225	2
ENSG00000089234	13968
ENSG00000089248	13724
ENSG00000089250	2618
ENSG00000089280	14856
ENSG00000089289	14632
ENSG00000089327	13502
ENSG00000089335	11377
ENSG00000089351	14112
ENSG00000089356	55
ENSG00000089472	70
ENSG00000089486	6522
ENSG00000089505	9990
ENSG00000089558	669
ENSG00000089597	14139
ENSG00000089639	13199
ENSG00000089682	10558
ENSG00000089685	172
ENSG00000089692	4
ENSG00000089693	14085
ENSG00000089723	0
ENSG00000089737	14079
ENSG00000089775	14011
ENSG00000089818	11694
ENSG00000089820	13821
ENSG00000089847	2995
ENSG00000089876	13951
ENSG00000089902	13980
ENSG00000089916	13848
ENSG00000090006	6168
ENSG00000090013	530
ENSG00000090020	12862
ENSG00000090054	13738
ENSG00000090060	15059
ENSG00000090061	13859
ENSG00000090097	3165
ENSG00000090104	4
ENSG00000090238	10449
ENSG00000090263	12524
ENSG00000090266	13998
ENSG00000090273	14096
ENSG00000090316	14409
ENSG00000090339	399
ENSG00000090372	14652
ENSG00000090376	12593
ENSG00000090382	1411
ENSG00000090402	0
ENSG00000090432	13830
ENSG00000090447	12387
ENSG00000090470	10297
ENSG00000090487	14127
ENSG00000090512	8
ENSG00000090520	13926
ENSG00000090530	1044
ENSG00000090534	2398
ENSG00000090539	2819
ENSG00000090554	10461
ENSG00000090565	10658
ENSG00000090581	14894
ENSG00000090612	9673
ENSG00000090615	14621
ENSG00000090621	14313
ENSG00000090659	14
ENSG00000090661	1672
ENSG00000090674	12356
ENSG00000090686	14364
ENSG00000090776	4099
ENSG00000090857	14174
ENSG00000090861	5571
ENSG00000090863	13246
ENSG00000090889	1178
ENSG00000090905	14705
ENSG00000090924	7626
ENSG00000090932	916
ENSG00000090971	9681
ENSG00000090975	7825
ENSG00000090989	14554
ENSG00000091009	14084
ENSG00000091010	0
ENSG00000091039	13709
ENSG00000091073	13592
ENSG00000091106	1195
ENSG00000091127	9215
ENSG00000091128	2
ENSG00000091129	2577
ENSG00000091136	1304
ENSG00000091137	2482
ENSG00000091138	0
ENSG00000091140	13686
ENSG00000091157	8833
ENSG00000091164	13931
ENSG00000091181	14
ENSG00000091262	2910
ENSG00000091317	13516
ENSG00000091409	6069
ENSG00000091428	2858
ENSG00000091436	9401
ENSG00000091482	93
ENSG00000091483	12367
ENSG00000091490	2617
ENSG00000091513	2796
ENSG00000091527	14344
ENSG00000091536	2711
ENSG00000091542	13953
ENSG00000091583	1204
ENSG00000091592	7765
ENSG00000091622	2908
ENSG00000091640	14327
ENSG00000091651	5645
ENSG00000091656	0
ENSG00000091664	16
ENSG00000091704	8
ENSG00000091732	9773
ENSG00000091831	867
ENSG00000091844	2041
ENSG00000091879	0
ENSG00000091947	12179
ENSG00000091972	137
ENSG00000091986	302
ENSG00000092009	0
ENSG00000092010	14489
ENSG00000092020	14161
ENSG00000092036	13178
ENSG00000092051	2818
ENSG00000092054	1895
ENSG00000092067	413
ENSG00000092068	2056
ENSG00000092094	14414
ENSG00000092096	2811
ENSG00000092098	14942
ENSG00000092108	14459
ENSG00000092140	10390
ENSG00000092148	14624
ENSG00000092199	14996
ENSG00000092200	1022
ENSG00000092201	13997
ENSG00000092203	14893
ENSG00000092208	2466
ENSG00000092295	0
ENSG00000092330	14909
ENSG00000092345	5
ENSG00000092377	0
ENSG00000092421	91
ENSG00000092439	14874
ENSG00000092445	3064
ENSG00000092470	6804
ENSG00000092529	1417
ENSG00000092531	14027
ENSG00000092607	13
ENSG00000092621	656
ENSG00000092758	482
ENSG00000092820	1941
ENSG00000092841	13798
ENSG00000092847	14433
ENSG00000092850	31
ENSG00000092853	3473
ENSG00000092871	13398
ENSG00000092929	13653
ENSG00000092931	14886
ENSG00000092964	18
ENSG00000092969	30
ENSG00000092978	11064
ENSG00000093000	13682
ENSG00000093009	4695
ENSG00000093010	13641
ENSG00000093072	3450
ENSG00000093134	215
ENSG00000093144	12796
ENSG00000093167	14283
ENSG00000093183	13950
ENSG00000093217	1405
ENSG00000094631	14669
ENSG00000094661	15
ENSG00000094755	6
ENSG00000094796	2612
ENSG00000094804	3438
ENSG00000094841	14120
ENSG00000094880	11559
ENSG00000094914	13815
ENSG00000094916	11506
ENSG00000094963	25
[truncated: 17,716 more rows]

## Sheet: b. Median exp GeneFriends
Supplementary Table 5b. Median of co-expression correlation values for all of GeneFriends genes in human
Gene ID	Median co-expression correlation value
ENSG00000104866	0.367721
ENSG00000072803	0.367499
ENSG00000117242	0.365856
ENSG00000160007	0.365535
ENSG00000227259	0.363816
ENSG00000105576	0.363431
ENSG00000264364	0.363145
ENSG00000007168	0.362921
ENSG00000115310	0.362906
ENSG00000264324	0.362881
ENSG00000272030	0.362754
ENSG00000228051	0.362578
ENSG00000268015	0.362184
ENSG00000054965	0.361983
ENSG00000227914	0.361958
ENSG00000107404	0.361751
ENSG00000155876	0.361476
ENSG00000131943	0.360327
ENSG00000158526	0.360237
ENSG00000100997	0.360231
ENSG00000070413	0.360201
ENSG00000062725	0.360131
ENSG00000089057	0.359571
ENSG00000224655	0.359541
ENSG00000168575	0.359453
ENSG00000175582	0.359307
ENSG00000226323	0.358764
ENSG00000138760	0.358667
ENSG00000101856	0.358611
ENSG00000010322	0.358163
ENSG00000102934	0.357528
ENSG00000103145	0.35717
ENSG00000227035	0.357106
ENSG00000174943	0.356968
ENSG00000256034	0.356674
ENSG00000148341	0.356601
ENSG00000129473	0.356016
ENSG00000129245	0.355983
ENSG00000227923	0.355807
ENSG00000105568	0.355703
ENSG00000162585	0.355423
ENSG00000166908	0.355413
ENSG00000273066	0.355333
ENSG00000163399	0.355315
ENSG00000248015	0.355154
ENSG00000261240	0.354
ENSG00000276293	0.353994
ENSG00000126214	0.353928
ENSG00000072201	0.353858
ENSG00000122042	0.353815
ENSG00000011021	0.353569
ENSG00000131100	0.353325
ENSG00000102312	0.353268
ENSG00000144040	0.353226
ENSG00000175416	0.352913
ENSG00000228544	0.352902
ENSG00000227408	0.352882
ENSG00000050748	0.352867
ENSG00000068903	0.3528
ENSG00000260482	0.352675
ENSG00000135740	0.352602
ENSG00000112531	0.352346
ENSG00000260281	0.352339
ENSG00000225965	0.352294
ENSG00000274211	0.352252
ENSG00000063176	0.352209
ENSG00000227284	0.35205
ENSG00000227260	0.351842
ENSG00000174775	0.351796
ENSG00000015676	0.351732
ENSG00000226592	0.351719
ENSG00000172301	0.351269
ENSG00000226091	0.351253
ENSG00000114383	0.351084
ENSG00000141905	0.350896
ENSG00000266341	0.350877
ENSG00000047249	0.350788
ENSG00000137409	0.350742
ENSG00000226278	0.35058
ENSG00000115504	0.35045
ENSG00000127445	0.350258
ENSG00000224142	0.349824
ENSG00000174132	0.349782
ENSG00000167685	0.349496
ENSG00000227138	0.349321
ENSG00000152642	0.349292
ENSG00000164187	0.349213
ENSG00000129158	0.348939
ENSG00000154945	0.348879
ENSG00000127511	0.348786
ENSG00000225359	0.348685
ENSG00000141404	0.348107
ENSG00000131899	0.347957
ENSG00000123472	0.347856
ENSG00000148660	0.347701
ENSG00000107758	0.34751
ENSG00000124702	0.347472
ENSG00000137218	0.347335
ENSG00000171462	0.347232
ENSG00000173264	0.347189
ENSG00000023516	0.347148
ENSG00000149930	0.347103
ENSG00000223495	0.347008
ENSG00000267469	0.346566
ENSG00000104946	0.346483
ENSG00000115840	0.346384
ENSG00000129636	0.346336
ENSG00000170145	0.346155
ENSG00000072415	0.345946
ENSG00000225938	0.345931
ENSG00000235978	0.34586
ENSG00000069275	0.345826
ENSG00000157881	0.345811
ENSG00000141458	0.345674
ENSG00000165943	0.3456
ENSG00000150995	0.345599
ENSG00000133460	0.345162
ENSG00000090565	0.345155
ENSG00000174282	0.344867
ENSG00000226930	0.344779
ENSG00000131584	0.344716
ENSG00000101350	0.34456
ENSG00000226341	0.344556
ENSG00000226226	0.344333
ENSG00000012232	0.344121
ENSG00000139625	0.343859
ENSG00000117758	0.343846
ENSG00000106683	0.343839
ENSG00000225476	0.343528
ENSG00000100412	0.343449
ENSG00000143772	0.34343
ENSG00000102882	0.343371
ENSG00000114544	0.343288
ENSG00000100994	0.343236
ENSG00000166848	0.343033
ENSG00000246922	0.342984
ENSG00000245025	0.342937
ENSG00000168159	0.342812
ENSG00000125868	0.3427
ENSG00000114573	0.342603
ENSG00000101152	0.342504
ENSG00000280789	0.342226
ENSG00000226430	0.342205
ENSG00000226701	0.342088
ENSG00000223812	0.341953
ENSG00000225342	0.341862
ENSG00000269313	0.341829
ENSG00000126461	0.341781
ENSG00000089220	0.341713
ENSG00000223694	0.341562
ENSG00000141376	0.34153
ENSG00000085365	0.341504
ENSG00000132294	0.341474
ENSG00000129932	0.341417
ENSG00000117408	0.341284
ENSG00000226349	0.341241
ENSG00000166311	0.341221
ENSG00000113621	0.341168
ENSG00000078687	0.341077
ENSG00000234203	0.340917
ENSG00000268636	0.340911
ENSG00000258424	0.340817
ENSG00000116151	0.340702
ENSG00000159176	0.340645
ENSG00000047849	0.340526
ENSG00000124104	0.340519
ENSG00000226705	0.340496
ENSG00000165475	0.340342
ENSG00000222777	0.340298
ENSG00000260465	0.340252
ENSG00000106460	0.340194
ENSG00000243155	0.340142
ENSG00000227979	0.340105
ENSG00000105429	0.340055
ENSG00000115286	0.3399
ENSG00000118518	0.339849
ENSG00000131381	0.339829
ENSG00000247556	0.339519
ENSG00000223993	0.33942
ENSG00000168216	0.339366
ENSG00000106123	0.339251
ENSG00000244005	0.339243
ENSG00000222765	0.339173
ENSG00000155034	0.339055
ENSG00000166971	0.338996
ENSG00000141425	0.338916
ENSG00000148334	0.338858
ENSG00000140391	0.338842
ENSG00000104853	0.338696
ENSG00000123178	0.338638
ENSG00000106771	0.338507
ENSG00000077157	0.338443
ENSG00000175764	0.33837
ENSG00000174437	0.338266
ENSG00000132640	0.338137
ENSG00000271853	0.338044
ENSG00000139197	0.338009
ENSG00000108953	0.337906
ENSG00000170634	0.337877
ENSG00000224533	0.33787
ENSG00000100413	0.337858
ENSG00000166619	0.337843
ENSG00000106608	0.337757
ENSG00000108509	0.33771
ENSG00000132313	0.337696
ENSG00000141503	0.337634
ENSG00000125166	0.337599
ENSG00000023228	0.337578
ENSG00000075711	0.337498
ENSG00000227029	0.337495
ENSG00000148120	0.337464
ENSG00000163703	0.337383
ENSG00000168781	0.337223
ENSG00000165983	0.337172
ENSG00000128335	0.337122
ENSG00000107872	0.337089
ENSG00000134318	0.337082
ENSG00000226022	0.337061
ENSG00000144357	0.336914
ENSG00000138101	0.336898
ENSG00000110844	0.336733
ENSG00000226407	0.336707
ENSG00000111652	0.336705
ENSG00000223665	0.336685
ENSG00000143819	0.3366
ENSG00000101199	0.336496
ENSG00000144741	0.336387
ENSG00000141252	0.336374
ENSG00000148090	0.336358
ENSG00000225510	0.336238
ENSG00000104964	0.336234
ENSG00000086015	0.336176
ENSG00000253833	0.336116
ENSG00000254852	0.336088
ENSG00000267512	0.336036
ENSG00000141367	0.335899
ENSG00000100241	0.335851
ENSG00000168710	0.335664
ENSG00000014641	0.335604
ENSG00000128609	0.33556
ENSG00000125746	0.335513
ENSG00000100605	0.335361
ENSG00000279322	0.335327
ENSG00000110435	0.335288
ENSG00000173273	0.335225
ENSG00000166411	0.335169
ENSG00000091157	0.33501
ENSG00000164828	0.334977
ENSG00000160408	0.334906
ENSG00000225438	0.334833
ENSG00000080845	0.334796
ENSG00000130717	0.334715
ENSG00000164885	0.334622
ENSG00000162076	0.334577
ENSG00000174446	0.334564
ENSG00000158109	0.334514
ENSG00000126001	0.33447
ENSG00000174483	0.334445
ENSG00000151006	0.334409
ENSG00000167114	0.334406
ENSG00000175573	0.334396
ENSG00000102225	0.334396
ENSG00000159842	0.334374
ENSG00000167657	0.334333
ENSG00000111785	0.334262
ENSG00000070061	0.334234
ENSG00000260917	0.334223
ENSG00000108389	0.334215
ENSG00000234857	0.334195
ENSG00000034713	0.334168
ENSG00000159363	0.333926
ENSG00000230583	0.333717
ENSG00000073578	0.333699
ENSG00000107771	0.333697
ENSG00000116857	0.333603
ENSG00000231584	0.333577
ENSG00000125945	0.333532
ENSG00000261329	0.333473
ENSG00000141456	0.333382
ENSG00000267072	0.333277
ENSG00000100934	0.333275
ENSG00000158467	0.333259
ENSG00000100554	0.333252
ENSG00000256349	0.333123
ENSG00000130559	0.332931
ENSG00000223826	0.33273
ENSG00000278864	0.332649
ENSG00000164830	0.332575
ENSG00000278540	0.332503
ENSG00000227192	0.332146
ENSG00000237037	0.332127
ENSG00000226685	0.33207
ENSG00000270136	0.332041
ENSG00000138018	0.332006
ENSG00000128923	0.331965
ENSG00000130723	0.331965
ENSG00000225920	0.331902
ENSG00000026036	0.33181
ENSG00000272170	0.331784
ENSG00000174238	0.331658
ENSG00000225762	0.331655
ENSG00000131507	0.331546
ENSG00000261790	0.33151
ENSG00000165169	0.331489
ENSG00000266708	0.331467
ENSG00000235790	0.33142
ENSG00000119383	0.331402
ENSG00000100416	0.331396
ENSG00000160209	0.331296
ENSG00000173581	0.33124
ENSG00000125971	0.331115
ENSG00000154429	0.331099
ENSG00000276418	0.331087
ENSG00000117419	0.331031
ENSG00000224790	0.331023
ENSG00000082641	0.330985
ENSG00000132153	0.330974
ENSG00000111897	0.330969
ENSG00000226891	0.330918
ENSG00000235194	0.330916
ENSG00000090971	0.330842
ENSG00000110925	0.330694
ENSG00000242110	0.330616
ENSG00000100722	0.330466
ENSG00000172992	0.330458
ENSG00000099910	0.330421
ENSG00000106290	0.330156
ENSG00000171703	0.330072
ENSG00000040933	0.330054
ENSG00000167487	0.330041
ENSG00000221989	0.32999
ENSG00000160285	0.32997
ENSG00000227367	0.329967
ENSG00000057757	0.329953
ENSG00000083720	0.32992
ENSG00000029725	0.329868
ENSG00000116525	0.329831
ENSG00000115839	0.329822
ENSG00000050393	0.329776
ENSG00000132024	0.329701
ENSG00000163516	0.329661
ENSG00000240731	0.329594
ENSG00000160753	0.329464
ENSG00000115419	0.329461
ENSG00000111269	0.329405
ENSG00000059145	0.329365
ENSG00000225366	0.329358
ENSG00000225701	0.329324
ENSG00000088812	0.329265
ENSG00000226941	0.329171
ENSG00000103415	0.329166
ENSG00000139190	0.328803
ENSG00000127554	0.328795
ENSG00000167131	0.328768
ENSG00000132471	0.328754
ENSG00000107862	0.328729
ENSG00000225675	0.328615
ENSG00000073417	0.328568
ENSG00000227303	0.328564
ENSG00000164896	0.328507
ENSG00000225695	0.328485
ENSG00000087460	0.328425
ENSG00000226410	0.328408
ENSG00000258660	0.328381
ENSG00000100401	0.328357
ENSG00000226565	0.32834
ENSG00000227667	0.328316
ENSG00000082701	0.328292
ENSG00000138593	0.328248
ENSG00000143933	0.328076
ENSG00000130244	0.328061
ENSG00000107829	0.328051
ENSG00000068383	0.328049
ENSG00000119227	0.327912
ENSG00000258199	0.327849
ENSG00000121057	0.327824
ENSG00000171055	0.327808
ENSG00000090905	0.327807
ENSG00000115756	0.327796
ENSG00000104960	0.327759
ENSG00000105723	0.327719
ENSG00000001629	0.327707
ENSG00000168936	0.327642
ENSG00000115365	0.327536
ENSG00000163013	0.327472
ENSG00000142686	0.327452
ENSG00000066084	0.327384
ENSG00000170027	0.327365
ENSG00000108468	0.327316
ENSG00000063245	0.32731
ENSG00000170471	0.327282
ENSG00000048707	0.327173
ENSG00000272679	0.32716
ENSG00000260914	0.327141
ENSG00000112473	0.327123
ENSG00000148925	0.327082
ENSG00000222810	0.327064
ENSG00000272106	0.326994
ENSG00000226286	0.326971
ENSG00000227850	0.32687
ENSG00000137171	0.326763
ENSG00000111530	0.326742
ENSG00000226633	0.326722
ENSG00000077235	0.3267
ENSG00000154174	0.326627
ENSG00000160323	0.326599
ENSG00000227437	0.326554
ENSG00000280798	0.326552
ENSG00000140948	0.326536
ENSG00000103502	0.326523
ENSG00000160877	0.32652
ENSG00000103423	0.326367
ENSG00000139579	0.326347
ENSG00000148335	0.326316
ENSG00000224643	0.32617
ENSG00000124164	0.326106
ENSG00000251333	0.326019
ENSG00000243279	0.325915
ENSG00000226781	0.325867
ENSG00000124214	0.325848
ENSG00000165915	0.325835
ENSG00000135250	0.32578
ENSG00000165752	0.325759
ENSG00000005007	0.325741
ENSG00000099999	0.325631
ENSG00000174373	0.325574
ENSG00000226619	0.325563
ENSG00000063322	0.325542
ENSG00000070610	0.325522
ENSG00000065000	0.325491
ENSG00000109180	0.325439
ENSG00000167193	0.325425
ENSG00000100403	0.3254
ENSG00000132612	0.325356
ENSG00000041988	0.325289
ENSG00000074855	0.325284
ENSG00000233369	0.325265
ENSG00000167965	0.32516
ENSG00000226053	0.325139
ENSG00000149313	0.325127
ENSG00000167110	0.325042
ENSG00000268047	0.325038
ENSG00000138698	0.325012
ENSG00000107164	0.324947
ENSG00000122126	0.324945
ENSG00000122203	0.324919
ENSG00000224281	0.324887
ENSG00000103197	0.324866
ENSG00000175216	0.324797
ENSG00000101246	0.32477
ENSG00000279861	0.324769
ENSG00000229591	0.324759
ENSG00000166974	0.324748
ENSG00000138660	0.324744
ENSG00000100239	0.324732
ENSG00000123983	0.324616
ENSG00000255302	0.324615
ENSG00000221042	0.324589
ENSG00000169217	0.32456
ENSG00000151689	0.324528
ENSG00000163093	0.32451
ENSG00000110921	0.324492
ENSG00000275880	0.324477
ENSG00000225284	0.324474
ENSG00000031823	0.32447
ENSG00000106367	0.324446
ENSG00000160972	0.324437
ENSG00000135823	0.324431
ENSG00000174306	0.324427
ENSG00000142655	0.324385
ENSG00000227123	0.324368
ENSG00000078140	0.324367
ENSG00000081760	0.324351
ENSG00000048991	0.32433
ENSG00000223452	0.324294
ENSG00000119661	0.324207
ENSG00000224738	0.324203
ENSG00000119537	0.324036
ENSG00000127580	0.323964
ENSG00000149809	0.323937
ENSG00000111412	0.32393
ENSG00000241973	0.323898
ENSG00000149925	0.323866
ENSG00000100030	0.323851
ENSG00000272047	0.323846
ENSG00000103353	0.323845
ENSG00000165055	0.323832
ENSG00000112130	0.323824
ENSG00000154217	0.323752
ENSG00000148291	0.323743
ENSG00000087299	0.32362
ENSG00000008952	0.323577
ENSG00000015171	0.323573
ENSG00000132824	0.323504
ENSG00000138107	0.323483
ENSG00000133318	0.323436
ENSG00000105229	0.323416
ENSG00000078269	0.323409
ENSG00000168397	0.323314
ENSG00000091542	0.32331
ENSG00000175203	0.323308
ENSG00000117682	0.323303
ENSG00000102081	0.323275
ENSG00000074054	0.323255
ENSG00000168096	0.323255
ENSG00000226534	0.323199
ENSG00000086758	0.323139
ENSG00000070366	0.323136
ENSG00000280416	0.323117
ENSG00000273432	0.323115
ENSG00000115977	0.323106
ENSG00000012174	0.323095
ENSG00000132670	0.32308
ENSG00000101181	0.323061
ENSG00000131591	0.323028
ENSG00000225144	0.323018
ENSG00000170606	0.322968
ENSG00000130764	0.322954
ENSG00000006607	0.322949
ENSG00000120805	0.322947
ENSG00000100038	0.322909
ENSG00000168137	0.322904
ENSG00000225447	0.322903
ENSG00000135541	0.322889
ENSG00000085644	0.322886
ENSG00000168350	0.322882
ENSG00000023572	0.322875
ENSG00000075790	0.322856
ENSG00000262919	0.322788
ENSG00000136720	0.322766
ENSG00000107175	0.322728
ENSG00000263766	0.322691
ENSG00000085998	0.322668
ENSG00000157823	0.322652
ENSG00000258466	0.322638
ENSG00000261532	0.32261
ENSG00000171097	0.322579
ENSG00000105245	0.322557
ENSG00000155097	0.322495
ENSG00000090273	0.322439
ENSG00000121671	0.322336
ENSG00000161203	0.322327
ENSG00000227554	0.322318
ENSG00000256448	0.32226
ENSG00000099797	0.322218
ENSG00000127080	0.32221
ENSG00000164715	0.322205
ENSG00000105402	0.322204
ENSG00000144283	0.322198
ENSG00000127054	0.322185
ENSG00000108262	0.322127
ENSG00000168958	0.321931
ENSG00000223764	0.321829
ENSG00000076201	0.321801
ENSG00000227311	0.321774
ENSG00000227466	0.321754
ENSG00000089693	0.321739
ENSG00000157911	0.321727
ENSG00000235043	0.321699
ENSG00000166762	0.321697
ENSG00000169696	0.321688
ENSG00000121964	0.321674
ENSG00000163558	0.321665
ENSG00000134440	0.321615
ENSG00000232940	0.32161
ENSG00000239382	0.321596
ENSG00000157693	0.321559
ENSG00000118873	0.321549
ENSG00000103266	0.321534
ENSG00000280486	0.321478
ENSG00000119559	0.321452
ENSG00000280927	0.321388
ENSG00000226436	0.321361
ENSG00000149716	0.321346
ENSG00000227538	0.321329
ENSG00000260032	0.321324
ENSG00000141279	0.321245
ENSG00000071859	0.321165
ENSG00000226306	0.321153
ENSG00000229097	0.321152
ENSG00000110651	0.321123
ENSG00000226590	0.321095
ENSG00000235106	0.321049
ENSG00000138134	0.321013
ENSG00000165678	0.320952
ENSG00000121413	0.320928
ENSG00000272770	0.320909
ENSG00000136463	0.320869
ENSG00000227157	0.320816
ENSG00000163904	0.320805
ENSG00000147164	0.320763
ENSG00000273275	0.320758
ENSG00000269352	0.320755
ENSG00000248101	0.320686
ENSG00000068308	0.32065
ENSG00000009830	0.320629
ENSG00000226812	0.320627
ENSG00000130299	0.320582
ENSG00000222744	0.32056
ENSG00000222838	0.320555
ENSG00000173065	0.320545
ENSG00000267317	0.320534
ENSG00000122515	0.320526
ENSG00000151690	0.320515
ENSG00000258366	0.320503
ENSG00000273729	0.320482
ENSG00000086475	0.320463
ENSG00000142186	0.320414
ENSG00000136448	0.320388
ENSG00000145919	0.320365
ENSG00000108946	0.320321
ENSG00000151327	0.32032
ENSG00000159210	0.32027
ENSG00000143756	0.320255
ENSG00000224812	0.32023
ENSG00000156642	0.320227
ENSG00000267436	0.320187
ENSG00000011451	0.320176
ENSG00000169057	0.320113
ENSG00000159692	0.3201
ENSG00000162066	0.320061
ENSG00000232060	0.320058
ENSG00000065150	0.320056
ENSG00000159788	0.320037
ENSG00000225870	0.320036
ENSG00000125124	0.319937
ENSG00000257913	0.319924
ENSG00000163348	0.31992
ENSG00000172009	0.31991
ENSG00000225931	0.319897
ENSG00000071889	0.319884
ENSG00000115694	0.319869
ENSG00000227633	0.319864
ENSG00000226798	0.319845
ENSG00000145293	0.319844
ENSG00000230289	0.319841
ENSG00000130304	0.319739
ENSG00000139645	0.319732
ENSG00000132463	0.31973
ENSG00000130414	0.319673
ENSG00000227629	0.319671
ENSG00000224671	0.319669
ENSG00000248113	0.319661
ENSG00000130520	0.319657
ENSG00000171475	0.319646
ENSG00000069248	0.319643
ENSG00000130254	0.319573
ENSG00000010404	0.319554
ENSG00000108344	0.31955
ENSG00000173991	0.319544
ENSG00000174915	0.31954
ENSG00000141556	0.319539
ENSG00000167770	0.319537
ENSG00000140995	0.31945
ENSG00000148356	0.319435
ENSG00000224578	0.319421
ENSG00000144567	0.319387
ENSG00000130703	0.319368
ENSG00000227578	0.319364
ENSG00000227748	0.319354
ENSG00000226999	0.319286
ENSG00000223640	0.319266
ENSG00000125901	0.319229
ENSG00000226235	0.319224
ENSG00000173486	0.319206
ENSG00000226307	0.319196
ENSG00000008853	0.319153
ENSG00000161091	0.31913
ENSG00000111731	0.319121
ENSG00000148384	0.319077
ENSG00000226455	0.319073
ENSG00000242259	0.319064
ENSG00000145860	0.319012
ENSG00000243708	0.318974
ENSG00000141568	0.318908
ENSG00000160803	0.318898
ENSG00000149474	0.318885
ENSG00000226279	0.318883
ENSG00000241627	0.318865
ENSG00000160633	0.318861
ENSG00000264558	0.318859
ENSG00000245937	0.318857
ENSG00000011405	0.318857
ENSG00000232710	0.318839
ENSG00000108424	0.318834
ENSG00000278713	0.318823
ENSG00000167674	0.318813
ENSG00000158290	0.318808
ENSG00000075856	0.318741
ENSG00000172840	0.318727
ENSG00000226483	0.318718
ENSG00000262304	0.318683
ENSG00000102401	0.318654
ENSG00000130939	0.318653
ENSG00000009954	0.318649
ENSG00000174177	0.318646
ENSG00000168439	0.318641
ENSG00000175931	0.318626
ENSG00000167792	0.318586
ENSG00000105771	0.318568
ENSG00000277971	0.318555
ENSG00000263620	0.318541
ENSG00000137824	0.318514
ENSG00000163798	0.3185
ENSG00000269151	0.318499
ENSG00000130382	0.318485
ENSG00000268643	0.318482
ENSG00000085788	0.318464
ENSG00000227293	0.318458
ENSG00000229927	0.318428
ENSG00000227896	0.318416
ENSG00000277611	0.318414
ENSG00000130312	0.318399
ENSG00000170502	0.318369
ENSG00000128607	0.318339
ENSG00000167881	0.318311
ENSG00000101189	0.318303
ENSG00000227336	0.318287
ENSG00000106993	0.318269
ENSG00000102144	0.318242
ENSG00000249915	0.318184
ENSG00000076351	0.318168
ENSG00000157353	0.318153
ENSG00000227036	0.318124
ENSG00000103160	0.318093
ENSG00000112761	0.318092
ENSG00000106609	0.318076
ENSG00000119574	0.318061
ENSG00000244617	0.318055
ENSG00000127463	0.318034
ENSG00000224948	0.318016
ENSG00000138757	0.317993
ENSG00000141098	0.31798
ENSG00000011376	0.317968
ENSG00000167967	0.317958
ENSG00000227935	0.317957
ENSG00000170604	0.317954
ENSG00000158169	0.317915
ENSG00000166986	0.31789
ENSG00000152102	0.317864
ENSG00000112996	0.317779
ENSG00000090020	0.31777
ENSG00000278156	0.317763
ENSG00000281538	0.317738
ENSG00000167969	0.317673
ENSG00000105379	0.31766
ENSG00000105254	0.317652
ENSG00000171163	0.317641
ENSG00000227867	0.317636
ENSG00000279364	0.317628
ENSG00000226953	0.317623
ENSG00000141560	0.317586
ENSG00000223703	0.317555
ENSG00000111676	0.317548
ENSG00000122705	0.317545
ENSG00000162735	0.317536
ENSG00000139405	0.317514
ENSG00000226887	0.3175
ENSG00000146063	0.317476
ENSG00000226621	0.317385
ENSG00000283078	0.317375
ENSG00000154079	0.317372
ENSG00000227230	0.31726
ENSG00000068912	0.317218
ENSG00000105197	0.317218
ENSG00000168939	0.317195
ENSG00000101407	0.317187
ENSG00000143793	0.31718
ENSG00000162377	0.317178
ENSG00000160959	0.317166
ENSG00000099840	0.317147
ENSG00000166847	0.317143
ENSG00000105072	0.317131
ENSG00000111911	0.317114
ENSG00000104731	0.317099
ENSG00000159147	0.317094
ENSG00000219146	0.317034
ENSG00000159202	0.31703
ENSG00000025772	0.316982
ENSG00000105778	0.316948
ENSG00000224469	0.316943
ENSG00000064726	0.316942
ENSG00000138095	0.316939
ENSG00000267615	0.316919
ENSG00000130725	0.316863
ENSG00000101966	0.316836
ENSG00000226234	0.316825
ENSG00000087095	0.316814
ENSG00000240489	0.316799
ENSG00000221703	0.316746
ENSG00000168970	0.316742
ENSG00000124767	0.316722
ENSG00000102904	0.316705
ENSG00000166685	0.3167
ENSG00000110931	0.316684
ENSG00000166575	0.31668
ENSG00000103042	0.316676
ENSG00000152749	0.31663
ENSG00000100023	0.3166
ENSG00000104388	0.316599
ENSG00000106012	0.316459
ENSG00000137200	0.316401
ENSG00000258651	0.31639
ENSG00000227725	0.316385
ENSG00000267309	0.316367
ENSG00000124208	0.316352
ENSG00000170540	0.316332
ENSG00000136636	0.316322
ENSG00000100784	0.31632
ENSG00000171219	0.316301
ENSG00000267984	0.316286
ENSG00000226884	0.316258
ENSG00000226600	0.316249
ENSG00000147419	0.316228
ENSG00000226717	0.316208
ENSG00000126767	0.316196
ENSG00000161914	0.316189
ENSG00000133619	0.316185
ENSG00000145916	0.316168
ENSG00000134308	0.316168
ENSG00000131626	0.316156
ENSG00000074603	0.31615
ENSG00000224620	0.316142
ENSG00000122218	0.316142
ENSG00000164209	0.316134
ENSG00000135722	0.316119
ENSG00000272153	0.3161
ENSG00000077254	0.316074
ENSG00000004779	0.316062
ENSG00000224919	0.316057
ENSG00000136238	0.316045
ENSG00000227887	0.316044
ENSG00000161904	0.316004
ENSG00000161533	0.316
ENSG00000225933	0.315994
ENSG00000227309	0.315989
ENSG00000164252	0.315982
ENSG00000102901	0.315936
ENSG00000277053	0.315929
ENSG00000281348	0.315926
ENSG00000166326	0.315917
ENSG00000224518	0.315897
ENSG00000154222	0.315888
ENSG00000162073	0.315883
ENSG00000267755	0.315859
ENSG00000117533	0.315849
ENSG00000223500	0.315844
ENSG00000149179	0.315839
ENSG00000163807	0.315799
ENSG00000137221	0.315798
ENSG00000262903	0.315795
ENSG00000137411	0.315777
ENSG00000227360	0.315767
ENSG00000141378	0.315718
ENSG00000039650	0.315713
ENSG00000152127	0.315677
ENSG00000072310	0.315656
ENSG00000254462	0.315652
ENSG00000227625	0.31564
ENSG00000226962	0.315634
ENSG00000227733	0.315619
ENSG00000226065	0.31561
ENSG00000103512	0.3156
ENSG00000227007	0.315585
ENSG00000128191	0.315569
ENSG00000249129	0.315566
ENSG00000225402	0.315564
ENSG00000115677	0.31556
ENSG00000157978	0.315553
ENSG00000227592	0.315541
ENSG00000272100	0.315507
ENSG00000269403	0.315504
ENSG00000225075	0.315502
ENSG00000175395	0.315478
ENSG00000146433	0.315473
ENSG00000109189	0.315463
ENSG00000227265	0.315458
ENSG00000088682	0.31543
ENSG00000124444	0.315423
ENSG00000101019	0.315396
ENSG00000104980	0.315386
ENSG00000227624	0.315371
ENSG00000145191	0.315361
ENSG00000044090	0.315355
ENSG00000115042	0.315342
ENSG00000226210	0.315316
ENSG00000228794	0.315293
ENSG00000083097	0.315292
ENSG00000137992	0.315287
ENSG00000154305	0.315284
ENSG00000148358	0.315282
ENSG00000090615	0.31527
ENSG00000147912	0.315229
ENSG00000244687	0.315226
ENSG00000161204	0.31521
ENSG00000225739	0.315195
ENSG00000160953	0.315194
ENSG00000157916	0.315193
ENSG00000145715	0.315157
ENSG00000221430	0.315155
ENSG00000274897	0.315153
ENSG00000142875	0.315145
ENSG00000001497	0.315145
ENSG00000104331	0.315143
ENSG00000134684	0.315135
ENSG00000263345	0.315131
ENSG00000227547	0.315102
ENSG00000103018	0.315095
ENSG00000164880	0.315069
ENSG00000085832	0.315065
ENSG00000011485	0.315061
ENSG00000009335	0.315058
ENSG00000006712	0.315035
ENSG00000143294	0.315024
ENSG00000232838	0.314991
ENSG00000137496	0.314963
ENSG00000267390	0.314963
ENSG00000101365	0.314958
ENSG00000225640	0.314951
ENSG00000245261	0.314942
ENSG00000278259	0.314938
ENSG00000227087	0.31491
ENSG00000140992	0.314901
ENSG00000144029	0.314841
ENSG00000253738	0.314798
ENSG00000255529	0.314797
ENSG00000226995	0.314792
ENSG00000106049	0.314788
ENSG00000068400	0.314775
ENSG00000167005	0.314744
ENSG00000022567	0.314723
ENSG00000141002	0.314715
ENSG00000272430	0.314711
ENSG00000108588	0.314683
ENSG00000135341	0.314675
ENSG00000135720	0.314668
ENSG00000042445	0.314643
ENSG00000115966	0.314642
ENSG00000243762	0.314631
ENSG00000132466	0.314627
ENSG00000226863	0.314623
ENSG00000004142	0.314617
ENSG00000149639	0.314571
ENSG00000168118	0.31455
ENSG00000127837	0.314541
ENSG00000227251	0.314536
ENSG00000123739	0.314534
ENSG00000112584	0.314489
ENSG00000066044	0.31441
ENSG00000100207	0.314403
ENSG00000122512	0.314401
ENSG00000224079	0.314367
ENSG00000001460	0.314345
ENSG00000135002	0.314333
ENSG00000108443	0.31433
ENSG00000090581	0.314325
ENSG00000266028	0.314315
ENSG00000088038	0.314312
ENSG00000263001	0.314311
ENSG00000142168	0.314298
ENSG00000250135	0.314285
ENSG00000255339	0.314283
ENSG00000166734	0.314277
ENSG00000107957	0.314274
ENSG00000133030	0.314273
ENSG00000168259	0.314221
ENSG00000105619	0.31418
ENSG00000172831	0.314174
ENSG00000139613	0.314174
ENSG00000131375	0.314168
ENSG00000136715	0.314158
ENSG00000159658	0.314155
ENSG00000227257	0.314146
ENSG00000111780	0.314145
ENSG00000227479	0.314142
ENSG00000224583	0.314107
ENSG00000167508	0.314057
ENSG00000152767	0.314035
ENSG00000161956	0.314018
ENSG00000262049	0.314012
ENSG00000113360	0.313968
ENSG00000161999	0.313955
ENSG00000230445	0.313946
ENSG00000126464	0.313945
ENSG00000106615	0.313945
ENSG00000257286	0.313935
ENSG00000226706	0.313917
ENSG00000226015	0.313909
ENSG00000155256	0.313893
ENSG00000123562	0.313881
ENSG00000111667	0.313874
ENSG00000130638	0.313863
ENSG00000226191	0.313857
ENSG00000102978	0.313851
ENSG00000127616	0.31384
ENSG00000272750	0.313829
ENSG00000226816	0.313821
ENSG00000227630	0.313778
ENSG00000100568	0.313755
ENSG00000102763	0.313741
ENSG00000143442	0.313719
ENSG00000014824	0.313714
ENSG00000254662	0.313692
ENSG00000149679	0.313679
ENSG00000125249	0.313625
ENSG00000160785	0.313594
ENSG00000060749	0.313593
ENSG00000279689	0.313586
ENSG00000101224	0.313577
ENSG00000108840	0.313577
ENSG00000225064	0.313562
ENSG00000166595	0.313506
ENSG00000006715	0.313502
ENSG00000103037	0.313501
ENSG00000164466	0.313496
ENSG00000254402	0.313477
ENSG00000271147	0.313477
ENSG00000125741	0.313476
ENSG00000148399	0.313467
ENSG00000143612	0.313463
ENSG00000143569	0.313435
ENSG00000165138	0.313432
ENSG00000117906	0.313421
ENSG00000163930	0.313412
ENSG00000087274	0.313388
ENSG00000150967	0.313378
ENSG00000165724	0.313376
ENSG00000106733	0.313373
ENSG00000137522	0.313373
ENSG00000159267	0.313328
ENSG00000059122	0.313321
ENSG00000273611	0.313318
ENSG00000257809	0.313294
ENSG00000164366	0.313286
ENSG00000108799	0.313269
ENSG00000105404	0.313263
ENSG00000134644	0.313248
ENSG00000085433	0.313236
ENSG00000175137	0.313225
ENSG00000227658	0.313214
ENSG00000269176	0.313208
ENSG00000169018	0.313202
ENSG00000110107	0.313194
ENSG00000218676	0.313184
ENSG00000226413	0.313181
ENSG00000116539	0.313149
ENSG00000140740	0.313141
ENSG00000228033	0.313134
ENSG00000227172	0.313132
ENSG00000173272	0.313123
ENSG00000141258	0.313118
ENSG00000227195	0.313117
ENSG00000279504	0.313101
ENSG00000140521	0.313074
ENSG00000273489	0.313073
ENSG00000116237	0.313051
ENSG00000276259	0.313048
ENSG00000119906	0.313034
ENSG00000166454	0.31303
ENSG00000006831	0.31302
ENSG00000110514	0.313016
ENSG00000148296	0.313009
ENSG00000115561	0.312965
ENSG00000233024	0.312963
ENSG00000232907	0.312944
ENSG00000149743	0.312938
ENSG00000163382	0.312902
ENSG00000038532	0.312902
ENSG00000146540	0.312889
ENSG00000272896	0.312887
ENSG00000125695	0.312863
ENSG00000072042	0.31284
ENSG00000227528	0.31283
ENSG00000168827	0.312829
ENSG00000070367	0.312821
ENSG00000261351	0.312814
ENSG00000130311	0.312809
ENSG00000126261	0.312787
ENSG00000274049	0.312777
ENSG00000106723	0.312776
ENSG00000231686	0.312774
ENSG00000106686	0.312769
ENSG00000140983	0.312769
ENSG00000007923	0.312766
ENSG00000099817	0.312739
ENSG00000229509	0.31269
ENSG00000175470	0.312677
ENSG00000223928	0.312662
ENSG00000148339	0.312653
ENSG00000068394	0.31265
ENSG00000128989	0.312647
ENSG00000159461	0.312644
ENSG00000225191	0.312631
ENSG00000244257	0.312627
ENSG00000260570	0.312603
ENSG00000163590	0.312594
ENSG00000087191	0.312592
ENSG00000164985	0.312586
ENSG00000277972	0.312561
ENSG00000040341	0.312554
ENSG00000002330	0.312539
ENSG00000136935	0.312525
ENSG00000100138	0.312507
ENSG00000227077	0.312497
ENSG00000095059	0.312468
ENSG00000270872	0.312461
ENSG00000175756	0.31246
ENSG00000257218	0.312448
ENSG00000142687	0.312447
ENSG00000114030	0.312437
ENSG00000258465	0.312435
ENSG00000235288	0.312431
ENSG00000004777	0.312403
ENSG00000163681	0.312368
ENSG00000143570	0.312357
ENSG00000120265	0.312349
ENSG00000105705	0.312345
ENSG00000085872	0.312338
ENSG00000087995	0.312304
ENSG00000166136	0.3123
ENSG00000130779	0.312297
ENSG00000227680	0.312284
ENSG00000234322	0.312271
ENSG00000237080	0.312241
ENSG00000143420	0.312228
ENSG00000233954	0.312219
ENSG00000225795	0.312187
ENSG00000166455	0.312184
ENSG00000143258	0.312177
ENSG00000230532	0.312174
ENSG00000099901	0.312144
ENSG00000117691	0.312123
ENSG00000116698	0.312121
ENSG00000135253	0.312116
ENSG00000227042	0.312111
ENSG00000112640	0.312106
ENSG00000168872	0.312083
ENSG00000007047	0.312081
ENSG00000222515	0.31204
ENSG00000081307	0.312025
ENSG00000149541	0.312023
ENSG00000168517	0.312003
ENSG00000078699	0.311987
ENSG00000067704	0.311977
ENSG00000166181	0.311967
ENSG00000155744	0.311955
ENSG00000225263	0.311955
ENSG00000160214	0.311948
ENSG00000133704	0.311916
ENSG00000104969	0.311906
ENSG00000226272	0.311904
ENSG00000273398	0.311873
ENSG00000008838	0.311856
ENSG00000128585	0.311851
ENSG00000140398	0.311832
ENSG00000111832	0.311832
ENSG00000101161	0.311791
ENSG00000226320	0.311761
ENSG00000260276	0.311755
ENSG00000172943	0.311754
ENSG00000119487	0.311752
ENSG00000175166	0.311729
ENSG00000115295	0.311726
ENSG00000135473	0.311706
ENSG00000227358	0.311696
ENSG00000085511	0.311659
ENSG00000129968	0.311634
ENSG00000153561	0.311626
ENSG00000141759	0.31162
ENSG00000151176	0.311591
ENSG00000149016	0.311588
ENSG00000134575	0.311587
ENSG00000149136	0.31158
ENSG00000143450	0.31158
ENSG00000228519	0.311563
ENSG00000227398	0.311538
ENSG00000277728	0.311522
ENSG00000116062	0.31152
ENSG00000119669	0.3115
ENSG00000227574	0.311491
ENSG00000165699	0.311485
ENSG00000273619	0.311483
ENSG00000225212	0.311479
ENSG00000227602	0.311463
ENSG00000127191	0.311462
ENSG00000126005	0.31144
ENSG00000169609	0.311438
ENSG00000105298	0.311434
ENSG00000007520	0.311434
ENSG00000083807	0.311406
ENSG00000144021	0.311384
ENSG00000066739	0.31136
ENSG00000083544	0.311356
ENSG00000163001	0.311354
ENSG00000011260	0.311351
ENSG00000148690	0.31135
ENSG00000130714	0.311346
ENSG00000227383	0.311331
ENSG00000248487	0.311328
ENSG00000156976	0.311327
ENSG00000158941	0.311326
ENSG00000116750	0.311308
ENSG00000104643	0.311296
ENSG00000136271	0.311293
ENSG00000089154	0.311292
ENSG00000175550	0.311231
ENSG00000039319	0.311211
ENSG00000160445	0.31121
ENSG00000230626	0.311197
ENSG00000249471	0.311196
ENSG00000126777	0.311194
ENSG00000249673	0.311182
ENSG00000065802	0.311181
ENSG00000227516	0.311166
ENSG00000160993	0.31116
ENSG00000226415	0.311145
ENSG00000159082	0.311139
ENSG00000224805	0.311135
ENSG00000173726	0.311128
ENSG00000226389	0.311123
ENSG00000263126	0.311121
ENSG00000108469	0.311087
ENSG00000225972	0.311058
ENSG00000226367	0.311027
ENSG00000163872	0.311013
ENSG00000248167	0.311001
ENSG00000119812	0.311
ENSG00000225914	0.310994
ENSG00000100865	0.310979
ENSG00000115446	0.310974
ENSG00000225369	0.310967
ENSG00000164096	0.310962
ENSG00000260772	0.310948
ENSG00000273654	0.310941
ENSG00000225981	0.31092
ENSG00000235246	0.310916
ENSG00000101158	0.310903
ENSG00000175322	0.310898
ENSG00000011454	0.310883
ENSG00000103343	0.310872
ENSG00000138834	0.310862
ENSG00000225880	0.310841
ENSG00000270580	0.310817
ENSG00000148606	0.310817
ENSG00000123106	0.310811
ENSG00000155561	0.310799
ENSG00000161692	0.310795
ENSG00000165689	0.310794
ENSG00000115568	0.310794
ENSG00000126226	0.31078
ENSG00000224416	0.310763
ENSG00000137764	0.310759
ENSG00000227818	0.310756
ENSG00000166855	0.310751
ENSG00000138430	0.310716
ENSG00000223504	0.310713
ENSG00000158545	0.310711
ENSG00000227937	0.310711
ENSG00000225833	0.310684
ENSG00000138032	0.310682
ENSG00000130731	0.310679
ENSG00000151748	0.310667
ENSG00000226119	0.310667
ENSG00000275180	0.310637
ENSG00000102977	0.31063
ENSG00000225724	0.310629
ENSG00000172006	0.310625
ENSG00000102409	0.310622
ENSG00000100991	0.31062
ENSG00000124571	0.310619
ENSG00000168488	0.310616
ENSG00000123124	0.310611
ENSG00000107669	0.310599
ENSG00000226312	0.310598
ENSG00000169032	0.310586
ENSG00000172046	0.310564
ENSG00000125875	0.310559
ENSG00000092148	0.310533
ENSG00000227305	0.310528
ENSG00000260966	0.310527
ENSG00000166562	0.310514
ENSG00000275674	0.310504
ENSG00000125834	0.310492
ENSG00000142453	0.310479
ENSG00000106459	0.310477
ENSG00000147364	0.310471
ENSG00000169359	0.310471
ENSG00000233205	0.310458
ENSG00000159352	0.310454
ENSG00000173511	0.310441
ENSG00000148634	0.31044
ENSG00000268061	0.310438
ENSG00000165516	0.310431
ENSG00000125826	0.310415
ENSG00000273262	0.310391
ENSG00000104129	0.31039
ENSG00000266677	0.310387
ENSG00000160014	0.310386
ENSG00000164077	0.310367
ENSG00000227456	0.310356
ENSG00000005486	0.310355
ENSG00000163125	0.310352
ENSG00000110717	0.31035
ENSG00000266086	0.31034
ENSG00000175198	0.310334
ENSG00000226665	0.310331
ENSG00000230319	0.310323
ENSG00000278739	0.310304
ENSG00000149658	0.3103
ENSG00000226836	0.3103
ENSG00000226747	0.3103
ENSG00000112514	0.310282
ENSG00000141013	0.310269
ENSG00000133243	0.310257
ENSG00000145545	0.310255
ENSG00000226981	0.310251
ENSG00000153936	0.310246
ENSG00000261915	0.310238
ENSG00000268350	0.31022
ENSG00000061987	0.310213
ENSG00000110911	0.310211
ENSG00000105516	0.310206
ENSG00000165832	0.310199
ENSG00000151148	0.310199
ENSG00000060762	0.310139
ENSG00000227395	0.310139
ENSG00000223685	0.310127
ENSG00000239779	0.310127
ENSG00000241878	0.310123
ENSG00000167186	0.310087
ENSG00000226167	0.310077
ENSG00000249839	0.31007
ENSG00000087365	0.310065
ENSG00000155229	0.310053
ENSG00000131508	0.310035
ENSG00000164897	0.310019
ENSG00000160194	0.310016
ENSG00000082805	0.310012
ENSG00000226101	0.309986
ENSG00000153774	0.309974
ENSG00000226822	0.309972
ENSG00000081177	0.30996
ENSG00000123575	0.309957
ENSG00000224612	0.309948
ENSG00000157870	0.309944
ENSG00000267342	0.309943
ENSG00000108349	0.309934
ENSG00000102172	0.309925
ENSG00000143322	0.309923
ENSG00000225136	0.309914
ENSG00000226933	0.309886
ENSG00000246889	0.309875
ENSG00000144535	0.309871
ENSG00000242798	0.309857
ENSG00000161202	0.30985
ENSG00000099821	0.309846
ENSG00000259595	0.309831
ENSG00000112294	0.309824
ENSG00000141577	0.309824
ENSG00000127995	0.309808
ENSG00000115084	0.309796
ENSG00000273874	0.309768
ENSG00000246283	0.309758
ENSG00000136813	0.309749
ENSG00000115484	0.309746
ENSG00000102178	0.30974
ENSG00000261717	0.309721
ENSG00000168924	0.309717
ENSG00000065559	0.309713
ENSG00000104976	0.309712
ENSG00000135945	0.309708
ENSG00000111707	0.309707
ENSG00000004864	0.309707
ENSG00000107223	0.309695
ENSG00000112357	0.309676
ENSG00000227057	0.309668
ENSG00000259291	0.309643
ENSG00000126883	0.309632
ENSG00000058453	0.309623
ENSG00000147224	0.309619
ENSG00000169733	0.309614
ENSG00000129933	0.309612
ENSG00000110955	0.309611
ENSG00000163541	0.309605
ENSG00000126768	0.309597
ENSG00000063601	0.309594
ENSG00000163644	0.309573
ENSG00000102910	0.309571
ENSG00000241728	0.309562
ENSG00000165684	0.309561
ENSG00000140743	0.309547
ENSG00000087152	0.30954
ENSG00000218459	0.309524
ENSG00000106266	0.309518
ENSG00000006125	0.309514
ENSG00000072121	0.309508
ENSG00000142330	0.309498
ENSG00000226792	0.309497
ENSG00000225760	0.309491
ENSG00000160767	0.30948
ENSG00000227710	0.309476
ENSG00000062485	0.309472
ENSG00000225014	0.309435
ENSG00000174738	0.309434
ENSG00000160392	0.309433
ENSG00000235238	0.309432
ENSG00000227143	0.309419
ENSG00000222592	0.30941
ENSG00000118454	0.309397
ENSG00000160075	0.309375
ENSG00000128881	0.309373
ENSG00000136709	0.309362
ENSG00000124588	0.309323
ENSG00000055917	0.309289
ENSG00000163655	0.309276
ENSG00000066923	0.30927
ENSG00000172530	0.309257
ENSG00000160551	0.309243
ENSG00000227101	0.309224
ENSG00000117640	0.309224
ENSG00000224407	0.309218
ENSG00000143252	0.30918
ENSG00000228797	0.309171
ENSG00000105700	0.309162
ENSG00000171570	0.309153
ENSG00000087470	0.309149
ENSG00000224650	0.30914
ENSG00000248821	0.309123
ENSG00000227242	0.309116
ENSG00000076984	0.309116
ENSG00000223442	0.309114
ENSG00000112659	0.309107
ENSG00000139842	0.309105
ENSG00000164620	0.309094
ENSG00000108963	0.30909
ENSG00000283549	0.309088
ENSG00000170445	0.309087
ENSG00000124532	0.309075
ENSG00000279069	0.309071
ENSG00000112234	0.309067
ENSG00000171456	0.309061
ENSG00000226764	0.309056
ENSG00000174917	0.309049
ENSG00000007080	0.309048
ENSG00000103591	0.309033
ENSG00000279207	0.309028
ENSG00000121067	0.309027
ENSG00000226711	0.309019
ENSG00000254236	0.309019
ENSG00000103227	0.309019
ENSG00000266953	0.309018
ENSG00000282034	0.309014
ENSG00000161542	0.309013
ENSG00000112893	0.308981
ENSG00000078369	0.308973
ENSG00000107745	0.308966
ENSG00000159111	0.308915
ENSG00000236498	0.308912
ENSG00000061936	0.308905
ENSG00000084090	0.308885
ENSG00000225062	0.308866
ENSG00000138398	0.308841
ENSG00000128563	0.308822
ENSG00000227345	0.308801
ENSG00000224563	0.308763
ENSG00000148337	0.308756
ENSG00000257270	0.308748
ENSG00000100314	0.308743
ENSG00000254907	0.308731
ENSG00000260285	0.30873
ENSG00000004487	0.308728
ENSG00000224827	0.308713
ENSG00000227331	0.308687
ENSG00000155975	0.308684
ENSG00000125755	0.30867
ENSG00000101940	0.308628
ENSG00000102030	0.308614
ENSG00000070047	0.308613
ENSG00000227606	0.308603
ENSG00000276663	0.308598
ENSG00000226472	0.308592
ENSG00000283239	0.308588
ENSG00000259607	0.308582
ENSG00000248668	0.308569
ENSG00000226500	0.308565
ENSG00000272758	0.30856
ENSG00000138002	0.308528
ENSG00000145730	0.308526
ENSG00000224908	0.308518
ENSG00000224396	0.308518
ENSG00000121644	0.308514
ENSG00000261093	0.308507
ENSG00000119285	0.308507
ENSG00000227531	0.308506
ENSG00000273294	0.308502
ENSG00000225121	0.308496
ENSG00000272841	0.308483
ENSG00000116580	0.308463
ENSG00000269792	0.308453
ENSG00000065883	0.308447
ENSG00000038358	0.308411
ENSG00000066933	0.308408
ENSG00000241489	0.308387
ENSG00000163166	0.308384
ENSG00000169221	0.308375
ENSG00000257704	0.308369
ENSG00000250571	0.308365
ENSG00000141127	0.308354
ENSG00000226819	0.308353
ENSG00000250909	0.308337
ENSG00000269858	0.308336
ENSG00000137288	0.308324
ENSG00000258830	0.308321
ENSG00000164038	0.308318
ENSG00000080603	0.308316
ENSG00000131788	0.308314
ENSG00000114062	0.308313
ENSG00000153130	0.308291
ENSG00000102057	0.308284
ENSG00000134851	0.308282
ENSG00000223698	0.308278
ENSG00000233885	0.308258
ENSG00000172732	0.308247
ENSG00000164975	0.308233
ENSG00000111481	0.308228
ENSG00000227443	0.30821
ENSG00000055950	0.308208
ENSG00000101337	0.308203
ENSG00000105738	0.308188
ENSG00000168040	0.308183
ENSG00000105221	0.308177
ENSG00000227498	0.308156
ENSG00000140829	0.308155
ENSG00000226212	0.308134
ENSG00000140382	0.308126
ENSG00000226986	0.308122
ENSG00000150768	0.308106
ENSG00000240857	0.308079
ENSG00000222355	0.308073
ENSG00000128245	0.308006
ENSG00000140905	0.307983
ENSG00000138386	0.307962
ENSG00000119820	0.30796
ENSG00000223006	0.307952
ENSG00000225238	0.307952
ENSG00000075151	0.307923
ENSG00000148672	0.307918
ENSG00000226597	0.307912
ENSG00000095321	0.307911
ENSG00000053770	0.307902
ENSG00000131748	0.307891
ENSG00000272772	0.30789
ENSG00000077463	0.307884
ENSG00000253200	0.307866
ENSG00000132716	0.307864
ENSG00000155858	0.307859
ENSG00000116984	0.307848
ENSG00000099949	0.30783
ENSG00000224625	0.307824
ENSG00000102103	0.307809
ENSG00000128731	0.307806
ENSG00000113013	0.307806
ENSG00000136861	0.3078
ENSG00000158863	0.307771
ENSG00000173153	0.307757
ENSG00000106636	0.30775
ENSG00000250251	0.307748
ENSG00000226515	0.307731
ENSG00000100888	0.307719
ENSG00000144674	0.307716
ENSG00000227096	0.307708
ENSG00000279182	0.307702
ENSG00000226871	0.307689
ENSG00000269386	0.307684
ENSG00000054116	0.307683
ENSG00000115661	0.307674
ENSG00000280433	0.307673
ENSG00000130699	0.307673
ENSG00000123352	0.30766
ENSG00000164040	0.307655
ENSG00000225527	0.307655
ENSG00000102931	0.307652
ENSG00000150401	0.307646
ENSG00000227109	0.30763
ENSG00000049656	0.30761
ENSG00000103194	0.307593
ENSG00000125779	0.307592
ENSG00000226026	0.307591
ENSG00000229419	0.307588
ENSG00000172115	0.307552
ENSG00000138074	0.307546
ENSG00000109079	0.307546
ENSG00000166913	0.307545
ENSG00000228818	0.307544
ENSG00000258472	0.307527
ENSG00000136450	0.307522
ENSG00000234558	0.307517
ENSG00000226454	0.307502
ENSG00000064419	0.307499
ENSG00000064545	0.307498
ENSG00000241962	0.307482
ENSG00000152234	0.307466
ENSG00000167986	0.307446
ENSG00000065308	0.307446
ENSG00000080345	0.307443
ENSG00000154144	0.30744
ENSG00000119421	0.307436
ENSG00000104979	0.307417
ENSG00000115274	0.307383
ENSG00000137098	0.307381
ENSG00000090863	0.307375
ENSG00000102100	0.307363
ENSG00000111802	0.307353
ENSG00000260439	0.307341
ENSG00000174456	0.307338
ENSG00000275400	0.307322
ENSG00000123415	0.30732
ENSG00000227069	0.307318
ENSG00000162980	0.307307
ENSG00000166167	0.307305
ENSG00000071054	0.307304
ENSG00000174886	0.307296
ENSG00000175029	0.307275
ENSG00000138641	0.307274
ENSG00000226529	0.307251
ENSG00000090238	0.307244
ENSG00000273230	0.307241
ENSG00000115073	0.307231
ENSG00000225146	0.307227
ENSG00000140632	0.307224
ENSG00000258674	0.307223
ENSG00000249142	0.307218
ENSG00000047410	0.307204
ENSG00000116161	0.3072
ENSG00000143257	0.307178
ENSG00000008294	0.307142
ENSG00000239857	0.307136
ENSG00000167522	0.307136
ENSG00000275052	0.307134
ENSG00000048028	0.307131
ENSG00000089022	0.307129
ENSG00000145029	0.307108
ENSG00000227411	0.307106
ENSG00000090447	0.307098
ENSG00000272617	0.307095
ENSG00000039123	0.30709
ENSG00000226963	0.307087
ENSG00000112992	0.307081
ENSG00000119139	0.307076
ENSG00000137497	0.307072
ENSG00000143155	0.307053
ENSG00000075975	0.307038
ENSG00000110497	0.307031
ENSG00000073050	0.307026
ENSG00000106246	0.307016
ENSG00000232859	0.307016
ENSG00000146085	0.307009
ENSG00000160226	0.306996
ENSG00000155666	0.306987
ENSG00000116455	0.306985
ENSG00000170921	0.306978
ENSG00000100418	0.306955
ENSG00000130159	0.306926
ENSG00000244187	0.306921
ENSG00000172428	0.306917
ENSG00000273221	0.306909
ENSG00000272478	0.306892
ENSG00000173660	0.30689
ENSG00000165280	0.306881
ENSG00000068438	0.30688
ENSG00000100380	0.306854
ENSG00000149485	0.306847
ENSG00000243789	0.30684
ENSG00000132305	0.306832
ENSG00000081154	0.306827
ENSG00000162517	0.306825
ENSG00000280571	0.306806
ENSG00000222795	0.306802
ENSG00000099624	0.306772
ENSG00000260537	0.306765
ENSG00000228843	0.306737
ENSG00000226324	0.306724
ENSG00000226200	0.306722
ENSG00000141646	0.306715
ENSG00000226072	0.306713
ENSG00000112851	0.306711
ENSG00000230311	0.306706
ENSG00000225113	0.306694
ENSG00000136699	0.306681
ENSG00000174227	0.306673
ENSG00000065518	0.306665
ENSG00000143256	0.306664
ENSG00000146007	0.306662
ENSG00000227488	0.306657
ENSG00000099341	0.30665
ENSG00000136937	0.306641
ENSG00000153048	0.306629
ENSG00000226540	0.306623
ENSG00000132300	0.306616
ENSG00000226971	0.306616
ENSG00000273820	0.306595
ENSG00000133265	0.306594
ENSG00000222312	0.306567
ENSG00000254559	0.306565
ENSG00000101132	0.306554
ENSG00000227860	0.306547
ENSG00000280213	0.306535
ENSG00000087301	0.306531
ENSG00000135766	0.306527
ENSG00000100142	0.306516
ENSG00000230424	0.306495
ENSG00000281991	0.30648
ENSG00000131473	0.306477
ENSG00000105698	0.306472
ENSG00000226374	0.306459
ENSG00000070718	0.306443
ENSG00000108375	0.306443
ENSG00000118557	0.306432
ENSG00000107140	0.306429
ENSG00000113558	0.306412
ENSG00000125107	0.30641
ENSG00000025800	0.306373
ENSG00000174606	0.30637
ENSG00000005175	0.306367
ENSG00000157954	0.306367
ENSG00000243759	0.306365
ENSG00000283228	0.306352
ENSG00000071655	0.306344
ENSG00000090266	0.306328
ENSG00000100324	0.306322
ENSG00000171159	0.306295
ENSG00000224220	0.306282
ENSG00000255526	0.306277
ENSG00000141385	0.30627
ENSG00000226759	0.306265
ENSG00000169727	0.306264
ENSG00000153339	0.306254
ENSG00000124574	0.306253
ENSG00000068120	0.306251
ENSG00000148824	0.306239
ENSG00000131165	0.306233
ENSG00000225393	0.306231
ENSG00000148331	0.306225
ENSG00000130985	0.306223
ENSG00000126934	0.306204
ENSG00000154001	0.306201
ENSG00000222915	0.306199
ENSG00000078043	0.306184
ENSG00000164654	0.30618
ENSG00000226360	0.306179
ENSG00000278267	0.306171
ENSG00000101882	0.30617
ENSG00000047188	0.306169
ENSG00000100445	0.30612
ENSG00000265491	0.306119
ENSG00000227155	0.306112
ENSG00000225796	0.306111
ENSG00000272333	0.30611
ENSG00000070814	0.306108
ENSG00000249884	0.306094
ENSG00000157020	0.306089
ENSG00000167112	0.306086
ENSG00000136444	0.306078
ENSG00000225787	0.306061
ENSG00000229852	0.30606
ENSG00000226642	0.306042
ENSG00000226081	0.306036
ENSG00000138443	0.306028
ENSG00000227805	0.306016
ENSG00000011243	0.306014
ENSG00000115685	0.306014
ENSG00000134759	0.306008
ENSG00000164347	0.306004
ENSG00000226870	0.305982
ENSG00000143393	0.305982
ENSG00000226004	0.30598
ENSG00000055163	0.305977
ENSG00000124356	0.305956
ENSG00000258429	0.305944
ENSG00000172239	0.305898
ENSG00000071189	0.305883
ENSG00000226626	0.305879
ENSG00000227158	0.305876
ENSG00000268790	0.305853
ENSG00000244009	0.305846
ENSG00000169710	0.305845
ENSG00000141027	0.305843
ENSG00000134077	0.305841
ENSG00000068654	0.305832
ENSG00000266173	0.305825
ENSG00000090316	0.305813
ENSG00000234818	0.305803
ENSG00000279488	0.305801
ENSG00000124608	0.3058
ENSG00000273003	0.305794
ENSG00000142207	0.305784
ENSG00000226906	0.30577
ENSG00000261840	0.305763
ENSG00000242028	0.30576
ENSG00000110237	0.305746
ENSG00000160294	0.305737
ENSG00000250896	0.305729
ENSG00000224870	0.305721
ENSG00000174243	0.30572
ENSG00000119471	0.305715
ENSG00000272918	0.305714
ENSG00000022277	0.305713
ENSG00000222652	0.305706
ENSG00000013523	0.305692
ENSG00000268112	0.305673
ENSG00000095319	0.305672
ENSG00000044115	0.305651
ENSG00000160714	0.305646
ENSG00000144785	0.305639
ENSG00000159377	0.305609
ENSG00000140990	0.305598
ENSG00000118007	0.30559
ENSG00000271698	0.305587
ENSG00000120137	0.305587
ENSG00000104131	0.305579
ENSG00000278974	0.305563
ENSG00000227678	0.30556
ENSG00000141034	0.305543
ENSG00000083838	0.305534
ENSG00000135637	0.305533
ENSG00000273747	0.305532
ENSG00000158435	0.305526
ENSG00000147140	0.305502
ENSG00000143543	0.305496
ENSG00000163126	0.305482
ENSG00000122085	0.305467
ENSG00000173113	0.305443
ENSG00000116688	0.305442
ENSG00000168724	0.305442
ENSG00000123154	0.305425
ENSG00000276234	0.305409
ENSG00000137207	0.305404
ENSG00000162298	0.305374
ENSG00000091483	0.305371
ENSG00000268983	0.30537
ENSG00000160124	0.305367
ENSG00000115364	0.305364
ENSG00000126432	0.305351
ENSG00000227743	0.305342
ENSG00000229372	0.305341
ENSG00000100084	0.305328
ENSG00000167523	0.305327
ENSG00000125967	0.30531
ENSG00000137100	0.305295
ENSG00000123091	0.305292
ENSG00000227585	0.305292
ENSG00000133422	0.305276
ENSG00000213927	0.305266
ENSG00000172590	0.305263
ENSG00000273155	0.305244
ENSG00000124177	0.305237
ENSG00000071462	0.305231
ENSG00000116198	0.30522
ENSG00000119318	0.305196
ENSG00000081913	0.305195
ENSG00000160710	0.305193
ENSG00000276791	0.305184
ENSG00000102974	0.305182
ENSG00000174891	0.30518
ENSG00000134030	0.305178
ENSG00000267426	0.305165
ENSG00000164151	0.305162
ENSG00000116353	0.305155
ENSG00000112685	0.305154
ENSG00000225980	0.305152
ENSG00000250021	0.305134
ENSG00000067365	0.30513
ENSG00000278299	0.305115
ENSG00000031698	0.30511
ENSG00000161996	0.30511
ENSG00000125503	0.305108
ENSG00000245768	0.305107
ENSG00000138768	0.305081
ENSG00000228532	0.305077
ENSG00000086504	0.305065
ENSG00000272288	0.305064
ENSG00000158793	0.305058
ENSG00000225043	0.305055
ENSG00000175602	0.305053
ENSG00000272593	0.305048
ENSG00000165714	0.305046
ENSG00000227124	0.30503
ENSG00000168944	0.305026
ENSG00000141644	0.305017
ENSG00000105393	0.305014
ENSG00000163866	0.305014
ENSG00000137692	0.305011
ENSG00000247049	0.305004
ENSG00000095787	0.305004
ENSG00000164091	0.305001
ENSG00000259522	0.305001
ENSG00000103043	0.304999
ENSG00000225697	0.304997
ENSG00000134153	0.304996
ENSG00000254721	0.304989
ENSG00000132664	0.304985
ENSG00000131148	0.304974
ENSG00000119787	0.304972
ENSG00000114745	0.304971
ENSG00000117262	0.30497
ENSG00000107897	0.304968
ENSG00000001631	0.304955
ENSG00000227430	0.304945
ENSG00000226406	0.304943
ENSG00000089063	0.304941
ENSG00000237911	0.304922
ENSG00000267523	0.304912
ENSG00000226777	0.304912
ENSG00000121940	0.304905
ENSG00000160401	0.304902
ENSG00000104695	0.3049
ENSG00000103356	0.304881
ENSG00000163875	0.304878
ENSG00000143157	0.304867
ENSG00000227234	0.304859
ENSG00000258554	0.304856
ENSG00000227102	0.304837
ENSG00000132680	0.304835
ENSG00000227180	0.304824
ENSG00000242073	0.304819
ENSG00000136718	0.304811
ENSG00000115808	0.304799
ENSG00000115211	0.304792
ENSG00000119965	0.30479
ENSG00000234055	0.304782
ENSG00000225822	0.304775
ENSG00000146729	0.30477
ENSG00000244151	0.304767
ENSG00000262633	0.304754
ENSG00000164951	0.304752
ENSG00000135503	0.304748
ENSG00000064393	0.304733
ENSG00000170832	0.304722
ENSG00000141867	0.304718
ENSG00000272742	0.304717
ENSG00000128011	0.304711
ENSG00000148300	0.304686
ENSG00000103121	0.304682
ENSG00000004975	0.304673
ENSG00000157212	0.304669
ENSG00000115760	0.304669
ENSG00000218872	0.304653
ENSG00000136044	0.304642
ENSG00000175634	0.304636
ENSG00000227038	0.304633
ENSG00000117751	0.304631
ENSG00000081386	0.304629
ENSG00000237126	0.30462
ENSG00000227104	0.304619
ENSG00000107104	0.30461
ENSG00000172869	0.304605
ENSG00000241506	0.3046
ENSG00000272831	0.304599
ENSG00000226718	0.304596
ENSG00000227512	0.304592
ENSG00000136003	0.304585
ENSG00000225669	0.304581
ENSG00000154518	0.304578
ENSG00000105438	0.304575
ENSG00000168763	0.304569
ENSG00000225825	0.304567
ENSG00000125447	0.304557
ENSG00000132600	0.304556
ENSG00000140474	0.304555
ENSG00000226506	0.304553
ENSG00000128159	0.304551
ENSG00000116396	0.304546
ENSG00000226552	0.304543
ENSG00000075413	0.304537
ENSG00000119777	0.304537
ENSG00000145494	0.304536
ENSG00000131467	0.304527
ENSG00000135932	0.304515
ENSG00000136270	0.304514
ENSG00000255467	0.304509
ENSG00000267980	0.304495
ENSG00000167118	0.304474
ENSG00000103657	0.304454
ENSG00000253204	0.30445
ENSG00000169592	0.304448
ENSG00000165637	0.304438
ENSG00000225022	0.30443
ENSG00000227688	0.304425
ENSG00000236830	0.304424
ENSG00000162300	0.304422
ENSG00000163684	0.304422
ENSG00000227877	0.30442
ENSG00000075292	0.304402
ENSG00000122729	0.304397
ENSG00000094631	0.304396
ENSG00000110619	0.304388
ENSG00000227200	0.304387
ENSG00000165271	0.304373
[truncated: 42,188 more rows]
