# Supplementary material for: Gene Size Matters: An Analysis of Gene Length in the Human Genome
Source: Front Genet. 2021 Feb 11;12:559998. doi: 10.3389/fgene.2021.559998 (PMC7905317; doi:10.3389/fgene.2021.559998)
Supplement: Supplementary file 6 [file Table_6.xlsx]

## Sheet: Supplementary Table 6
Supplementary Table 6. Number of Protein-Protein interactions and Publications in Pubmed for each gene in the dataset
Gene	Number of Publications	Number of Protein-Protein Interactions
ENSG00000000003	7	19
ENSG00000000005	69	2
ENSG00000000419	43	49
ENSG00000000457	2	14
ENSG00000000460	1	0
ENSG00000000938	1225	26
ENSG00000000971	1189	14
ENSG00000001036	12	12
ENSG00000001084	451	10
ENSG00000001167	87	0
ENSG00000001460	1	0
ENSG00000001461	0	5
ENSG00000001497	14	47
ENSG00000001561	4	8
ENSG00000001617	131	5
ENSG00000001626	8302	765
ENSG00000001629	2	8
ENSG00000001630	170	24
ENSG00000001631	293	17
ENSG00000002016	523	42
ENSG00000002330	35409	45
ENSG00000002549	75	34
ENSG00000002586	1498	17
ENSG00000002587	14	0
ENSG00000002726	12	1
ENSG00000002745	113	11
ENSG00000002746	7	0
ENSG00000002822	246	65
ENSG00000002834	129	95
ENSG00000002919	4	23
ENSG00000002933	15	4
ENSG00000003056	1267	25
ENSG00000003096	4	32
ENSG00000003137	277	3
ENSG00000003147	68	13
ENSG00000003249	1	0
ENSG00000003393	186	8
ENSG00000003400	208	42
ENSG00000003402	906	39
ENSG00000003436	1836	13
ENSG00000003509	5	29
ENSG00000003756	76	58
ENSG00000003987	8	0
ENSG00000003989	49	25
ENSG00000004059	57	64
ENSG00000004139	57	0
ENSG00000004142	31	0
ENSG00000004399	59	4
ENSG00000004455	108	46
ENSG00000004468	6268	0
ENSG00000004478	170	92
ENSG00000004487	566	348
ENSG00000004534	17	30
ENSG00000004660	16	24
ENSG00000004700	169	38
ENSG00000004766	4	60
ENSG00000004776	123	10
ENSG00000004777	5	2
ENSG00000004779	11	29
ENSG00000004799	287	5
ENSG00000004809	41	30
ENSG00000004838	50	11
ENSG00000004846	154	8
ENSG00000004848	448	17
ENSG00000004864	158	82
ENSG00000004866	343	33
ENSG00000004897	111	122
ENSG00000004939	241	11
ENSG00000004948	53	6
ENSG00000004961	4617	60
ENSG00000004975	220	163
ENSG00000005001	5	2
ENSG00000005007	346	259
ENSG00000005020	19	15
ENSG00000005022	16	186
ENSG00000005059	15	9
ENSG00000005073	202	5
ENSG00000005075	9	60
ENSG00000005100	18	20
ENSG00000005102	36	37
ENSG00000005108	60	3
ENSG00000005156	139	77
ENSG00000005175	28	95
ENSG00000005187	16	2
ENSG00000005189	1	11
ENSG00000005194	59	49
ENSG00000005206	22	100
ENSG00000005238	0	10
ENSG00000005243	4	1
ENSG00000005249	78	65
ENSG00000005302	12	18
ENSG00000005339	1222	323
ENSG00000005379	1	20
ENSG00000005381	6103	7
ENSG00000005421	2250	0
ENSG00000005436	23	22
ENSG00000005448	1	24
ENSG00000005469	36	11
ENSG00000005471	280	2
ENSG00000005483	11	39
ENSG00000005486	8	12
ENSG00000005513	67	6
ENSG00000005700	20	76
ENSG00000005801	8	9
ENSG00000005810	43	79
ENSG00000005812	24	13
ENSG00000005844	55	6
ENSG00000005882	95	13
ENSG00000005884	90	22
ENSG00000005889	197	6
ENSG00000005893	455	91
ENSG00000005961	200	16
ENSG00000005981	11	27
ENSG00000006007	10	20
ENSG00000006015	0	7
ENSG00000006016	39	5
ENSG00000006025	0	1
ENSG00000006042	12	3
ENSG00000006047	31	68
ENSG00000006059	1	5
ENSG00000006062	46	32
ENSG00000006071	705	3
ENSG00000006116	8	3
ENSG00000006118	3	65
ENSG00000006125	13	122
ENSG00000006128	137	6
ENSG00000006194	11	69
ENSG00000006210	1066	1
ENSG00000006282	3	37
ENSG00000006283	238	3
ENSG00000006327	256	4
ENSG00000006377	102	1
ENSG00000006432	26	4
ENSG00000006451	290	64
ENSG00000006453	10	37
ENSG00000006459	16	2
ENSG00000006468	274	19
ENSG00000006530	88	0
ENSG00000006534	16	41
ENSG00000006555	1	0
ENSG00000006576	2	5
ENSG00000006606	298	1
ENSG00000006607	28	26
ENSG00000006611	148	21
ENSG00000006625	54	17
ENSG00000006634	116	22
ENSG00000006638	498	30
ENSG00000006652	41	13
ENSG00000006659	4	17
ENSG00000006695	67	1
ENSG00000006704	59	53
ENSG00000006712	129	67
ENSG00000006715	32	32
ENSG00000006740	5	16
ENSG00000006744	94	0
ENSG00000006747	62	14
ENSG00000006756	38	0
ENSG00000006757	23	3
ENSG00000006788	10	28
ENSG00000006831	483	6
ENSG00000006837	11	21
ENSG00000007001	5	3
ENSG00000007038	22	7
ENSG00000007047	92	51
ENSG00000007062	2274	10
ENSG00000007080	3	28
ENSG00000007129	4	46
ENSG00000007168	322	76
ENSG00000007171	4606	146
ENSG00000007174	27	3
ENSG00000007202	8	8
ENSG00000007216	80	11
ENSG00000007237	57	22
ENSG00000007255	6	18
ENSG00000007264	115	23
ENSG00000007306	30	2
ENSG00000007312	681	100
ENSG00000007314	408	4
ENSG00000007341	14	19
ENSG00000007350	82	6
ENSG00000007372	1581	44
ENSG00000007376	1	1
ENSG00000007384	19	7
ENSG00000007392	8	130
ENSG00000007402	54	15
ENSG00000007516	9	2
ENSG00000007520	6	22
ENSG00000007541	8	15
ENSG00000007545	0	14
ENSG00000007866	25	20
ENSG00000007908	558	16
ENSG00000007923	7	61
ENSG00000007933	513	1
ENSG00000007944	64	26
ENSG00000007952	721	4
ENSG00000007968	290	24
ENSG00000008018	32	145
ENSG00000008056	89	35
ENSG00000008083	119	26
ENSG00000008086	278	19
ENSG00000008118	5	6
ENSG00000008128	82	70
ENSG00000008130	18	63
ENSG00000008196	132	13
ENSG00000008197	3	1
ENSG00000008226	55	1
ENSG00000008256	3	17
ENSG00000008277	53	9
ENSG00000008282	10	8
ENSG00000008283	11	6
ENSG00000008294	84	93
ENSG00000008300	38	18
ENSG00000008311	355	0
ENSG00000008323	7	19
ENSG00000008324	2	12
ENSG00000008382	5	2
ENSG00000008394	82	13
ENSG00000008405	361	139
ENSG00000008438	56	0
ENSG00000008441	72	21
ENSG00000008513	30	17
ENSG00000008516	53	1
ENSG00000008517	281	14
ENSG00000008710	1198	21
ENSG00000008735	29	90
ENSG00000008838	26	71
ENSG00000008853	47	23
ENSG00000008869	1	14
ENSG00000008952	40	21
ENSG00000008988	27	0
ENSG00000009307	51	54
ENSG00000009335	33	53
ENSG00000009413	93	15
ENSG00000009694	8	4
ENSG00000009709	682	6
ENSG00000009724	244	4
ENSG00000009765	21	3
ENSG00000009780	0	1
ENSG00000009790	8	36
ENSG00000009830	77	23
ENSG00000009844	26	42
ENSG00000009950	196	7
ENSG00000009954	64	51
ENSG00000010017	35	141
ENSG00000010030	36	7
ENSG00000010072	14	98
ENSG00000010165	0	29
ENSG00000010219	10	16
ENSG00000010244	17	46
ENSG00000010256	30	65
ENSG00000010270	12	3
ENSG00000010278	1383	24
ENSG00000010282	7	1
ENSG00000010292	16	63
ENSG00000010295	3	30
ENSG00000010310	154	1
ENSG00000010318	10	22
ENSG00000010319	18	1
ENSG00000010322	111	37
ENSG00000010327	94	6
ENSG00000010361	38	19
ENSG00000010379	40	1
ENSG00000010404	2341	41
ENSG00000010438	71	15
ENSG00000010539	3	5
ENSG00000010610	117113	86
ENSG00000010626	2	1
ENSG00000010671	1713	83
ENSG00000010704	3069	3
ENSG00000010803	8	24
ENSG00000010810	1943	191
ENSG00000010818	51	10
ENSG00000010932	471	1
ENSG00000011007	38	73
ENSG00000011009	22	26
ENSG00000011021	29	4
ENSG00000011028	0	27
ENSG00000011052	2	110
ENSG00000011083	3	0
ENSG00000011105	11	3
ENSG00000011114	12	4
ENSG00000011132	32	40
ENSG00000011143	58	84
ENSG00000011198	147	0
ENSG00000011201	183	7
ENSG00000011243	30	59
ENSG00000011258	9	30
ENSG00000011260	4	27
ENSG00000011275	36	26
ENSG00000011295	14	45
ENSG00000011304	167	237
ENSG00000011332	21	13
ENSG00000011347	27	0
ENSG00000011376	30	26
ENSG00000011405	50	62
ENSG00000011422	1787	104
ENSG00000011426	43	152
ENSG00000011451	16	73
ENSG00000011454	17	111
ENSG00000011465	1299	19
ENSG00000011478	16	26
ENSG00000011485	13	117
ENSG00000011523	18	11
ENSG00000011566	49	12
ENSG00000011590	11	22
ENSG00000011600	287	7
ENSG00000011638	2	10
ENSG00000011677	89	21
ENSG00000012048	14073	1052
ENSG00000012061	1923	40
ENSG00000012124	1761	13
ENSG00000012171	103	6
ENSG00000012174	53	5
ENSG00000012211	3	62
ENSG00000012223	596	42
ENSG00000012232	41	23
ENSG00000012504	110	25
ENSG00000012660	73	11
ENSG00000012779	2021	58
ENSG00000012817	41	2
ENSG00000012822	15	36
ENSG00000012963	6	54
ENSG00000012983	12	18
ENSG00000013016	41	0
ENSG00000013275	34	166
ENSG00000013288	4	7
ENSG00000013293	10	0
ENSG00000013297	80	0
ENSG00000013306	5	4
ENSG00000013364	1615	91
ENSG00000013374	55	26
ENSG00000013375	119	20
ENSG00000013392	1	0
ENSG00000013441	89	165
ENSG00000013503	36	50
ENSG00000013523	2	12
ENSG00000013561	22	28
ENSG00000013563	13	6
ENSG00000013573	52	31
ENSG00000013583	8	8
ENSG00000013588	61	0
ENSG00000013619	36	2
ENSG00000013725	405	6
ENSG00000013810	192	81
ENSG00000014123	17	23
ENSG00000014138	12	0
ENSG00000014164	2	121
ENSG00000014216	145	117
ENSG00000014257	84	24
ENSG00000014641	61	46
ENSG00000014824	16	0
ENSG00000014914	5	16
ENSG00000014919	31	0
ENSG00000015133	17	15
ENSG00000015153	14	133
ENSG00000015171	56	54
ENSG00000015285	0	63
ENSG00000015413	26	54
ENSG00000015475	8722	54
ENSG00000015479	73	294
ENSG00000015520	369	1
ENSG00000015532	27	24
ENSG00000015568	2	39
ENSG00000015592	18	17
ENSG00000015676	3	0
ENSG00000016082	279	27
ENSG00000016391	32	0
ENSG00000016402	12	30
ENSG00000016490	127	2
ENSG00000016602	16	1
ENSG00000016864	7	7
ENSG00000017260	177	17
ENSG00000017427	2894	15
ENSG00000017483	27	6
ENSG00000017797	232	80
ENSG00000018189	11	14
ENSG00000018236	80	24
ENSG00000018280	167	0
ENSG00000018408	306	29
ENSG00000018510	94	32
ENSG00000018610	4	16
ENSG00000018625	243	20
ENSG00000018699	3	46
ENSG00000018869	18	3
ENSG00000019102	1	29
ENSG00000019144	37	11
ENSG00000019169	10164	3
ENSG00000019186	1094	4
ENSG00000019485	6	1
ENSG00000019505	8	1
ENSG00000019549	509	24
ENSG00000019582	547	11
ENSG00000019991	7450	30
ENSG00000019995	4	37
ENSG00000020129	8	51
ENSG00000020181	4	2
ENSG00000020256	15	31
ENSG00000020426	25	63
ENSG00000020577	19	16
ENSG00000020633	928	42
ENSG00000020922	1189	143
ENSG00000021300	9	6
ENSG00000021355	77	23
ENSG00000021461	60	0
ENSG00000021488	194	4
ENSG00000021574	313	19
ENSG00000021645	70	12
ENSG00000021762	10	20
ENSG00000021776	16	0
ENSG00000021826	168	60
ENSG00000021852	31	2
ENSG00000022267	206	39
ENSG00000022277	4	29
ENSG00000022355	244	8
ENSG00000022556	75	20
ENSG00000022567	3	2
ENSG00000022840	11	37
ENSG00000022976	1	5
ENSG00000023041	4	16
ENSG00000023171	8	20
ENSG00000023191	31	51
ENSG00000023228	65	115
ENSG00000023287	114	87
ENSG00000023318	66	81
ENSG00000023330	73	59
ENSG00000023445	418	80
ENSG00000023516	23	38
ENSG00000023572	59	8
ENSG00000023608	17	15
ENSG00000023697	228	17
ENSG00000023734	1104	102
ENSG00000023839	807	48
ENSG00000023892	30	33
ENSG00000023902	33	0
ENSG00000023909	303	23
ENSG00000024048	35	66
ENSG00000024422	64	29
ENSG00000024526	33	15
ENSG00000024862	3	13
ENSG00000025039	17	15
ENSG00000025156	197	40
ENSG00000025293	23	18
ENSG00000025423	19	13
ENSG00000025434	706	42
ENSG00000025708	147	19
ENSG00000025770	9	102
ENSG00000025772	34	46
ENSG00000025796	90	46
ENSG00000025800	22	83
ENSG00000026025	2418	308
ENSG00000026103	23762	100
ENSG00000026297	64	12
ENSG00000026508	12289	125
ENSG00000026559	6	5
ENSG00000026652	14	9
ENSG00000026751	131	15
ENSG00000026950	60	3
ENSG00000027001	15	25
ENSG00000027075	45	11
ENSG00000027644	59	4
ENSG00000027697	218	29
ENSG00000027847	21	26
ENSG00000027869	54	40
ENSG00000028116	56	33
ENSG00000028137	234	25
ENSG00000028203	17	26
ENSG00000028277	189	18
ENSG00000028310	38	15
ENSG00000028528	91	0
ENSG00000028839	24	25
ENSG00000029153	53	22
ENSG00000029363	69	106
ENSG00000029364	19	44
ENSG00000029534	165	25
ENSG00000029559	451	0
ENSG00000029639	51	0
ENSG00000029725	54	71
ENSG00000029993	55	33
ENSG00000030066	40	70
ENSG00000030110	937	30
ENSG00000030304	1910	11
ENSG00000030419	116	17
ENSG00000030582	1167	101
ENSG00000031003	1	6
ENSG00000031081	34	5
ENSG00000031691	6	34
ENSG00000031698	6314	62
ENSG00000031823	33	45
ENSG00000032219	185	28
ENSG00000032389	0	53
ENSG00000032444	30	30
ENSG00000032742	122	32
ENSG00000033011	33	0
ENSG00000033030	10	0
ENSG00000033050	27	66
ENSG00000033100	2	6
ENSG00000033122	27	12
ENSG00000033170	134	31
ENSG00000033178	25	0
ENSG00000033327	278	76
ENSG00000033627	11	69
ENSG00000033800	251	0
ENSG00000033867	90	41
ENSG00000034053	66	32
ENSG00000034152	221	118
ENSG00000034239	1	0
ENSG00000034510	17	14
ENSG00000034533	6	14
ENSG00000034677	21	13
ENSG00000034693	84	0
ENSG00000034713	122	85
ENSG00000034971	348	42
ENSG00000035115	4	12
ENSG00000035141	7	60
ENSG00000035403	431	117
ENSG00000035499	10	44
ENSG00000035664	820	8
ENSG00000035681	23	35
ENSG00000035687	53	86
ENSG00000035720	19	7
ENSG00000035862	945	13
ENSG00000035928	249	87
ENSG00000036054	8	21
ENSG00000036257	408	1227
ENSG00000036448	10	2
ENSG00000036473	2848	13
ENSG00000036530	164	2
ENSG00000036549	0	42
ENSG00000036565	71	56
ENSG00000036672	107	105
ENSG00000036828	1102	16
ENSG00000037042	7	21
ENSG00000037241	0	171
ENSG00000037280	308	24
ENSG00000037474	53	102
ENSG00000037637	2	14
ENSG00000037749	5	0
ENSG00000037757	26	9
ENSG00000037897	11	36
ENSG00000037965	112	10
ENSG00000038002	10150	7
ENSG00000038210	5	18
ENSG00000038219	0	36
ENSG00000038274	27	42
ENSG00000038295	41	4
ENSG00000038358	40	100
ENSG00000038382	1803	33
ENSG00000038427	470	18
ENSG00000038532	89	6
ENSG00000038945	260	11
ENSG00000039068	3139	636
ENSG00000039123	0	109
ENSG00000039139	83	0
ENSG00000039319	58	18
ENSG00000039523	0	7
ENSG00000039537	9764	8
ENSG00000039560	12	63
ENSG00000039600	18	17
ENSG00000039650	94	68
ENSG00000039987	36	0
ENSG00000040199	91	26
ENSG00000040275	3	267
ENSG00000040341	29	50
ENSG00000040487	5	1
ENSG00000040531	1429	0
ENSG00000040608	142	5
ENSG00000040633	13	13
ENSG00000040731	24	5
ENSG00000040933	26	8
ENSG00000041353	78	15
ENSG00000041357	30	130
ENSG00000041515	10	8
ENSG00000041802	10	26
ENSG00000041880	56	7
ENSG00000041982	928	4
ENSG00000041988	2	6
ENSG00000042062	0	0
ENSG00000042088	197	11
ENSG00000042286	31	2
ENSG00000042304	0	0
ENSG00000042317	26	10
ENSG00000042429	23	0
ENSG00000042445	8	26
ENSG00000042493	105	28
ENSG00000042753	31	52
ENSG00000042781	254	2
ENSG00000042813	4	2
ENSG00000042832	27367	2
ENSG00000042980	80	1
ENSG00000043039	21	0
ENSG00000043093	33	0
ENSG00000043143	1	25
ENSG00000043355	171	12
ENSG00000043462	16	0
ENSG00000043514	15	4
ENSG00000043591	2485	8
ENSG00000044012	14	0
ENSG00000044090	88	657
ENSG00000044115	536	90
ENSG00000044446	46	20
ENSG00000044459	7	8
ENSG00000044524	164	30
ENSG00000044574	285	534
ENSG00000046604	257	48
ENSG00000046647	7	0
ENSG00000046651	114	267
ENSG00000046653	23	12
ENSG00000046774	76	24
ENSG00000046889	52	0
ENSG00000047056	5	21
ENSG00000047188	8	41
ENSG00000047230	10	34
ENSG00000047249	10	50
ENSG00000047315	14	132
ENSG00000047346	0	8
ENSG00000047365	12	3
ENSG00000047410	1826	101
ENSG00000047457	32271	11
ENSG00000047578	8	7
ENSG00000047579	309	133
ENSG00000047597	243	7
ENSG00000047617	62	1
ENSG00000047621	6	3
ENSG00000047634	10	27
ENSG00000047644	4	10
ENSG00000047648	31	2
ENSG00000047662	0	0
ENSG00000047849	167	80
ENSG00000047932	133	129
ENSG00000047936	752	6
ENSG00000048028	54	58
ENSG00000048052	209	58
ENSG00000048140	6	46
ENSG00000048162	1	46
ENSG00000048342	42	36
ENSG00000048392	155	17
ENSG00000048405	1	19
ENSG00000048462	132	16
ENSG00000048471	2	7
ENSG00000048540	34	37
ENSG00000048544	1	56
ENSG00000048545	83	1
ENSG00000048649	65	24
ENSG00000048707	8	11
ENSG00000048740	64	22
ENSG00000048828	8	64
ENSG00000048991	6	9
ENSG00000049089	102	5
ENSG00000049130	134	0
ENSG00000049167	113	69
ENSG00000049192	20	3
ENSG00000049239	38	5
ENSG00000049245	113	72
ENSG00000049246	344	11
ENSG00000049247	28	1
ENSG00000049249	248	13
ENSG00000049283	9	33
ENSG00000049323	142	37
ENSG00000049449	37	109
ENSG00000049540	524	14
ENSG00000049541	63	75
ENSG00000049618	158	52
ENSG00000049656	131	19
ENSG00000049759	365	199
ENSG00000049768	9794	70
ENSG00000049769	3	4
ENSG00000049860	187	26
ENSG00000049883	4	16
ENSG00000050030	1	3
ENSG00000050130	1	8
ENSG00000050165	326	57
ENSG00000050327	24	22
ENSG00000050344	34	13
ENSG00000050393	19	4
ENSG00000050405	37	267
ENSG00000050426	32	26
ENSG00000050438	17	31
ENSG00000050555	19	20
ENSG00000050628	245	112
ENSG00000050730	18	12
ENSG00000050748	35	113
ENSG00000050767	15	3
ENSG00000050820	353	74
ENSG00000051009	0	9
ENSG00000051108	77	35
ENSG00000051128	16	49
ENSG00000051180	2824	126
ENSG00000051341	56	3
ENSG00000051382	555	43
ENSG00000051523	699	12
ENSG00000051596	1	37
ENSG00000051620	14	0
ENSG00000051825	9	0
ENSG00000052126	11	90
ENSG00000052344	28	1
ENSG00000052723	1	35
ENSG00000052749	8	109
ENSG00000052795	18	12
ENSG00000052802	8	13
ENSG00000052841	3	29
ENSG00000052850	97	13
ENSG00000053108	3	4
ENSG00000053254	42	20
ENSG00000053328	0	0
ENSG00000053371	34	0
ENSG00000053372	3	74
ENSG00000053438	110	2
ENSG00000053501	17	25
ENSG00000053524	3	4
ENSG00000053702	1	4
ENSG00000053747	127	19
ENSG00000053770	1	0
ENSG00000053900	14	60
ENSG00000053918	1629	16
ENSG00000054116	10	40
ENSG00000054118	27	162
ENSG00000054148	32	0
ENSG00000054179	8	1
ENSG00000054219	13	0
ENSG00000054267	22	42
ENSG00000054277	23	5
ENSG00000054282	28	11
ENSG00000054356	289	87
ENSG00000054392	56	0
ENSG00000054523	110	62
ENSG00000054598	391	48
ENSG00000054611	7	25
ENSG00000054654	88	46
ENSG00000054690	3	3
ENSG00000054793	8	32
ENSG00000054796	112	1
ENSG00000054803	10	15
ENSG00000054938	7	1
ENSG00000054965	0	35
ENSG00000054967	29	18
ENSG00000054983	304	14
ENSG00000055044	38	141
ENSG00000055070	2	14
ENSG00000055118	1623	24
ENSG00000055130	435	735
ENSG00000055147	0	14
ENSG00000055163	44	59
ENSG00000055208	175	97
ENSG00000055211	0	0
ENSG00000055332	111	181
ENSG00000055483	27	59
ENSG00000055609	75	34
ENSG00000055732	39	57
ENSG00000055813	4	3
ENSG00000055917	79	40
ENSG00000055950	5	45
ENSG00000055955	108	4
ENSG00000055957	25	6
ENSG00000056050	10	27
ENSG00000056097	43	122
ENSG00000056277	1	11
ENSG00000056291	9	0
ENSG00000056487	3	4
ENSG00000056558	573	229
ENSG00000056586	2	25
ENSG00000056736	66	27
ENSG00000056972	148	35
ENSG00000056998	15	16
ENSG00000057019	30	15
ENSG00000057149	66	49
ENSG00000057252	37	170
ENSG00000057294	227	69
ENSG00000057468	79	10
ENSG00000057593	717	16
ENSG00000057608	21	56
ENSG00000057657	500	31
ENSG00000057663	1718	37
ENSG00000057704	2	5
ENSG00000057757	1	19
ENSG00000057935	78	70
ENSG00000058056	23	57
ENSG00000058063	13	3
ENSG00000058085	315	7
ENSG00000058091	41	26
ENSG00000058262	23	78
ENSG00000058272	163	94
ENSG00000058335	216	10
ENSG00000058404	35	46
ENSG00000058453	26	23
ENSG00000058600	3	51
ENSG00000058668	67	56
ENSG00000058673	5	62
ENSG00000058729	18	34
ENSG00000058799	3	5
ENSG00000058804	31	41
ENSG00000058866	9	3
ENSG00000059122	2	8
ENSG00000059145	0	7
ENSG00000059377	34	2
ENSG00000059378	11	19
ENSG00000059573	28	54
ENSG00000059588	23	33
ENSG00000059691	17	14
ENSG00000059728	151	34
ENSG00000059758	5	35
ENSG00000059769	1	0
ENSG00000059804	314	9
ENSG00000059915	3258	3
ENSG00000060069	15	54
ENSG00000060138	10	192
ENSG00000060140	26	1
ENSG00000060237	329	68
ENSG00000060339	45	57
ENSG00000060491	60	19
ENSG00000060558	14	8
ENSG00000060566	46	15
ENSG00000060642	20	1
ENSG00000060656	28	23
ENSG00000060688	2	73
ENSG00000060709	2	2
ENSG00000060718	262	1
ENSG00000060749	3	26
ENSG00000060762	63	1
ENSG00000060971	17	33
ENSG00000060982	99	39
ENSG00000061273	192	92
ENSG00000061337	75	4
ENSG00000061455	11	11
ENSG00000061492	91	3
ENSG00000061656	20	2
ENSG00000061676	18	62
ENSG00000061794	3	99
ENSG00000061918	1	16
ENSG00000061936	10	18
ENSG00000061938	107	80
ENSG00000061987	36	0
ENSG00000062038	123	10
ENSG00000062096	3	2
ENSG00000062194	6	23
ENSG00000062282	165	2
ENSG00000062370	0	1
ENSG00000062485	126284	45
ENSG00000062524	384	12
ENSG00000062582	1	48
ENSG00000062598	25	18
ENSG00000062650	70	55
ENSG00000062716	59	17
ENSG00000062725	11	120
ENSG00000062822	126	109
ENSG00000063015	7	1
ENSG00000063046	178	176
ENSG00000063127	5	0
ENSG00000063169	1	11
ENSG00000063176	206	3
ENSG00000063177	7	283
ENSG00000063180	58	6
ENSG00000063241	4	30
ENSG00000063244	243	395
ENSG00000063245	4	69
ENSG00000063322	6	57
ENSG00000063438	214	6
ENSG00000063515	4	0
ENSG00000063587	0	3
ENSG00000063601	21	28
ENSG00000063660	54	137
ENSG00000063761	2	35
ENSG00000063854	33	0
ENSG00000063978	137	1249
ENSG00000064012	3762	141
ENSG00000064042	9	40
ENSG00000064102	2	25
ENSG00000064115	5	0
ENSG00000064195	148	3
ENSG00000064199	75	14
ENSG00000064201	17	0
ENSG00000064205	61	8
ENSG00000064218	16	26
ENSG00000064225	22	6
ENSG00000064270	35	0
ENSG00000064300	759	38
ENSG00000064309	60	13
ENSG00000064313	29	36
ENSG00000064393	268	68
ENSG00000064419	62	76
ENSG00000064489	0	14
ENSG00000064490	58	37
ENSG00000064545	2	14
ENSG00000064547	29	9
ENSG00000064601	457	36
ENSG00000064607	2	98
ENSG00000064651	233	39
ENSG00000064652	2	24
ENSG00000064655	66	85
ENSG00000064666	18	37
ENSG00000064687	175	7
ENSG00000064692	113	23
ENSG00000064703	37	93
ENSG00000064726	11	51
ENSG00000064763	10	13
ENSG00000064787	26	3
ENSG00000064835	436	15
ENSG00000064886	25	2
ENSG00000064932	13	2
ENSG00000064933	275	63
ENSG00000064961	19	35
ENSG00000064989	209	4
ENSG00000064995	12	40
ENSG00000064999	11	32
ENSG00000065000	28	54
ENSG00000065029	11	12
ENSG00000065054	10	72
ENSG00000065057	97	22
ENSG00000065060	7	29
ENSG00000065135	75	0
ENSG00000065150	37	129
ENSG00000065154	3383	52
ENSG00000065183	7	0
ENSG00000065243	28	91
ENSG00000065268	8	56
ENSG00000065308	8	3
ENSG00000065320	332	5
ENSG00000065325	22	0
ENSG00000065328	76	63
ENSG00000065357	11	5
ENSG00000065361	1521	191
ENSG00000065371	18	28
ENSG00000065413	3	25
ENSG00000065427	908	172
ENSG00000065457	7	0
ENSG00000065485	13	36
ENSG00000065491	1	112
ENSG00000065518	6	39
ENSG00000065526	96	50
ENSG00000065534	116	15
ENSG00000065548	2	46
ENSG00000065559	372	40
ENSG00000065600	2	95
ENSG00000065609	9	11
ENSG00000065613	440	26
ENSG00000065615	3	0
ENSG00000065618	93	11
ENSG00000065621	94	12
ENSG00000065665	2	8
ENSG00000065675	411	28
ENSG00000065717	23	20
ENSG00000065802	32	21
ENSG00000065809	4	4
ENSG00000065833	154	32
ENSG00000065882	85	19
ENSG00000065883	37	66
ENSG00000065911	50	0
ENSG00000065923	16	2
ENSG00000065970	28	77
ENSG00000065978	766	311
ENSG00000065989	0	10
ENSG00000066027	35	28
ENSG00000066032	49	24
ENSG00000066044	644	1797
ENSG00000066056	134	10
ENSG00000066084	6	17
ENSG00000066117	37	126
ENSG00000066135	158	26
ENSG00000066136	27	47
ENSG00000066185	0	0
ENSG00000066230	291	8
ENSG00000066248	18	18
ENSG00000066279	225	73
ENSG00000066294	78	4
ENSG00000066322	34	10
ENSG00000066336	249	41
ENSG00000066379	49	22
ENSG00000066382	15	10
ENSG00000066405	82	2
ENSG00000066422	3	19
ENSG00000066427	558	145
ENSG00000066455	20	83
ENSG00000066468	2097	96
ENSG00000066557	1	32
ENSG00000066583	8	50
ENSG00000066629	20	13
ENSG00000066651	4	15
ENSG00000066654	3	26
ENSG00000066697	2	4
ENSG00000066735	3	4
ENSG00000066739	38	32
ENSG00000066777	45	29
ENSG00000066813	5	0
ENSG00000066827	42	3
ENSG00000066855	5	24
ENSG00000066923	35	2
ENSG00000066926	157	0
ENSG00000066933	21	25
ENSG00000067048	72	48
ENSG00000067057	44	99
ENSG00000067064	17	5
ENSG00000067066	342	55
ENSG00000067082	336	20
ENSG00000067113	1	8
ENSG00000067141	29	5
ENSG00000067167	26	16
ENSG00000067177	18	15
ENSG00000067182	633	162
ENSG00000067191	20	9
ENSG00000067208	40	14
ENSG00000067221	17	6
ENSG00000067225	232	210
ENSG00000067248	19	25
ENSG00000067334	7	0
ENSG00000067365	3	19
ENSG00000067369	675	394
ENSG00000067445	287	24
ENSG00000067533	2	39
ENSG00000067560	6002	169
ENSG00000067596	11	79
ENSG00000067606	55	177
ENSG00000067646	301	6
ENSG00000067704	19	70
ENSG00000067715	155	39
ENSG00000067798	32	4
ENSG00000067829	6	26
ENSG00000067836	14	12
ENSG00000067840	3	3
ENSG00000067842	67	34
ENSG00000067900	704	0
ENSG00000067955	322	32
ENSG00000067992	32	42
ENSG00000068001	143	18
ENSG00000068024	635	342
ENSG00000068028	1086	88
ENSG00000068078	1933	48
ENSG00000068079	26	7
ENSG00000068097	3	19
ENSG00000068120	24	36
ENSG00000068137	2	12
ENSG00000068305	265	53
ENSG00000068308	6	27
ENSG00000068323	617	23
ENSG00000068354	2	42
ENSG00000068366	88	43
ENSG00000068383	15	13
ENSG00000068394	3	34
ENSG00000068400	8	50
ENSG00000068438	22	15
ENSG00000068489	22	0
ENSG00000068615	59	11
ENSG00000068650	25	8
ENSG00000068654	8	96
ENSG00000068697	17	12
ENSG00000068724	26	4
ENSG00000068745	18	13
ENSG00000068781	4	0
ENSG00000068784	10	32
ENSG00000068796	95	0
ENSG00000068831	58	3
ENSG00000068878	3	37
ENSG00000068885	22	24
ENSG00000068903	690	65
ENSG00000068912	5	33
ENSG00000068971	17	10
ENSG00000068976	186	13
ENSG00000068985	14	1
ENSG00000069011	219	30
ENSG00000069018	101	3
ENSG00000069020	11	1
ENSG00000069122	6	0
ENSG00000069188	9	11
ENSG00000069206	10	0
ENSG00000069248	37	66
ENSG00000069275	25	19
ENSG00000069329	225	0
ENSG00000069345	18	132
ENSG00000069399	182	44
ENSG00000069424	26	29
ENSG00000069431	191	3
ENSG00000069482	11788	7
ENSG00000069493	50	74
ENSG00000069509	36	16
ENSG00000069535	239	4
ENSG00000069667	318	25
ENSG00000069696	1495	11
ENSG00000069702	428	22
ENSG00000069764	46	52
ENSG00000069812	38	0
ENSG00000069849	23	118
ENSG00000069869	827	316
ENSG00000069943	8	7
ENSG00000069956	108	0
ENSG00000069966	43	37
ENSG00000069974	420	28
ENSG00000069998	0	18
ENSG00000070010	89	103
ENSG00000070018	704	47
ENSG00000070019	58	1
ENSG00000070031	6951	0
ENSG00000070047	9	18
ENSG00000070061	58	87
ENSG00000070081	99	27
ENSG00000070087	40	57
ENSG00000070159	44	42
ENSG00000070182	262	23
ENSG00000070190	30	16
ENSG00000070193	416	0
ENSG00000070214	41	14
ENSG00000070269	1	8
ENSG00000070366	68	20
ENSG00000070367	15	67
ENSG00000070371	30	78
ENSG00000070388	25	1
ENSG00000070404	62	2
ENSG00000070413	21	10
ENSG00000070423	16	95
ENSG00000070444	574	14
ENSG00000070476	10	13
ENSG00000070495	97	130
ENSG00000070501	85	37
ENSG00000070526	20	2
ENSG00000070540	36	13
ENSG00000070601	7	3
ENSG00000070610	73	11
ENSG00000070614	39	11
ENSG00000070669	147	95
ENSG00000070718	20	11
ENSG00000070729	43	2
ENSG00000070731	14	1
ENSG00000070748	2990	3
ENSG00000070756	95	284
ENSG00000070759	8	68
ENSG00000070761	0	41
ENSG00000070770	23	232
ENSG00000070778	0	46
ENSG00000070785	18	59
ENSG00000070808	121	53
ENSG00000070814	137	88
ENSG00000070831	3839	214
ENSG00000070882	16	30
ENSG00000070886	45	14
ENSG00000070915	301	11
ENSG00000070950	254	198
ENSG00000070961	106	50
ENSG00000070985	146	0
ENSG00000071051	79	136
ENSG00000071054	134	54
ENSG00000071073	13	1
ENSG00000071082	30	190
ENSG00000071127	61	100
ENSG00000071189	9	9
ENSG00000071203	0	3
ENSG00000071205	15	14
ENSG00000071242	27	29
ENSG00000071243	43	49
ENSG00000071246	118	10
ENSG00000071282	21	8
ENSG00000071462	5	21
ENSG00000071537	125	63
ENSG00000071539	43	141
ENSG00000071553	37	32
ENSG00000071564	431	145
ENSG00000071575	100	22
ENSG00000071626	34	87
ENSG00000071655	141	94
ENSG00000071677	45	0
ENSG00000071794	123	58
ENSG00000071859	7	12
ENSG00000071889	14	11
ENSG00000071894	7	109
ENSG00000071909	14	4
ENSG00000071967	50	22
ENSG00000071991	20	23
ENSG00000071994	40	14
ENSG00000072041	23	36
ENSG00000072042	30	31
ENSG00000072062	132	149
ENSG00000072071	4	27
ENSG00000072080	28	0
ENSG00000072110	105	145
ENSG00000072121	25	22
ENSG00000072133	29	36
ENSG00000072134	21	17
ENSG00000072135	17	39
ENSG00000072163	15	14
ENSG00000072182	19	40
ENSG00000072195	101	5
ENSG00000072201	37	321
ENSG00000072210	59	78
ENSG00000072274	222	99
ENSG00000072310	1062	61
ENSG00000072315	239	19
ENSG00000072364	49	45
ENSG00000072401	82	258
ENSG00000072415	46	32
ENSG00000072422	10	18
ENSG00000072501	149	167
ENSG00000072506	123	285
ENSG00000072518	220	110
ENSG00000072571	81	46
ENSG00000072609	217	45
ENSG00000072657	9	0
ENSG00000072682	26	81
ENSG00000072694	306	9
ENSG00000072736	157	16
ENSG00000072756	25	25
ENSG00000072778	214	44
ENSG00000072786	19	13
ENSG00000072803	45	413
ENSG00000072818	28	9
ENSG00000072832	68	96
ENSG00000072840	262	4
ENSG00000072849	22	0
ENSG00000072858	5	0
ENSG00000072864	86	57
ENSG00000072952	23	3
ENSG00000072954	3	0
ENSG00000072958	16	69
ENSG00000073008	4399	57
ENSG00000073050	1830	74
ENSG00000073060	1229	37
ENSG00000073067	51	4
ENSG00000073111	722	950
ENSG00000073146	8	2
ENSG00000073150	41	0
ENSG00000073169	3	14
ENSG00000073282	1655	135
ENSG00000073331	31	4
ENSG00000073350	17	96
ENSG00000073417	47	4
ENSG00000073464	33	1
ENSG00000073536	4	37
ENSG00000073578	379	241
ENSG00000073584	67	0
ENSG00000073598	0	0
ENSG00000073605	89	8
ENSG00000073614	127	31
ENSG00000073670	33	3
ENSG00000073711	10	26
ENSG00000073712	49	70
ENSG00000073734	525	3
ENSG00000073737	26	10
ENSG00000073754	51	0
ENSG00000073756	20472	33
ENSG00000073792	227	121
ENSG00000073803	18	10
ENSG00000073849	181	16
ENSG00000073861	830	9
ENSG00000073910	4907	6
ENSG00000073921	257	101
ENSG00000073969	4754	89
ENSG00000074047	739	18
ENSG00000074054	51	40
ENSG00000074071	4	101
ENSG00000074181	1213	66
ENSG00000074201	41	104
ENSG00000074211	28	50
ENSG00000074219	51	113
ENSG00000074266	725	486
ENSG00000074276	2	1
ENSG00000074317	90	14
ENSG00000074319	529	174
ENSG00000074356	2	0
ENSG00000074370	58	50
ENSG00000074410	113	0
ENSG00000074416	35	6
ENSG00000074527	53	8
ENSG00000074582	59	25
ENSG00000074590	75	26
ENSG00000074603	106	26
ENSG00000074621	9	2
ENSG00000074657	8	6
ENSG00000074660	27	0
ENSG00000074695	173	78
ENSG00000074696	2	65
ENSG00000074706	6	7
ENSG00000074755	0	60
ENSG00000074771	104	0
ENSG00000074800	353	317
ENSG00000074803	176	0
ENSG00000074842	5	7
ENSG00000074855	4	1
ENSG00000074935	1	9
ENSG00000074964	4	0
ENSG00000074966	56	3
ENSG00000075035	2	0
ENSG00000075043	490	7
ENSG00000075073	11	3
ENSG00000075089	4	20
ENSG00000075131	39	0
ENSG00000075142	13756	40
ENSG00000075151	11	45
ENSG00000075188	11	22
ENSG00000075213	600	0
ENSG00000075218	36	145
ENSG00000075223	67	4
ENSG00000075234	1	12
ENSG00000075239	241	83
ENSG00000075240	12	3
ENSG00000075275	69	18
ENSG00000075290	54	0
ENSG00000075292	10	134
ENSG00000075303	7	2
ENSG00000075336	1	0
ENSG00000075340	42	21
ENSG00000075388	461	0
ENSG00000075391	24	0
ENSG00000075399	4	1
ENSG00000075407	6	0
ENSG00000075413	73	83
ENSG00000075415	22	176
ENSG00000075420	41	18
ENSG00000075426	124	60
ENSG00000075429	5	39
ENSG00000075461	13	17
ENSG00000075539	8	26
ENSG00000075568	2	23
ENSG00000075618	189	51
ENSG00000075624	502	308
ENSG00000075643	15	0
ENSG00000075651	402	37
ENSG00000075673	32	57
ENSG00000075702	68	43
ENSG00000075711	399	68
ENSG00000075785	66	212
ENSG00000075790	16	16
ENSG00000075826	5	13
ENSG00000075856	75	190
ENSG00000075884	15	7
ENSG00000075886	2	12
ENSG00000075891	729	22
ENSG00000075914	2	43
ENSG00000075945	33	80
ENSG00000075975	8	31
ENSG00000076003	160	129
ENSG00000076043	3	8
ENSG00000076053	12	59
ENSG00000076067	3	36
ENSG00000076108	38	20
ENSG00000076201	35	58
ENSG00000076242	4354	149
ENSG00000076248	985	20
ENSG00000076258	445	0
ENSG00000076321	17	73
ENSG00000076344	30	4
ENSG00000076351	119	2
ENSG00000076356	49	34
ENSG00000076382	51	84
ENSG00000076513	3	36
ENSG00000076554	115	49
ENSG00000076555	91	17
ENSG00000076604	137	95
ENSG00000076641	104	39
ENSG00000076650	9	51
ENSG00000076662	579	8
ENSG00000076685	81	33
ENSG00000076706	0	20
ENSG00000076716	57	0
ENSG00000076770	26	7
ENSG00000076826	17	27
ENSG00000076864	108	17
ENSG00000076924	18	76
ENSG00000076928	2775	32
ENSG00000076944	81	19
ENSG00000076984	187	56
ENSG00000077009	9	5
ENSG00000077044	17	8
ENSG00000077063	21	28
ENSG00000077080	19	28
ENSG00000077092	219	23
ENSG00000077097	76	79
ENSG00000077147	8	15
ENSG00000077150	426	59
ENSG00000077152	37	40
ENSG00000077157	14	22
ENSG00000077232	23	68
ENSG00000077235	4	100
ENSG00000077238	321	40
ENSG00000077254	36	47
ENSG00000077264	118	9
ENSG00000077274	13	12
ENSG00000077279	539	41
ENSG00000077312	8	103
ENSG00000077327	29	2
ENSG00000077348	14	75
ENSG00000077380	2	68
ENSG00000077420	31	10
ENSG00000077454	2	18
ENSG00000077458	1	21
ENSG00000077463	413	178
ENSG00000077498	11275	1
ENSG00000077514	48	27
ENSG00000077522	77	83
ENSG00000077549	24	137
ENSG00000077585	16	7
ENSG00000077616	2	4
ENSG00000077684	14	25
ENSG00000077713	9	7
ENSG00000077721	65	203
ENSG00000077782	2486	176
ENSG00000077800	30	39
ENSG00000077935	12	6
ENSG00000077942	55	60
ENSG00000077943	34	0
ENSG00000077984	33	8
ENSG00000078018	1129	42
ENSG00000078043	64	75
ENSG00000078053	358	46
ENSG00000078061	164	115
ENSG00000078070	38	35
ENSG00000078081	96	64
ENSG00000078098	4175	16
ENSG00000078114	86	34
ENSG00000078124	13	0
ENSG00000078140	36	98
ENSG00000078142	105	0
ENSG00000078177	16	14
ENSG00000078237	136	0
ENSG00000078246	23	57
ENSG00000078269	11	10
ENSG00000078295	23	2
ENSG00000078304	44	42
ENSG00000078328	135	53
ENSG00000078369	50	105
ENSG00000078399	615	13
ENSG00000078401	258	4
ENSG00000078403	108	17
ENSG00000078487	23	5
ENSG00000078549	98	1
ENSG00000078579	104	0
ENSG00000078589	3	0
ENSG00000078596	26	14
ENSG00000078618	41	82
ENSG00000078668	66	120
ENSG00000078674	148	270
ENSG00000078687	19	36
ENSG00000078699	27	27
ENSG00000078725	43	24
ENSG00000078747	20903	187
ENSG00000078795	7	4
ENSG00000078804	24	2
ENSG00000078808	17	90
ENSG00000078814	23	29
ENSG00000078898	6	2
ENSG00000078900	258	131
ENSG00000078902	170	88
ENSG00000078967	4	96
ENSG00000079101	7	0
ENSG00000079102	371	60
ENSG00000079112	146	0
ENSG00000079134	32	88
ENSG00000079150	7	27
ENSG00000079156	5	45
ENSG00000079215	231	9
ENSG00000079246	877	278
ENSG00000079257	24	15
ENSG00000079263	35	0
ENSG00000079277	151	39
ENSG00000079308	45	20
ENSG00000079313	5	5
ENSG00000079332	65	27
ENSG00000079335	61	53
ENSG00000079337	331	10
ENSG00000079385	729	11
ENSG00000079387	261	54
ENSG00000079393	10	77
ENSG00000079432	6629	22
ENSG00000079435	206	8
ENSG00000079459	46	37
ENSG00000079462	23	43
ENSG00000079482	77	7
ENSG00000079557	4535	5
ENSG00000079616	44	62
ENSG00000079689	52	22
ENSG00000079691	4	21
ENSG00000079739	641	47
ENSG00000079785	103	241
ENSG00000079805	147	120
ENSG00000079819	479	61
ENSG00000079841	52	10
ENSG00000079931	9	24
ENSG00000079950	14	0
ENSG00000079974	12	6
ENSG00000079999	1545	140
ENSG00000080007	25	11
ENSG00000080031	23	29
ENSG00000080166	1068	7
ENSG00000080189	4	2
ENSG00000080200	2	12
ENSG00000080224	28	4
ENSG00000080293	42	6
ENSG00000080298	33	37
ENSG00000080345	125	70
ENSG00000080371	41	0
ENSG00000080493	177	2
ENSG00000080503	366	119
ENSG00000080511	31	0
ENSG00000080546	79	8
ENSG00000080561	26	0
ENSG00000080572	6	7
ENSG00000080573	16	1
ENSG00000080603	75	42
ENSG00000080608	8	131
ENSG00000080618	126	6
ENSG00000080644	259	27
ENSG00000080709	81	5
ENSG00000080802	16	16
ENSG00000080815	2664	84
ENSG00000080819	40	20
ENSG00000080822	10	20
ENSG00000080823	3550	12
ENSG00000080824	104	842
ENSG00000080839	270	75
ENSG00000080845	9	12
ENSG00000080854	7	2
ENSG00000080910	24	2
ENSG00000080986	264	76
ENSG00000081014	9	19
ENSG00000081019	2	50
ENSG00000081026	33	25
ENSG00000081041	1109	3
ENSG00000081051	19369	11
ENSG00000081052	223	0
ENSG00000081059	190	6
ENSG00000081087	51	13
ENSG00000081138	34	2
ENSG00000081148	13	0
ENSG00000081154	30	17
ENSG00000081177	6	23
ENSG00000081181	206	4
ENSG00000081189	562	27
ENSG00000081237	742	29
ENSG00000081248	163	4
ENSG00000081277	89	38
ENSG00000081307	42	85
ENSG00000081320	24	22
ENSG00000081377	45	117
ENSG00000081386	2	2
ENSG00000081479	139	64
ENSG00000081665	3	0
ENSG00000081692	4	20
ENSG00000081721	19	45
ENSG00000081760	92	6
ENSG00000081791	1	4
ENSG00000081800	15	0
ENSG00000081803	25	14
ENSG00000081818	3	0
ENSG00000081842	6	4
ENSG00000081853	2	0
ENSG00000081870	14	18
ENSG00000081913	140	48
ENSG00000081923	187	4
ENSG00000081985	174	3
ENSG00000082014	41	44
ENSG00000082068	4	18
ENSG00000082074	1	14
ENSG00000082126	19	1
ENSG00000082146	2	15
ENSG00000082153	6	43
ENSG00000082175	2672	64
ENSG00000082196	52	0
ENSG00000082212	238	0
ENSG00000082213	1	7
ENSG00000082258	22	21
ENSG00000082269	1	13
ENSG00000082293	13	0
ENSG00000082397	94	107
ENSG00000082438	21	24
ENSG00000082458	72	60
ENSG00000082482	42	0
ENSG00000082497	3	0
ENSG00000082512	155	63
ENSG00000082515	1	59
ENSG00000082516	38	91
ENSG00000082556	88	10
ENSG00000082641	80	22
ENSG00000082684	10	9
ENSG00000082701	2761	342
ENSG00000082781	46	41
ENSG00000082805	43	70
ENSG00000082898	200	1237
ENSG00000082996	11	36
ENSG00000083067	127	7
ENSG00000083093	493	47
ENSG00000083097	0	4
ENSG00000083099	1	10
ENSG00000083123	44	17
ENSG00000083168	110	39
ENSG00000083223	17	35
ENSG00000083290	55	13
ENSG00000083307	105	7
ENSG00000083312	73	0
ENSG00000083444	48	113
ENSG00000083454	43	23
ENSG00000083457	16	4
ENSG00000083520	94	73
ENSG00000083535	88	52
ENSG00000083544	16	36
ENSG00000083635	17	116
ENSG00000083642	45	54
ENSG00000083720	21	67
ENSG00000083750	11	34
ENSG00000083782	16	2
ENSG00000083799	460	628
ENSG00000083807	25	1
ENSG00000083812	2	23
ENSG00000083814	11	2
ENSG00000083817	0	8
ENSG00000083828	0	3
ENSG00000083838	3	37
ENSG00000083844	5	26
ENSG00000083845	32	207
ENSG00000083857	212	44
ENSG00000083896	27	65
ENSG00000083937	138	30
ENSG00000084070	10	29
ENSG00000084072	28	206
ENSG00000084073	190	45
ENSG00000084090	20	23
ENSG00000084092	7	0
ENSG00000084093	114781	247
ENSG00000084110	1614	38
ENSG00000084112	93	37
ENSG00000084207	4361	61
ENSG00000084234	225	32
ENSG00000084444	1	48
ENSG00000084453	114	0
ENSG00000084463	10	0
ENSG00000084623	44	111
ENSG00000084628	4	0
ENSG00000084636	33	1
ENSG00000084652	30	119
ENSG00000084674	11806	60
ENSG00000084676	571	106
ENSG00000084693	6	6
ENSG00000084710	3	9
ENSG00000084731	17	13
ENSG00000084733	96	71
ENSG00000084734	356	5
ENSG00000084754	60	124
ENSG00000084764	49	33
ENSG00000084774	35513	163
ENSG00000085063	2034	0
ENSG00000085117	485	23
ENSG00000085185	40	22
ENSG00000085224	695	72
ENSG00000085231	10	102
ENSG00000085265	25	16
ENSG00000085274	12	5
ENSG00000085276	413	30
ENSG00000085365	13	0
ENSG00000085377	4510	27
ENSG00000085382	61	15
ENSG00000085415	7	75
ENSG00000085433	0	17
ENSG00000085449	9	33
ENSG00000085465	58	1
ENSG00000085491	18	35
ENSG00000085511	63	48
ENSG00000085514	35	14
ENSG00000085552	8	2
ENSG00000085563	4804	16
ENSG00000085644	1	8
ENSG00000085662	209	43
ENSG00000085719	7	39
ENSG00000085721	48	22
ENSG00000085733	344	123
ENSG00000085741	202	7
ENSG00000085760	9	40
ENSG00000085788	25	15
ENSG00000085831	1	1
ENSG00000085832	332	144
ENSG00000085840	137	51
ENSG00000085871	25	3
ENSG00000085872	87	87
ENSG00000085978	518	57
ENSG00000085982	9	2
ENSG00000085998	139	24
ENSG00000085999	97	6
ENSG00000086015	26	24
ENSG00000086061	100	0
ENSG00000086062	44	27
ENSG00000086065	22	48
ENSG00000086102	37	44
ENSG00000086159	51	0
ENSG00000086189	3	0
ENSG00000086200	13	71
ENSG00000086205	1033	6
ENSG00000086232	28	16
ENSG00000086288	25	8
ENSG00000086289	16	14
ENSG00000086300	34	3
ENSG00000086475	5	50
ENSG00000086504	4	80
ENSG00000086506	4	2
ENSG00000086544	35	5
ENSG00000086548	242	7
ENSG00000086570	27	0
ENSG00000086589	7	47
ENSG00000086598	12	51
ENSG00000086619	0	22
ENSG00000086666	11	14
ENSG00000086696	136	2
ENSG00000086712	2	47
ENSG00000086717	20	48
ENSG00000086730	187	5
ENSG00000086758	151	505
ENSG00000086827	83	50
ENSG00000086848	26	35
ENSG00000086967	2	1
ENSG00000086991	1230	5
ENSG00000087008	10	10
ENSG00000087053	89	32
ENSG00000087074	195	28
ENSG00000087076	5	21
ENSG00000087077	52	202
ENSG00000087085	647251	2
ENSG00000087086	245	50
ENSG00000087087	31	92
ENSG00000087088	24400	80
ENSG00000087095	155	57
ENSG00000087111	99930	43
ENSG00000087116	72	18
ENSG00000087128	6	0
ENSG00000087152	9	32
ENSG00000087157	12	0
ENSG00000087191	126	266
ENSG00000087206	9	76
ENSG00000087237	2715	3
ENSG00000087245	4714	40
ENSG00000087250	310	2
ENSG00000087253	13	5
ENSG00000087258	61	38
ENSG00000087263	13	0
ENSG00000087266	92	22
ENSG00000087269	20	36
ENSG00000087274	167	60
ENSG00000087299	39	16
ENSG00000087301	1	25
ENSG00000087302	1	0
ENSG00000087303	72	21
ENSG00000087338	5	0
ENSG00000087365	20	237
ENSG00000087448	1	42
ENSG00000087460	992	88
ENSG00000087470	515	205
ENSG00000087494	1286	5
ENSG00000087495	19	28
ENSG00000087502	14	0
ENSG00000087510	1347	21
ENSG00000087586	1291	341
ENSG00000087589	17	2
ENSG00000087842	923	54
ENSG00000087884	0	6
ENSG00000087903	32	9
ENSG00000087995	0	15
ENSG00000088002	73	11
ENSG00000088035	37	10
ENSG00000088038	29	40
ENSG00000088053	344	8
ENSG00000088179	21	40
ENSG00000088205	7	128
ENSG00000088247	115	108
ENSG00000088256	251	37
ENSG00000088280	14	18
ENSG00000088298	25	46
ENSG00000088305	1155	75
ENSG00000088320	13	7
ENSG00000088325	260	46
ENSG00000088356	28	0
ENSG00000088367	400	60
ENSG00000088386	352	65
ENSG00000088387	24	13
ENSG00000088448	0	5
ENSG00000088451	26	6
ENSG00000088538	41	6
ENSG00000088543	1	0
ENSG00000088682	75	178
ENSG00000088726	4	2
ENSG00000088727	8	16
ENSG00000088756	6	4
ENSG00000088766	17	2
ENSG00000088782	1	14
ENSG00000088808	42	42
ENSG00000088812	44	12
ENSG00000088826	31	8
ENSG00000088827	164	0
ENSG00000088832	36	61
ENSG00000088833	7	86
ENSG00000088836	86	0
ENSG00000088854	3	2
ENSG00000088876	3	3
ENSG00000088881	5	3
ENSG00000088882	6	1
ENSG00000088888	631	109
ENSG00000088899	3	9
ENSG00000088926	488	0
ENSG00000088930	77	98
ENSG00000088970	441	12
ENSG00000088986	89	202
ENSG00000088992	19	8
ENSG00000089006	42	51
ENSG00000089009	27	305
ENSG00000089012	15	3
ENSG00000089022	64	20
ENSG00000089041	713	0
ENSG00000089048	4	31
ENSG00000089050	20	4
ENSG00000089053	17	63
ENSG00000089057	123	4
ENSG00000089060	4	2
ENSG00000089063	27	11
ENSG00000089091	3	5
ENSG00000089094	64	31
ENSG00000089101	1	0
ENSG00000089116	21	0
ENSG00000089123	8	3
ENSG00000089127	295	8
ENSG00000089154	21	122
ENSG00000089157	89	237
ENSG00000089159	635	93
ENSG00000089163	134	9
ENSG00000089169	7	17
ENSG00000089177	16	14
ENSG00000089195	6	48
ENSG00000089199	104	33
ENSG00000089220	316	44
ENSG00000089225	456	6
ENSG00000089234	220	55
ENSG00000089248	87	22
ENSG00000089250	1069	13
ENSG00000089280	1829	434
ENSG00000089289	41	126
ENSG00000089327	65	0
ENSG00000089335	2	12
ENSG00000089351	6	32
ENSG00000089356	52	8
ENSG00000089472	95	4
ENSG00000089486	5	3
ENSG00000089505	9	1
ENSG00000089558	14	0
ENSG00000089597	21	125
ENSG00000089639	16	4
ENSG00000089682	0	19
ENSG00000089685	4685	58
ENSG00000089692	173	0
ENSG00000089693	9	59
ENSG00000089723	13	42
ENSG00000089737	6	171
ENSG00000089775	4	0
ENSG00000089818	3	20
ENSG00000089820	24	5
ENSG00000089847	0	5
ENSG00000089876	15	11
ENSG00000089902	98	100
ENSG00000089916	1	37
ENSG00000090006	73	32
ENSG00000090013	18	13
ENSG00000090020	354	41
ENSG00000090054	67	29
ENSG00000090060	95	50
ENSG00000090061	37	0
ENSG00000090097	14	12
ENSG00000090104	121	8
ENSG00000090238	9	10
ENSG00000090263	0	35
ENSG00000090266	3	1
ENSG00000090273	63	103
ENSG00000090316	23	51
ENSG00000090339	16448	178
ENSG00000090372	8	84
ENSG00000090376	131	18
ENSG00000090382	117	42
ENSG00000090402	28908	0
ENSG00000090432	39	58
ENSG00000090447	24	110
ENSG00000090470	8	25
ENSG00000090487	19	43
ENSG00000090512	23	2
ENSG00000090520	35	96
ENSG00000090530	14	12
ENSG00000090534	83	3
ENSG00000090539	71	25
ENSG00000090554	10	1
ENSG00000090565	6	14
ENSG00000090581	43	0
ENSG00000090612	18	0
ENSG00000090615	35	51
ENSG00000090621	27	174
ENSG00000090659	338	13
ENSG00000090661	25	2
ENSG00000090674	166	4
ENSG00000090686	15	41
ENSG00000090776	113	37
ENSG00000090857	8	34
ENSG00000090861	262	64
ENSG00000090863	14	0
ENSG00000090889	83	32
ENSG00000090905	32	97
ENSG00000090924	13	11
ENSG00000090932	131	0
ENSG00000090971	1	23
ENSG00000090975	9	5
ENSG00000090989	8	106
ENSG00000091009	2	46
ENSG00000091010	83	1
ENSG00000091039	2	46
ENSG00000091073	38	44
ENSG00000091106	328	13
ENSG00000091127	9	45
ENSG00000091128	10	3
ENSG00000091129	142	9
ENSG00000091136	95	42
ENSG00000091137	850	0
ENSG00000091138	184	1
ENSG00000091140	1607	381
ENSG00000091157	6	9
ENSG00000091164	29	66
ENSG00000091181	78	7
ENSG00000091262	362	5
ENSG00000091317	9	19
ENSG00000091409	169	41
ENSG00000091428	92	13
ENSG00000091436	2	41
ENSG00000091482	21	3
ENSG00000091483	6546	80
ENSG00000091490	3	8
ENSG00000091513	12237	42
ENSG00000091527	5	46
ENSG00000091536	88	5
ENSG00000091542	72	10
ENSG00000091583	120	12
ENSG00000091592	339	14
ENSG00000091622	24	4
ENSG00000091640	6	9
ENSG00000091651	41	31
ENSG00000091656	17	11
ENSG00000091664	89	1
ENSG00000091704	53	1
ENSG00000091732	18	34
ENSG00000091831	1729	728
ENSG00000091844	32	18
ENSG00000091879	310	12
ENSG00000091947	0	3
ENSG00000091972	461	2
ENSG00000091986	26	4
ENSG00000092009	65	2
ENSG00000092010	137	85
ENSG00000092020	7	27
ENSG00000092036	1	48
ENSG00000092051	4	57
ENSG00000092054	583	37
ENSG00000092067	128	45
ENSG00000092068	71	1
ENSG00000092094	11	73
ENSG00000092096	17	1
ENSG00000092098	63	302
ENSG00000092108	6	64
ENSG00000092140	7	5
ENSG00000092148	20	125
ENSG00000092199	89	206
ENSG00000092200	120	61
ENSG00000092201	45	167
ENSG00000092203	11	51
ENSG00000092208	155	58
ENSG00000092295	141	34
ENSG00000092330	149	116
ENSG00000092345	261	5
ENSG00000092377	16	29
ENSG00000092421	47	17
ENSG00000092439	436	21
ENSG00000092445	313	0
ENSG00000092470	6	209
ENSG00000092529	248	8
ENSG00000092531	214	69
ENSG00000092607	46	3
ENSG00000092621	112	150
ENSG00000092758	70	1
ENSG00000092820	68	313
ENSG00000092841	12	96
ENSG00000092847	187	0
ENSG00000092850	0	19
ENSG00000092853	103	0
ENSG00000092871	12	26
ENSG00000092929	158	10
ENSG00000092931	2	5
ENSG00000092964	33	60
ENSG00000092969	2029	9
ENSG00000092978	3	6
ENSG00000093000	31	99
ENSG00000093009	209	46
ENSG00000093010	3638	36
ENSG00000093072	238	1
ENSG00000093134	12	0
ENSG00000093144	6	11
ENSG00000093167	13	36
ENSG00000093183	2	7
ENSG00000093217	12	6
ENSG00000094631	1040	324
ENSG00000094661	0	0
ENSG00000094755	27	0
ENSG00000094796	8	205
ENSG00000094804	450	0
ENSG00000094841	71	8
ENSG00000094880	30	123
ENSG00000094914	2190	28
ENSG00000094916	21	201
ENSG00000094963	445	0
[truncated: 17,716 more rows]
